# Supplementary material for: Comprehensive Assessment of Subtyping Methods for Improved Surveillance of Foodborne Salmonella
Source: Microbiol Spectr. 2022 Oct 4;10(5):e02479-22. doi: 10.1128/spectrum.02479-22 (PMC9602514; doi:10.1128/spectrum.02479-22)
Supplement: Supplemental file 2 — Tables S1 to S5. Download spectrum.02479-22-s0002.xlsx, XLSX file, 3.3 MB [file spectrum.02479-22-s0002.xlsx]

## Sheet: S1
Table S1 Typing results, isolation information of 61 isolates used in this study
Strain info											Sample info				Extracted Geographical info						Plasmids																				Antimicrobial Resistance genes
Strain code	Genus	Serovar	ST	cgST	CRISPR type	CST	wgMLST type	CoreSNP type	No. of CRISPR1 Spacers	No. of CRISPR2 Spacers	Origin	Site	Host*	Year	Country	Province	City		type	Plasmid number	IncQ1	Col156	IncHI2	IncHI2A	IncX1	IncFII(p96A)	IncN	IncR	Col3M	IncFIB(S)	IncFII(S)	p0111	IncA/C2	IncY	IncHI1A	IncHI1B(R27)	IncI1		type	Resistance genes number	aac(6')-aph(2'')	aac(3)-IVa	aac(3)-Id	aac(3)-IId	aac(6')-Iaa	aac(6')-Ib-cr	aadA1	aadA2	aadA5
Sm16-A	Salmonella	Montevideo	4	95659	2	2	1	1	6	21	Slaughter	SlaughterHouse C	Poultry	2015	China	Zhejiang	Huzhou		1	0	0	0	0	0	0	0	0	0	0	0	0	0	0	0	0	0	0		1	1	0	0	0	0	1	0	0	0	0
Sm39-1a	Salmonella	Indiana	17	232107	5	5	2	2	17	17	Market	Market C	Chilling poultry	2015	China	Zhejiang	Hangzhou		2	1	1	0	0	0	0	0	0	0	0	0	0	0	0	0	0	0	0		2	18	0	1	0	0	1	1	0	0	1
Sm40-1a	Salmonella	Indiana	17	232107	5	6	3	3	17	17	Market	Market C	Chilling poultry	2015	China	Zhejiang	Hangzhou		3	2	1	1	0	0	0	0	0	0	0	0	0	0	0	0	0	0	0		2	18	0	1	0	0	1	1	0	0	1
Sm41-1a	Salmonella	Indiana	17	232107	5	6	4	4	17	17	Market	Market C	Chilling poultry	2015	China	Zhejiang	Hangzhou		2	1	1	0	0	0	0	0	0	0	0	0	0	0	0	0	0	0	0		2	18	0	1	0	0	1	1	0	0	1
Sm42-1b	Salmonella	Indiana	17	232107	5	5	5	5	17	17	Market	Market C	Chilling poultry	2015	China	Zhejiang	Hangzhou		2	1	1	0	0	0	0	0	0	0	0	0	0	0	0	0	0	0	0		2	18	0	1	0	0	1	1	0	0	1
Sm42-2a	Salmonella	Indiana	17	232107	5	7	6	6	17	17	Market	Market C	Chilling poultry	2015	China	Zhejiang	Hangzhou		2	1	1	0	0	0	0	0	0	0	0	0	0	0	0	0	0	0	0		2	18	0	1	0	0	1	1	0	0	1
Sm43-1a	Salmonella	Indiana	17	232107	5	6	7	7	17	17	Market	Market C	Chilling poultry	2015	China	Zhejiang	Hangzhou		3	2	1	1	0	0	0	0	0	0	0	0	0	0	0	0	0	0	0		3	13	0	1	0	0	1	0	0	0	1
Sm44-2	Salmonella	Indiana	17	232107	5	8	8	8	17	17	Market	Market C	Chilling poultry	2015	China	Zhejiang	Hangzhou		2	1	1	0	0	0	0	0	0	0	0	0	0	0	0	0	0	0	0		2	18	0	1	0	0	1	1	0	0	1
Sm45-2a	Salmonella	Indiana	17	232107	5	5	9	4	17	17	Market	Market C	Chilling poultry	2015	China	Zhejiang	Hangzhou		2	1	1	0	0	0	0	0	0	0	0	0	0	0	0	0	0	0	0		4	17	0	1	0	0	1	1	0	0	0
Sm45-3a	Salmonella	Indiana	17	232107	5	6	10	9	17	17	Market	Market C	Chilling poultry	2015	China	Zhejiang	Hangzhou		3	2	1	1	0	0	0	0	0	0	0	0	0	0	0	0	0	0	0		5	26	0	1	0	1	0	1	0	0	1
Sm46-1a	Salmonella	Indiana	17	232107	5	8	11	10	17	17	Market	Market C	Chilling poultry	2015	China	Zhejiang	Hangzhou		2	1	1	0	0	0	0	0	0	0	0	0	0	0	0	0	0	0	0		2	18	0	1	0	0	1	1	0	0	1
Sm47-1b	Salmonella	Indiana	17	232107	5	7	12	11	17	17	Market	Market C	Chilling poultry	2015	China	Zhejiang	Hangzhou		2	1	1	0	0	0	0	0	0	0	0	0	0	0	0	0	0	0	0		2	18	0	1	0	0	1	1	0	0	1
Sm47-2b	Salmonella	Indiana	17	232107	5	6	13	12	17	17	Market	Market C	Chilling poultry	2015	China	Zhejiang	Hangzhou		2	1	1	0	0	0	0	0	0	0	0	0	0	0	0	0	0	0	0		2	18	0	1	0	0	1	1	0	0	1
Sm48-1b	Salmonella	Indiana	17	232107	5	8	14	13	17	17	Market	Market C	Chilling poultry	2015	China	Zhejiang	Hangzhou		2	1	1	0	0	0	0	0	0	0	0	0	0	0	0	0	0	0	0		2	18	0	1	0	0	1	1	0	0	1
Sm49-1b	Salmonella	Indiana	17	232107	5	5	15	4	17	17	Market	Market C	Chilling poultry	2015	China	Zhejiang	Hangzhou		2	1	1	0	0	0	0	0	0	0	0	0	0	0	0	0	0	0	0		6	28	0	1	0	0	1	1	0	1	1
Sm50-1b	Salmonella	Indiana	17	232107	5	7	16	14	17	17	Market	Market C	Chilling poultry	2015	China	Zhejiang	Hangzhou		2	1	1	0	0	0	0	0	0	0	0	0	0	0	0	0	0	0	0		7	32	0	1	0	1	1	1	0	1	1
Sm51-1b	Salmonella	Indiana	17	232107	5	8	17	6	17	17	Market	Market C	Chilling poultry	2015	China	Zhejiang	Hangzhou		2	1	1	0	0	0	0	0	0	0	0	0	0	0	0	0	0	0	0		8	28	0	1	0	1	1	1	0	1	1
Sm53-1a	Salmonella	Kentucky	198	25478	14	25	18	15	32	34	Slaughter	SlaughterHouse C	Ground	2016	China	Zhejiang	Huzhou		4	2	0	0	1	1	0	0	0	0	0	0	0	0	0	0	0	0	0		9	24	0	1	1	0	1	1	0	1	0
Sm53-2a	Salmonella	Kentucky	198	25478	14	26	19	16	32	34	Slaughter	SlaughterHouse C	Ground	2016	China	Zhejiang	Huzhou		5	3	1	0	1	1	0	0	0	0	0	0	0	0	0	0	0	0	0		10	26	0	1	0	0	1	1	0	1	0
Sm54-1b	Salmonella	Indiana	17	43195	5	6	20	17	17	17	Slaughter	SlaughterHouse C	Ground	2016	China	Zhejiang	Huzhou		5	3	1	0	1	1	0	0	0	0	0	0	0	0	0	0	0	0	0		11	23	0	1	0	0	1	1	0	1	0
Sm58-1	Salmonella	Indiana	17	96161	5	5	21	18	17	17	Slaughter	SlaughterHouse C	Working table	2016	China	Zhejiang	Huzhou		6	4	0	0	1	1	1	1	0	0	0	0	0	0	0	0	0	0	0		12	14	0	0	0	0	1	1	0	0	1
Sm66-1a	Salmonella	Kentucky	314	82619	10	17	22	19	28	21	Slaughter	SlaughterHouse B	Ground	2016	China	Zhejiang	Yiwu		7	2	0	0	0	0	1	0	0	1	0	0	0	0	0	0	0	0	0		13	30	0	1	0	0	1	1	0	1	0
Sm68-1a	Salmonella	Kentucky	314	82619	10	19	23	20	28	21	Slaughter	SlaughterHouse B	Ground	2016	China	Zhejiang	Yiwu		8	3	0	0	0	0	1	0	0	1	1	0	0	0	0	0	0	0	0		14	28	0	1	0	0	1	1	0	1	0
Sm69-1a	Salmonella	Kentucky	314	82619	10	20	24	21	28	21	Slaughter	SlaughterHouse B	Machine	2016	China	Zhejiang	Yiwu		7	2	0	0	0	0	1	0	0	1	0	0	0	0	0	0	0	0	0		15	14	0	0	0	0	1	1	0	0	0
Sm72-2b	Salmonella	Cerro	367	13740	9	15	25	22	23	21	Slaughter	SlaughterHouse B	Ground	2016	China	Zhejiang	Yiwu		9	1	0	0	0	0	1	0	0	0	0	0	0	0	0	0	0	0	0		1	1	0	0	0	0	1	0	0	0	0
Sm73-2a	Salmonella	Apeyeme	1546	176098	6	30	26	23	62	33	Slaughter	SlaughterHouse B	Ground	2016	China	Zhejiang	Yiwu		1	0	0	0	0	0	0	0	0	0	0	0	0	0	0	0	0	0	0		1	1	0	0	0	0	1	0	0	0	0
Sm74-1a	Salmonella	Cerro	367	13740	9	16	27	24	23	21	Slaughter	SlaughterHouse B	Ground	2016	China	Zhejiang	Yiwu		9	1	0	0	0	0	1	0	0	0	0	0	0	0	0	0	0	0	0		1	1	0	0	0	0	1	0	0	0	0
Sm75-1a	Salmonella	Cerro	367	13740	9	16	28	25	23	21	Slaughter	SlaughterHouse B	Human	2016	China	Zhejiang	Yiwu		9	1	0	0	0	0	1	0	0	0	0	0	0	0	0	0	0	0	0		1	1	0	0	0	0	1	0	0	0	0
Sm76-1a	Salmonella	Indiana	17	232107	3	3	29	26	17	10	Slaughter	SlaughterHouse B	Ground	2016	China	Zhejiang	Yiwu		1	0	0	0	0	0	0	0	0	0	0	0	0	0	0	0	0	0	0		16	18	0	1	0	0	1	1	0	0	1
Sm77-1a	Salmonella	Typhimurium	19	235536	8	12	30	27	23	17	Slaughter	SlaughterHouse B	Ground	2016	China	Zhejiang	Yiwu		10	2	0	0	0	0	0	0	0	0	0	1	1	0	0	0	0	0	0		17	5	0	0	0	0	1	0	0	0	0
Sm78-1a	Salmonella	Typhimurium	34	145080	13	24	31	28	31	24	Slaughter	SlaughterHouse B	Machine	2016	China	Zhejiang	Yiwu		11	2	1	0	0	0	0	0	0	0	0	0	0	1	0	0	0	0	0		18	6	0	0	0	0	1	0	0	0	0
Sm79-1a	Salmonella	Indiana	17	236244	5	7	32	29	17	17	Slaughter	SlaughterHouse B	Machine	2016	China	Zhejiang	Yiwu		12	3	0	0	0	0	0	0	1	0	0	0	0	0	1	1	0	0	0		19	16	0	1	0	0	1	0	0	0	1
Sm80-1a	Salmonella	Kentucky	314	82619	10	17	33	30	28	21	Slaughter	SlaughterHouse B	Machine	2016	China	Zhejiang	Yiwu		13	3	0	0	0	0	1	0	1	1	0	0	0	0	0	0	0	0	0		20	13	0	0	0	0	1	1	0	0	0
Sm82-1a	Salmonella	Typhimurium	19	32606	4	4	34	31	17	13	Slaughter	SlaughterHouse B	Human	2016	China	Zhejiang	Yiwu		14	3	0	0	0	0	0	0	0	0	0	0	0	0	0	0	1	1	1		21	12	0	0	0	0	1	0	0	1	0
Sm83-1a	Salmonella	Apeyeme	1546	176098	6	30	35	32	62	33	Slaughter	SlaughterHouse B	Human	2016	China	Zhejiang	Yiwu		15	4	0	0	0	0	0	1	0	0	0	0	0	0	0	0	1	1	1		22	10	0	0	0	0	1	0	1	0	0
Sm84-1a	Salmonella	Kentucky	198	236434	14	27	36	33	32	34	Slaughter	SlaughterHouse B	Machine	2016	China	Zhejiang	Yiwu		1	0	0	0	0	0	0	0	0	0	0	0	0	0	0	0	0	0	0		23	10	0	0	1	0	1	0	0	0	0
Sm85-1a	Salmonella	Typhimurium	19	236432	8	13	37	34	23	17	Slaughter	SlaughterHouse B	Machine	2016	China	Zhejiang	Yiwu		16	4	0	0	0	0	0	0	0	0	0	1	1	0	0	0	1	0	1		24	8	0	0	0	0	1	0	0	1	0
Sm86-1a	Salmonella	Kentucky	314	82619	10	20	38	35	28	21	Slaughter	SlaughterHouse B	Poultry	2016	China	Zhejiang	Yiwu		7	2	0	0	0	0	1	0	0	1	0	0	0	0	0	0	0	0	0		25	13	0	0	0	0	1	1	0	0	0
Sm87-1a	Salmonella	Kentucky	314	82619	10	20	39	36	28	21	Slaughter	SlaughterHouse B	Poultry	2016	China	Zhejiang	Yiwu		7	2	0	0	0	0	1	0	0	1	0	0	0	0	0	0	0	0	0		15	14	0	0	0	0	1	1	0	0	0
Sm87-3b	Salmonella	Kentucky	314	82619	10	19	40	35	28	21	Slaughter	SlaughterHouse B	Poultry	2016	China	Zhejiang	Yiwu		7	2	0	0	0	0	1	0	0	1	0	0	0	0	0	0	0	0	0		25	13	0	0	0	0	1	1	0	0	0
Sm88-2a	Salmonella	Kentucky	314	82619	10	20	41	37	28	21	Slaughter	SlaughterHouse B	Poultry	2016	China	Zhejiang	Yiwu		13	3	0	0	0	0	1	0	1	1	0	0	0	0	0	0	0	0	0		15	14	0	0	0	0	1	1	0	0	0
Sm89-1a	Salmonella	Kentucky	314	82619	10	17	42	38	28	21	Slaughter	SlaughterHouse B	Poultry	2016	China	Zhejiang	Yiwu		9	1	0	0	0	0	1	0	0	0	0	0	0	0	0	0	0	0	0		26	4	0	0	0	0	1	0	0	0	0
Sm89-2a	Salmonella	Kentucky	314	82619	10	21	43	39	28	21	Slaughter	SlaughterHouse B	Poultry	2016	China	Zhejiang	Yiwu		9	1	0	0	0	0	1	0	0	0	0	0	0	0	0	0	0	0	0		26	4	0	0	0	0	1	0	0	0	0
Sm90-1a	Salmonella	Kentucky	198	236434	14	26	44	40	32	34	Slaughter	SlaughterHouse B	Ground	2016	China	Zhejiang	Yiwu		7	2	0	0	0	0	1	0	0	1	0	0	0	0	0	0	0	0	0		27	18	0	0	1	0	1	1	0	0	0
Sm93-1a	Salmonella	Kentucky	314	82619	10	19	45	41	28	21	Slaughter	SlaughterHouse B	Ground	2016	China	Zhejiang	Yiwu		7	2	0	0	0	0	1	0	0	1	0	0	0	0	0	0	0	0	0		28	15	0	0	1	0	1	1	0	0	0
Sm93-2a	Salmonella	Kentucky	314	82619	10	18	46	42	28	21	Slaughter	SlaughterHouse B	Ground	2016	China	Zhejiang	Yiwu		7	2	0	0	0	0	1	0	0	1	0	0	0	0	0	0	0	0	0		15	14	0	0	0	0	1	1	0	0	0
Sm94-2a	Salmonella	Kentucky	314	82619	10	20	47	41	28	21	Slaughter	SlaughterHouse B	Poultry	2016	China	Zhejiang	Yiwu		7	2	0	0	0	0	1	0	0	1	0	0	0	0	0	0	0	0	0		15	14	0	0	0	0	1	1	0	0	0
Sm95-1a	Salmonella	Typhimurium	19	236432	8	14	48	43	23	17	Slaughter	SlaughterHouse B	Poultry	2016	China	Zhejiang	Yiwu		10	2	0	0	0	0	0	0	0	0	0	1	1	0	0	0	0	0	0		17	5	0	0	0	0	1	0	0	0	0
Sm96-1a	Salmonella	Apeyeme	1546	176098	6	9	49	44	62	33	Slaughter	SlaughterHouse B	Poultry	2016	China	Zhejiang	Yiwu		17	1	0	0	0	0	0	1	0	0	0	0	0	0	0	0	0	0	0		1	1	0	0	0	0	1	0	0	0	0
Sm97-1b	Salmonella	Albany	292	44966	15	28	50	45	47	32	Slaughter	SlaughterHouse B	Poultry	2016	China	Zhejiang	Yiwu		18	1	0	0	0	0	0	0	0	0	0	0	0	0	0	0	0	0	1		29	3	0	0	0	0	1	0	0	0	0
Sm97-2A	Salmonella	Albany	292	44966	15	29	51	46	47	32	Slaughter	SlaughterHouse B	Poultry	2016	China	Zhejiang	Yiwu		18	1	0	0	0	0	0	0	0	0	0	0	0	0	0	0	0	0	1		29	3	0	0	0	0	1	0	0	0	0
Sm99-1a	Salmonella	Anatum	64	234709	1	1	52	47	8	12	Slaughter	SlaughterHouse B	Human	2016	China	Zhejiang	Yiwu		2	1	1	0	0	0	0	0	0	0	0	0	0	0	0	0	0	0	0		30	18	1	1	0	0	1	1	0	1	0
Sm100-1a	Salmonella	Indiana	17	232107	5	5	53	48	17	17	Slaughter	SlaughterHouse B	Human	2016	China	Zhejiang	Yiwu		1	0	0	0	0	0	0	0	0	0	0	0	0	0	0	0	0	0	0		31	13	0	1	0	0	1	0	0	0	1
Sm101-1a	Salmonella	Typhimurium	19	235536	8	13	54	49	23	17	Slaughter	SlaughterHouse B	Human	2016	China	Zhejiang	Yiwu		10	2	0	0	0	0	0	0	0	0	0	1	1	0	0	0	0	0	0		17	5	0	0	0	0	1	0	0	0	0
Sm102-1a	Salmonella	Rissen	469	135202	12	23	55	50	31	23	Slaughter	SlaughterHouse B	Machine	2016	China	Zhejiang	Yiwu		1	0	0	0	0	0	0	0	0	0	0	0	0	0	0	0	0	0	0		32	22	0	1	0	0	1	1	0	1	0
Sm103-1a	Salmonella	Typhimurium	34	52428	11	22	56	51	29	24	Slaughter	SlaughterHouse B	Machine	2016	China	Zhejiang	Yiwu		2	1	1	0	0	0	0	0	0	0	0	0	0	0	0	0	0	0	0		18	6	0	0	0	0	1	0	0	0	0
Sm106-1a	Salmonella	Cerro	367	13740	7	10	57	52	19	21	Market	Market B	Chilling poultry	2015	China	Zhejiang	Hangzhou		9	1	0	0	0	0	1	0	0	0	0	0	0	0	0	0	0	0	0		1	1	0	0	0	0	1	0	0	0	0
Sm107-1a	Salmonella	Cerro	367	13740	7	10	58	53	19	21	Market	Market B	Chilling poultry	2015	China	Zhejiang	Hangzhou		9	1	0	0	0	0	1	0	0	0	0	0	0	0	0	0	0	0	0		1	1	0	0	0	0	1	0	0	0	0
Sm109-1a	Salmonella	Cerro	367	13740	7	10	59	54	19	21	Market	Market A	Poultry	2015	China	Zhejiang	Hangzhou		9	1	0	0	0	0	1	0	0	0	0	0	0	0	0	0	0	0	0		1	1	0	0	0	0	1	0	0	0	0
Sm110-1a	Salmonella	Cerro	367	13740	7	10	60	55	19	21	Market	Market B	Chilling poultry	2015	China	Zhejiang	Hangzhou		9	1	0	0	0	0	1	0	0	0	0	0	0	0	0	0	0	0	0		1	1	0	0	0	0	1	0	0	0	0
Sm1509-55	Salmonella	Cerro	367	13740	7	11	61	56	19	21	Market	Market B	Chilling poultry	2015	China	Zhejiang	Hangzhou		9	1	0	0	0	0	1	0	0	0	0	0	0	0	0	0	0	0	0		1	1	0	0	0	0	1	0	0	0	0
*all 61 isolates came from swab samples, sampling site of host not mention here for clearance
[truncated: 241 more columns]

## Sheet: S2
Table S2 Two CRISPR loci‘s spacer sequence data and information
No. of CRISPR1 Spacer	Sequences	Strain who possessed this spacer	Serovar who possessed this spacer	No. of CRISPR2 Spacer	Sequences	Strain who possessed this spacer	Serovar who possessed this spacer
1	GCTTCGAGTGATGGAAAGACAGGAGTTGTCTT	Sm100-1a, Sm39-1a, Sm40-1a, Sm41-1a, Sm42-1b, Sm42-2a, Sm43-1a, Sm44-2, Sm45-2a, Sm45-3a, Sm46-1a, Sm47-1b, Sm47-2b, Sm48-1b, Sm49-1b, Sm50-1b, Sm51-1b, Sm54-1b, Sm58-1, Sm76-1a, Sm79-1a	Indiana	1	GGCTACACGCAAAAATTCCAGTCGTTGGCGCA	Sm100-1a, Sm39-1a, Sm40-1a, Sm41-1a, Sm42-1b, Sm42-2a, Sm43-1a, Sm44-2, Sm45-2a, Sm45-3a, Sm46-1a, Sm47-1b, Sm47-2b, Sm48-1b, Sm49-1b, Sm50-1b, Sm51-1b, Sm53-1a, Sm53-2a, Sm54-1b, Sm58-1, Sm76-1a, Sm79-1a, Sm84-1a, Sm90-1a	Indiana,Kentucky
2	TGATTTCCCTGTTTTGTTCGTTTTAGTTAACG	Sm100-1a, Sm39-1a, Sm40-1a, Sm41-1a, Sm42-1b, Sm42-2a, Sm43-1a, Sm44-2, Sm45-2a, Sm45-3a, Sm46-1a, Sm47-1b, Sm47-2b, Sm48-1b, Sm49-1b, Sm50-1b, Sm51-1b, Sm54-1b, Sm58-1, Sm76-1a, Sm79-1a	Indiana	2	ATGACATGACCGTGACTAGCGAGAATGTCCCA	Sm100-1a, Sm39-1a, Sm40-1a, Sm41-1a, Sm42-1b, Sm42-2a, Sm43-1a, Sm44-2, Sm45-2a, Sm45-3a, Sm46-1a, Sm47-1b, Sm47-2b, Sm48-1b, Sm49-1b, Sm50-1b, Sm51-1b, Sm54-1b, Sm58-1, Sm76-1a, Sm79-1a	Indiana
3	ACTGCTACAGCAATAAGAATAGCGATTTCAAA	Sm100-1a, Sm39-1a, Sm40-1a, Sm41-1a, Sm42-1b, Sm42-2a, Sm43-1a, Sm44-2, Sm45-2a, Sm45-3a, Sm46-1a, Sm47-1b, Sm47-2b, Sm48-1b, Sm49-1b, Sm50-1b, Sm51-1b, Sm54-1b, Sm58-1, Sm76-1a, Sm79-1a	Indiana	3	TTCCCCTCCGGATGGCGGGGATGCTCTTATGG	Sm100-1a, Sm39-1a, Sm40-1a, Sm41-1a, Sm42-1b, Sm42-2a, Sm43-1a, Sm44-2, Sm45-2a, Sm45-3a, Sm46-1a, Sm47-1b, Sm47-2b, Sm48-1b, Sm49-1b, Sm50-1b, Sm51-1b, Sm54-1b, Sm58-1, Sm76-1a, Sm79-1a	Indiana
4	AAAAACCAGGACTTTCCTTGTTTCCCCGGCCA	Sm100-1a, Sm39-1a, Sm40-1a, Sm41-1a, Sm42-1b, Sm42-2a, Sm43-1a, Sm44-2, Sm45-2a, Sm45-3a, Sm46-1a, Sm47-1b, Sm47-2b, Sm48-1b, Sm49-1b, Sm50-1b, Sm51-1b, Sm54-1b, Sm58-1, Sm76-1a, Sm79-1a	Indiana	4	GGCTTTGGCTTCTTCACTCATATTTATTTGAC	Sm100-1a, Sm39-1a, Sm40-1a, Sm41-1a, Sm42-1b, Sm42-2a, Sm43-1a, Sm44-2, Sm45-2a, Sm45-3a, Sm46-1a, Sm47-1b, Sm47-2b, Sm48-1b, Sm49-1b, Sm50-1b, Sm51-1b, Sm54-1b, Sm58-1, Sm76-1a, Sm79-1a	Indiana
5	CGCACCGCCATGCTCCGGGGTAATCACAGAGA	Sm100-1a, Sm39-1a, Sm40-1a, Sm41-1a, Sm42-1b, Sm42-2a, Sm43-1a, Sm44-2, Sm45-2a, Sm45-3a, Sm46-1a, Sm47-1b, Sm47-2b, Sm48-1b, Sm49-1b, Sm50-1b, Sm51-1b, Sm54-1b, Sm58-1, Sm76-1a, Sm79-1a	Indiana	5	ACCCGATGACGACAGCAGCTATATCTCCAGTG	Sm100-1a, Sm39-1a, Sm40-1a, Sm41-1a, Sm42-1b, Sm42-2a, Sm43-1a, Sm44-2, Sm45-2a, Sm45-3a, Sm46-1a, Sm47-1b, Sm47-2b, Sm48-1b, Sm49-1b, Sm50-1b, Sm51-1b, Sm54-1b, Sm58-1, Sm76-1a, Sm79-1a	Indiana
6	GCAATAACAGAACGATAGTCACTCACGATTTT	Sm100-1a, Sm39-1a, Sm40-1a, Sm41-1a, Sm42-1b, Sm42-2a, Sm43-1a, Sm44-2, Sm45-2a, Sm45-3a, Sm46-1a, Sm47-1b, Sm47-2b, Sm48-1b, Sm49-1b, Sm50-1b, Sm51-1b, Sm54-1b, Sm58-1, Sm76-1a, Sm79-1a	Indiana	6	CTCAGCAGGCTGGAGGAGATGATCAAAAATGG	Sm100-1a, Sm39-1a, Sm40-1a, Sm41-1a, Sm42-1b, Sm42-2a, Sm43-1a, Sm44-2, Sm45-2a, Sm45-3a, Sm46-1a, Sm47-1b, Sm47-2b, Sm48-1b, Sm49-1b, Sm50-1b, Sm51-1b, Sm54-1b, Sm58-1, Sm76-1a, Sm79-1a	Indiana
7	GTCGCCGCCTTGAGTCGATCGCCGCGCGATTT	Sm100-1a, Sm39-1a, Sm40-1a, Sm41-1a, Sm42-1b, Sm42-2a, Sm43-1a, Sm44-2, Sm45-2a, Sm45-3a, Sm46-1a, Sm47-1b, Sm47-2b, Sm48-1b, Sm49-1b, Sm50-1b, Sm51-1b, Sm54-1b, Sm58-1, Sm76-1a, Sm79-1a	Indiana	7	GGGCTGGTGGGGACGTCAACAACCTACGCTGA	Sm100-1a, Sm39-1a, Sm40-1a, Sm41-1a, Sm42-1b, Sm42-2a, Sm43-1a, Sm44-2, Sm45-2a, Sm45-3a, Sm46-1a, Sm47-1b, Sm47-2b, Sm48-1b, Sm49-1b, Sm50-1b, Sm51-1b, Sm54-1b, Sm58-1, Sm76-1a, Sm79-1a	Indiana
8	TCGTTATCCTGAATGATGATCCGGACTCCGAA	Sm100-1a, Sm39-1a, Sm40-1a, Sm41-1a, Sm42-1b, Sm42-2a, Sm43-1a, Sm44-2, Sm45-2a, Sm45-3a, Sm46-1a, Sm47-1b, Sm47-2b, Sm48-1b, Sm49-1b, Sm50-1b, Sm51-1b, Sm54-1b, Sm58-1, Sm76-1a, Sm79-1a	Indiana	8	GTACGTGCGTTCGTTGCCGTTCTGATCAACGG	Sm100-1a, Sm39-1a, Sm40-1a, Sm41-1a, Sm42-1b, Sm42-2a, Sm43-1a, Sm44-2, Sm45-2a, Sm45-3a, Sm46-1a, Sm47-1b, Sm47-2b, Sm48-1b, Sm49-1b, Sm50-1b, Sm51-1b, Sm54-1b, Sm58-1, Sm79-1a	Indiana
9	TTCAATACCGTTGTGAGTGGAGATCAAACGAA	Sm100-1a, Sm39-1a, Sm40-1a, Sm41-1a, Sm42-1b, Sm42-2a, Sm43-1a, Sm44-2, Sm45-2a, Sm45-3a, Sm46-1a, Sm47-1b, Sm47-2b, Sm48-1b, Sm49-1b, Sm50-1b, Sm51-1b, Sm54-1b, Sm58-1, Sm76-1a, Sm79-1a	Indiana	9	CGGATTTTTCTTGAACGTGATTTCGGGATACG	Sm100-1a, Sm39-1a, Sm40-1a, Sm41-1a, Sm42-1b, Sm42-2a, Sm43-1a, Sm44-2, Sm45-2a, Sm45-3a, Sm46-1a, Sm47-1b, Sm47-2b, Sm48-1b, Sm49-1b, Sm50-1b, Sm51-1b, Sm54-1b, Sm58-1, Sm79-1a	Indiana
10	GTTGCATTTTTCAGCGCCGCAGTGTGGACACT	Sm100-1a, Sm39-1a, Sm40-1a, Sm41-1a, Sm42-1b, Sm42-2a, Sm43-1a, Sm44-2, Sm45-2a, Sm45-3a, Sm46-1a, Sm47-1b, Sm47-2b, Sm48-1b, Sm49-1b, Sm50-1b, Sm51-1b, Sm54-1b, Sm58-1, Sm76-1a, Sm79-1a	Indiana	10	GCTTGACGAAGCGAACAAATTTACCTGTTTTTG	Sm100-1a, Sm39-1a, Sm40-1a, Sm41-1a, Sm42-1b, Sm42-2a, Sm43-1a, Sm44-2, Sm45-2a, Sm45-3a, Sm46-1a, Sm47-1b, Sm47-2b, Sm48-1b, Sm49-1b, Sm50-1b, Sm51-1b, Sm54-1b, Sm58-1, Sm79-1a	Indiana
11	TCAGGCCACCCCAGAAACGTTCCTGACGCGCT	Sm100-1a, Sm39-1a, Sm40-1a, Sm41-1a, Sm42-1b, Sm42-2a, Sm43-1a, Sm44-2, Sm45-2a, Sm45-3a, Sm46-1a, Sm47-1b, Sm47-2b, Sm48-1b, Sm49-1b, Sm50-1b, Sm51-1b, Sm54-1b, Sm58-1, Sm76-1a, Sm79-1a	Indiana	11	TTCAGTGCGTTATATCCACCAGACATAAAAGC	Sm100-1a, Sm39-1a, Sm40-1a, Sm41-1a, Sm42-1b, Sm42-2a, Sm43-1a, Sm44-2, Sm45-2a, Sm45-3a, Sm46-1a, Sm47-1b, Sm47-2b, Sm48-1b, Sm49-1b, Sm50-1b, Sm51-1b, Sm54-1b, Sm58-1, Sm79-1a	Indiana
12	GCCTCATCCAGCGCCCCACCATCAGTAACACC	Sm100-1a, Sm39-1a, Sm40-1a, Sm41-1a, Sm42-1b, Sm42-2a, Sm43-1a, Sm44-2, Sm45-2a, Sm45-3a, Sm46-1a, Sm47-1b, Sm47-2b, Sm48-1b, Sm49-1b, Sm50-1b, Sm51-1b, Sm54-1b, Sm58-1, Sm76-1a, Sm79-1a	Indiana	12	GACACACCGATAGTGAGAGGTTACCGATGGGG	Sm100-1a, Sm39-1a, Sm40-1a, Sm41-1a, Sm42-1b, Sm42-2a, Sm43-1a, Sm44-2, Sm45-2a, Sm45-3a, Sm46-1a, Sm47-1b, Sm47-2b, Sm48-1b, Sm49-1b, Sm50-1b, Sm51-1b, Sm54-1b, Sm58-1, Sm79-1a	Indiana
13	GTAATTTATTCCTGGATAGTCGCTAATAAAAT	Sm100-1a, Sm39-1a, Sm40-1a, Sm41-1a, Sm42-1b, Sm42-2a, Sm43-1a, Sm44-2, Sm45-2a, Sm45-3a, Sm46-1a, Sm47-1b, Sm47-2b, Sm48-1b, Sm49-1b, Sm50-1b, Sm51-1b, Sm54-1b, Sm58-1, Sm76-1a, Sm79-1a	Indiana	13	ACCGATTGCATCCAGCCAAATATCTGGATCGT	Sm100-1a, Sm39-1a, Sm40-1a, Sm41-1a, Sm42-1b, Sm42-2a, Sm43-1a, Sm44-2, Sm45-2a, Sm45-3a, Sm46-1a, Sm47-1b, Sm47-2b, Sm48-1b, Sm49-1b, Sm50-1b, Sm51-1b, Sm54-1b, Sm58-1, Sm79-1a	Indiana
14	TGCACTATTTGCCCATCTTTTATGGTTCCAAG	Sm100-1a, Sm39-1a, Sm40-1a, Sm41-1a, Sm42-1b, Sm42-2a, Sm43-1a, Sm44-2, Sm45-2a, Sm45-3a, Sm46-1a, Sm47-1b, Sm47-2b, Sm48-1b, Sm49-1b, Sm50-1b, Sm51-1b, Sm54-1b, Sm58-1, Sm76-1a, Sm79-1a	Indiana	14	TGCCCCCACGGTGACTGCCCGGTAATTTTCGG	Sm100-1a, Sm39-1a, Sm40-1a, Sm41-1a, Sm42-1b, Sm42-2a, Sm43-1a, Sm44-2, Sm45-2a, Sm45-3a, Sm46-1a, Sm47-1b, Sm47-2b, Sm48-1b, Sm49-1b, Sm50-1b, Sm51-1b, Sm54-1b, Sm58-1, Sm79-1a	Indiana
15	TGGCCCGGATGCGGTCGGACGAACCCGTCGCC	Sm100-1a, Sm39-1a, Sm40-1a, Sm41-1a, Sm42-1b, Sm42-2a, Sm43-1a, Sm44-2, Sm45-2a, Sm45-3a, Sm46-1a, Sm47-1b, Sm47-2b, Sm48-1b, Sm49-1b, Sm50-1b, Sm51-1b, Sm54-1b, Sm58-1, Sm76-1a, Sm79-1a	Indiana	15	TAATCAGACCCGTTATCGCGCGTGCCGGTGAT	Sm100-1a, Sm39-1a, Sm40-1a, Sm41-1a, Sm42-1b, Sm42-2a, Sm43-1a, Sm44-2, Sm45-2a, Sm45-3a, Sm46-1a, Sm47-1b, Sm47-2b, Sm48-1b, Sm49-1b, Sm50-1b, Sm51-1b, Sm54-1b, Sm58-1, Sm76-1a, Sm79-1a	Indiana
16	CAAATGCCCCCCCCCATTACAAGGACAACCGG	Sm100-1a, Sm39-1a, Sm40-1a, Sm41-1a, Sm42-1b, Sm42-2a, Sm43-1a, Sm44-2, Sm45-2a, Sm45-3a, Sm46-1a, Sm47-1b, Sm47-2b, Sm48-1b, Sm49-1b, Sm50-1b, Sm51-1b, Sm54-1b, Sm58-1, Sm76-1a, Sm79-1a	Indiana	16	CGCTGCGACCGGGCGTTCTGCTGCGCTTCCCG	Sm100-1a, Sm39-1a, Sm40-1a, Sm41-1a, Sm42-1b, Sm42-2a, Sm43-1a, Sm44-2, Sm45-2a, Sm45-3a, Sm46-1a, Sm47-1b, Sm47-2b, Sm48-1b, Sm49-1b, Sm50-1b, Sm51-1b, Sm54-1b, Sm58-1, Sm76-1a, Sm79-1a	Indiana
17	AACCAGACGGCGACCGTCACACAATGTGTGCT	Sm100-1a, Sm39-1a, Sm40-1a, Sm41-1a, Sm42-1b, Sm42-2a, Sm43-1a, Sm44-2, Sm45-2a, Sm45-3a, Sm46-1a, Sm47-1b, Sm47-2b, Sm48-1b, Sm49-1b, Sm50-1b, Sm51-1b, Sm54-1b, Sm58-1, Sm76-1a, Sm79-1a	Indiana	17	TTTGTGTCATCGCCCATATCGCAGTGGTTACA	Sm100-1a, Sm39-1a, Sm40-1a, Sm41-1a, Sm42-1b, Sm42-2a, Sm43-1a, Sm44-2, Sm45-2a, Sm45-3a, Sm46-1a, Sm47-1b, Sm47-2b, Sm48-1b, Sm49-1b, Sm50-1b, Sm51-1b, Sm54-1b, Sm58-1, Sm76-1a, Sm79-1a	Indiana
18	CAGCACGAAAAATTATTTACTGTCGTTGCTCA	Sm101-1a, Sm103-1a, Sm77-1a, Sm78-1a, Sm82-1a, Sm85-1a, Sm95-1a	Typhimurium	18	TGTAAAGGGTGGTCTGGAAGGGGATCGGCAAA	Sm101-1a, Sm77-1a, Sm85-1a, Sm95-1a	Typhimurium
19	GCAAAATAGCGATGAGCTGGCTACGCCCACTGG	Sm101-1a, Sm103-1a, Sm77-1a, Sm78-1a, Sm85-1a, Sm95-1a	Typhimurium	19	GAAACGTAAACAGGGTAAGATACAACTCTGCA	Sm101-1a, Sm77-1a, Sm85-1a, Sm95-1a	Typhimurium
20	ACTTCCTTCAGTCTTAACGATAATCCGCAACG	Sm101-1a, Sm103-1a, Sm77-1a, Sm78-1a, Sm85-1a, Sm95-1a	Typhimurium	20	GATGTAACTGATAGCGAAATATATTGGGATAA	Sm101-1a, Sm77-1a, Sm85-1a, Sm95-1a	Typhimurium
21	TCCCATTCACCAACAACAATATCGCCCTGCAA	Sm101-1a, Sm103-1a, Sm77-1a, Sm78-1a, Sm85-1a, Sm95-1a	Typhimurium	21	GAGTCCGGGGGTTATATAGTTATTTAATGAGC	Sm101-1a, Sm77-1a, Sm85-1a, Sm95-1a	Typhimurium
22	GAATCTAATGCAACAGATGAATAAACACGTAA	Sm101-1a, Sm103-1a, Sm77-1a, Sm78-1a, Sm85-1a, Sm95-1a	Typhimurium	22	TAATGGCCACAGTAAGTCAAACGGTTCTGGAA	Sm101-1a, Sm77-1a, Sm85-1a, Sm95-1a	Typhimurium
23	GGTAATTTCTCATCTAACAGCCTGTACGCCTC	Sm101-1a, Sm103-1a, Sm77-1a, Sm78-1a, Sm85-1a, Sm95-1a	Typhimurium	23	AAATGACCAAATCAGAAATCTTCACCAAAGCC	Sm101-1a, Sm77-1a, Sm85-1a, Sm95-1a	Typhimurium
24	GGCAGCGGGCGAGGCAAACACATTCGGGGCGT	Sm101-1a, Sm103-1a, Sm77-1a, Sm78-1a, Sm78-1a, Sm85-1a, Sm95-1a	Typhimurium	24	AGCGCCACATGGCCCACCGGCACCACCCGATC	Sm101-1a, Sm77-1a, Sm85-1a, Sm95-1a	Typhimurium
25	CGCGCCCACTTCCGTAAAATACAGATAATCCA	Sm101-1a, Sm103-1a, Sm77-1a, Sm78-1a, Sm85-1a, Sm95-1a	Typhimurium	25	TCGACGTGGACGAGGAGTTACTCAACCGCTGC	Sm101-1a, Sm77-1a, Sm85-1a, Sm95-1a	Typhimurium
26	CCAGAAAGTGCCGGTAGTGCCTGATGAACGAC	Sm101-1a, Sm103-1a, Sm77-1a, Sm78-1a, Sm85-1a, Sm95-1a	Typhimurium	26	GCAGCTTAGCGACGAAATTAAAACCGAACTCAC	Sm101-1a, Sm103-1a, Sm77-1a, Sm78-1a, Sm82-1a, Sm85-1a, Sm95-1a	Typhimurium
27	GTTACGTTCGGTAAATGGAAAGCGGCGAATAT	Sm101-1a, Sm103-1a, Sm77-1a, Sm78-1a, Sm82-1a, Sm85-1a, Sm95-1a	Typhimurium	27	TAACGAACTGAATAAAATGTCAGAAAGTGACG	Sm101-1a, Sm103-1a, Sm77-1a, Sm78-1a, Sm82-1a, Sm85-1a, Sm95-1a	Typhimurium
28	TGGACCGATGGGGCCAACATCGCCGAACGTGG	Sm101-1a, Sm103-1a, Sm77-1a, Sm78-1a, Sm82-1a, Sm85-1a, Sm95-1a	Typhimurium	28	CGTATTCGTCACACAGCCCCGTCCAGAAATGA	Sm101-1a, Sm103-1a, Sm77-1a, Sm78-1a, Sm82-1a, Sm85-1a, Sm95-1a	Typhimurium
29	GCACCTCGAAACGGTTTTAAAACACTACCGTTT	Sm101-1a, Sm103-1a, Sm77-1a, Sm78-1a, Sm82-1a, Sm85-1a, Sm95-1a	Typhimurium	29	ATTAAGCGCGCAAAGTTTGGGTTAATTGGACA	Sm101-1a, Sm103-1a, Sm77-1a, Sm78-1a, Sm82-1a, Sm85-1a, Sm95-1a	Typhimurium
30	AATTAAAGCCGAGGGTGGCACCGCGCCTTATT	Sm101-1a, Sm103-1a, Sm77-1a, Sm78-1a, Sm82-1a, Sm85-1a, Sm95-1a, Sm95-1a	Typhimurium	30	TGCGTAATGGGCTACCTGAACTTCACATATCC	Sm101-1a, Sm103-1a, Sm77-1a, Sm78-1a, Sm82-1a, Sm85-1a, Sm95-1a	Typhimurium
31	GATCGAGTAACGT	Sm101-1a, Sm103-1a, Sm78-1a, Sm82-1a, Sm85-1a, Sm95-1a	Typhimurium	31	TGCCCGTTCTGCCTCTTCGCACTCTCGATCAA	Sm101-1a, Sm103-1a, Sm77-1a, Sm78-1a, Sm82-1a, Sm85-1a, Sm95-1a	Typhimurium
32	AATCACTGCGGGGGTATTTAGCGGAAACGGCT	Sm101-1a, Sm103-1a, Sm77-1a, Sm78-1a, Sm82-1a, Sm85-1a, Sm95-1a	Typhimurium	32	TATAATATGAATTAATTTTTGCGCATAACCTG	Sm101-1a, Sm103-1a, Sm77-1a, Sm78-1a, Sm82-1a, Sm85-1a, Sm95-1a	Typhimurium
33	TATCCACATATACCCGCAATCATATTCAAGAA	Sm101-1a, Sm103-1a, Sm77-1a, Sm78-1a, Sm82-1a, Sm85-1a, Sm95-1a	Typhimurium	33	TCTTTATCAGCTAACCATTTCCAGAACTCGTC	Sm101-1a, Sm103-1a, Sm77-1a, Sm78-1a, Sm82-1a, Sm85-1a, Sm95-1a	Typhimurium
34	TCTTTTGATTTTGCTGCGATGTTATAACCAGA	Sm101-1a, Sm103-1a, Sm77-1a, Sm78-1a, Sm82-1a, Sm85-1a, Sm95-1a	Typhimurium	34	ATCTTCATATTGCGTGACGCTGCCGATGAACG	Sm101-1a, Sm103-1a, Sm77-1a, Sm78-1a, Sm82-1a, Sm85-1a, Sm95-1a	Typhimurium
35	TAAATCTGGCGTCGAGACATTCGAAATAGTGC	Sm101-1a, Sm103-1a, Sm77-1a, Sm78-1a, Sm82-1a, Sm85-1a, Sm95-1a	Typhimurium	35	TAAATATATTCGCCGTAGACCTCCGCGTGCCC	Sm102-1a	Rissen
36	AGGCGAATAATCTCTAATAGTCTCAATTCGTT	Sm101-1a, Sm103-1a, Sm77-1a, Sm78-1a, Sm82-1a, Sm85-1a, Sm95-1a	Typhimurium	36	TTTGGCATGGGCACTCTTCAGGAAAGCAGCGC	Sm102-1a	Rissen
37	GTTTATTACTGCTTAGTTAATTAATGGGTTGC	Sm101-1a, Sm103-1a, Sm77-1a, Sm78-1a, Sm82-1a, Sm85-1a, Sm95-1a	Typhimurium	37	GTGATCACGGCATGAACTGGGAGTTAATGAGT	Sm102-1a	Rissen
38	TAGGCCTTGATACCATCGCTCGCACCTCGTCA	Sm101-1a, Sm103-1a, Sm77-1a, Sm78-1a, Sm82-1a, Sm85-1a, Sm95-1a	Typhimurium	38	ATCCCAACAGTGGTTTTCAAAAGAGAAGATCG	Sm102-1a	Rissen
39	GCGAAATAGTGGGGAAAAACCCCTGGTTAACC	Sm101-1a, Sm103-1a, Sm77-1a, Sm78-1a, Sm82-1a, Sm85-1a, Sm95-1a	Typhimurium	39	AATACTGCCGCCACTGGATTTCCCGTTACTGC	Sm102-1a	Rissen
40	TTTTCAGCCCTTGTCGACTGCGGAACGCCCCT	Sm101-1a, Sm103-1a, Sm77-1a, Sm78-1a, Sm82-1a, Sm85-1a, Sm95-1a	Typhimurium	40	ATATTGATCCCACTGTATGCCGCACCGGTGGC	Sm102-1a	Rissen
41	ATTATTCCCAGCGTTTGGGTGTTTAAATCATC	Sm102-1a	Rissen	41	GAACTGGATAACGTAGACGAGAATATCCTTGT	Sm102-1a	Rissen
42	ACCCAATCAGATCCGGTCTCAGTGTCCAGGAA	Sm102-1a	Rissen	42	GCAGCTGACAGCGCTATCCGGATGGCGTCGGC	Sm102-1a	Rissen
43	GACACACTCTCAGGAGTGGAAAGTCGTCGAAT	Sm102-1a	Rissen	43	ACGCCCTCTGTGTTGACACCCTCTGCCGCAAT	Sm102-1a	Rissen
44	TTGTTCTTCTCTCACCCACATACAAGCATCTA	Sm102-1a	Rissen	44	TCGCTCAATAGCGCGATTAGCGTTTCACGGCT	Sm102-1a	Rissen
45	CTCTGGATGTGTCAACAAATCGTTGATGCGGG	Sm102-1a	Rissen	45	GGCGCTGTTGGAATAGGTCGTGCCGGTGGACA	Sm102-1a	Rissen
46	GTATATCAGCGCAATAGTGTGAGTTAATTGCG	Sm102-1a	Rissen	46	GATCGCGATCAGCAGCTTTTTAAATACTGGAG	Sm102-1a	Rissen
47	AAGCACCGCGACAACACGCTGTCGATGAAGCG	Sm102-1a	Rissen	47	GTAACCGGCACAACATGGGAGAGGTCGATCTC	Sm102-1a	Rissen
48	TTTAAAACTGGCTCCCATTTTTTCCATCCCAC	Sm102-1a	Rissen	48	TACTCCCGTTTGACTATCTCGCTACTAAACAG	Sm102-1a	Rissen
49	CTCCGCTAGAAACGCGCCGCTTTCGTGGCATA	Sm102-1a	Rissen	49	TATCGCTATACCCCACATAACGAGCTGACAAA	Sm102-1a	Rissen
50	TAGGGAACCTGGCTAAAGTGTCTGAAGGCTAC	Sm102-1a	Rissen	50	GGAACGTCACCCAGACGCACTGACGCGATGCG	Sm102-1a	Rissen
51	GTTGTGACGAGTTCGTCGTCTTTTTTTTCGCT	Sm102-1a	Rissen	51	TCAGTGGCAATCTGGAGCAATGTTTGATCCGG	Sm102-1a	Rissen
52	CGACGCAGATCACCAATCAGGCGGATATCAGC	Sm102-1a	Rissen	52	GATGCCGGCCGCGCTAATTGCCTCAATTACTG	Sm102-1a	Rissen
53	ACTCAAAGGCCCGAAAGGCGAACCTGCGCCAG	Sm102-1a	Rissen	53	GCGTACCCCTATGACCCGGCAGGAAGTAGATT	Sm102-1a	Rissen
54	AATAGAATGCTACCTAGCAAAAGACGTTTATT	Sm102-1a	Rissen	54	ACGCGCTGCCCCTGCCTGAATTTCTGAATTAA	Sm102-1a	Rissen
55	GAACCGAGCGGCCCGAATAGCTCGGTGGCGCG	Sm102-1a	Rissen	55	CGCGCACGGCGTTTGCCCTCGTCGGTTATAGG	Sm102-1a	Rissen
56	TTGTACGATTTCGGCCAGTCGTCATAAAATCC	Sm102-1a	Rissen	56	CCAGGCAGATGAAATGGGACTTGACGCAAAAA	Sm102-1a	Rissen
57	CTCGGACTGACTCATTTTGGAGAGTATTTTTT	Sm102-1a	Rissen	57	TACATCATCGGCTCAATGCGTAATTCTAAAAT	Sm102-1a	Rissen
58	GGGGCTATATGGAGCTAAACAGGATGTGGATT	Sm102-1a	Rissen	58	TGCCAGTGACTACAGAAGCGTCGCTATCGGGG	Sm103-1a, Sm78-1a, Sm82-1a	Typhimurium
59	CGCGACTGGTGGGCGTTCGCGGAGAAATTCGG	Sm102-1a	Rissen	59	ACCGATAAACAACCGCATAGCCTCTTTCGTTT	Sm103-1a, Sm78-1a, Sm82-1a	Typhimurium
60	CAGCTCCAGATCGCGGGCACCGCTGGCGAACT	Sm102-1a	Rissen	60	TGCTCAATAACGTCGTAAATAGCGTAAGCTGG	Sm103-1a, Sm78-1a, Sm82-1a	Typhimurium
61	TTACGACCGAACCACACCGATAAAAAAAACGA	Sm102-1a	Rissen	61	TATTTCGCCTTCGGCACTGACGTCACCGTCAA	Sm103-1a, Sm78-1a, Sm82-1a	Typhimurium
62	TCTATTAACCGGGACTCAGGGAACGTTGCGCC	Sm102-1a	Rissen	62	GTCGCGTTCGTTGCCGGTATAGACCAGCGTCA	Sm103-1a, Sm78-1a	Typhimurium
63	TCAACAGAAAATACGTTATTTGTCTGGTCTGT	Sm102-1a	Rissen	63	ATCGAATCGAAACCCCAGCCACAGAAATAATT	Sm103-1a, Sm78-1a	Typhimurium
64	TATGACCTGAAATAGCTCCTCCGGATCTCCGC	Sm102-1a	Rissen	64	GCTCATGTCAAACGCCATCAGCGTTCCGGCAT	Sm103-1a, Sm78-1a	Typhimurium
65	TGGCGGCTATCTGCTACGCGGGCGTGGCCGCA	Sm102-1a	Rissen	65	AATCGCCAGCCTCGGAAATATTCCATCCTCCG	Sm103-1a, Sm78-1a	Typhimurium
66	GGATATGAAATTCAGACGTCAGGAACGCTATT	Sm102-1a	Rissen	66	AGGAACTAAACAGCCTGACCGTTGAGGATCTG	Sm103-1a, Sm78-1a	Typhimurium
67	CCCCGCAATACGCATCAAATGTTCGATATCGA	Sm102-1a	Rissen	67	ACCGGACAAATCTTTTTTTTCCTGTTCCTGTT	Sm103-1a, Sm78-1a	Typhimurium
68	GGTCTGACCGATGACGATTTCAAGATAAGCGA	Sm102-1a	Rissen	68	GGGCGGTCCCCGGCCTCAATACCGCGCTGACG	Sm103-1a, Sm78-1a	Typhimurium
69	TTCATATTCCAGAAAATGCCTGGGTGATGATC	Sm102-1a	Rissen	69	TTGAGGTGCCGCTTGCCGTTCTTCTGTTTTTT	Sm103-1a, Sm78-1a	Typhimurium
70	TGGCGCCAGAAATATTCATGATCATCGGGATT	Sm102-1a	Rissen	70	GGGCACTATGAACGGATCGGCGCTGATGCCGG	Sm103-1a, Sm78-1a	Typhimurium
71	TTTTCAGCCCTTGCCGACTGCGGAACGCCCCT	Sm102-1a, Sm106-1a, Sm107-1a, Sm109-1a, Sm110-1a, Sm1509-55, Sm72-2b, Sm73-2a, Sm74-1a, Sm75-1a, Sm83-1a, Sm96-1a	Rissen, Cerro, Apeyeme	71	GGTAAAGCCACACCATTTTTTATTGACCTCGC	Sm103-1a, Sm78-1a	Typhimurium
72	TCTTTATCGTCAATGCGAAATTTTCCGCGACG	Sm103-1a, Sm78-1a	Typhimurium	72	CTAGGAGGCGTAATGAATACTACGTATCAAAA	Sm103-1a, Sm78-1a	Typhimurium
73	CGTTGCGTCAGGTTGATCCAGTGCGTCAGCGG	Sm103-1a, Sm78-1a	Typhimurium	73	TAACTCATCACATCCGCGTCAGACCTCGTGAC	Sm106-1a, Sm107-1a, Sm109-1a, Sm110-1a, Sm1509-55, Sm72-2b, Sm74-1a, Sm75-1a	Cerro
74	TCTCGGTCTCGGTCTCGGTCTCGGTAGTGACG	Sm103-1a, Sm78-1a	Typhimurium	74	TGCGACCCGGCCGGACCGGGCACCATTACCAC	Sm106-1a, Sm107-1a, Sm109-1a, Sm110-1a, Sm1509-55, Sm72-2b, Sm74-1a, Sm75-1a	Cerro
75	AGCCGGCGCGAGCCTGGAGGGTTGAATAATGG	Sm103-1a, Sm78-1a	Typhimurium	75	AGTTGCTAAATACTCAGGTAAACAACCCAACG	Sm106-1a, Sm107-1a, Sm109-1a, Sm110-1a, Sm1509-55, Sm72-2b, Sm74-1a, Sm75-1a	Cerro
76	CAATCTCGCATTCGTTACCCCACCTGCATTTT	Sm103-1a, Sm78-1a	Typhimurium	76	GCCCATCATCCCCTGCGGCGCGCATTTTTCCG	Sm106-1a, Sm107-1a, Sm109-1a, Sm110-1a, Sm1509-55, Sm72-2b, Sm74-1a, Sm75-1a	Cerro
77	TGTAACAGTCCGTCGTTAATCAGCGCGGTGGG	Sm103-1a, Sm78-1a, Sm82-1a	Typhimurium	77	CATTGAGTCGTGAGCGCATTGAGTTGATTACT	Sm106-1a, Sm107-1a, Sm109-1a, Sm110-1a, Sm1509-55, Sm72-2b, Sm74-1a, Sm75-1a	Cerro
78	ATACCGGTTCTGCCATTTCTCGGCTGGATAGC	Sm106-1a, Sm107-1a, Sm109-1a, Sm110-1a, Sm1509-55, Sm72-2b, Sm74-1a, Sm75-1a	Cerro	78	TTTGTGCTGATAAAATTTAATTTCCGGGTTGT	Sm106-1a, Sm107-1a, Sm109-1a, Sm110-1a, Sm1509-55, Sm72-2b, Sm74-1a, Sm75-1a	Cerro
79	AGAACTATCGGGTAAACAGTTACGATAAAGCG	Sm106-1a, Sm107-1a, Sm109-1a, Sm110-1a, Sm1509-55, Sm72-2b, Sm74-1a, Sm75-1a	Cerro	79	AGCCCCGCCGCCACCGCCTGTATTTAACAAGG	Sm106-1a, Sm107-1a, Sm109-1a, Sm110-1a, Sm1509-55, Sm72-2b, Sm74-1a, Sm75-1a	Cerro
80	GGTGTTTAATACCGCCATAAGTTGAGCGCGAA	Sm106-1a, Sm107-1a, Sm109-1a, Sm110-1a, Sm1509-55, Sm72-2b, Sm74-1a, Sm75-1a	Cerro	80	GCCGCATGCTGGATGAAATGGTTCGTTATGGT	Sm106-1a, Sm107-1a, Sm109-1a, Sm110-1a, Sm1509-55, Sm72-2b, Sm74-1a, Sm75-1a	Cerro
81	GAATAAGCCGGTGTAGGTTTCGGGTGCGTGAT	Sm106-1a, Sm107-1a, Sm109-1a, Sm110-1a, Sm1509-55, Sm72-2b, Sm74-1a, Sm75-1a	Cerro	81	ATGATCCAGATGTAAAAGAAAAGGCATTCAGA	Sm106-1a, Sm107-1a, Sm109-1a, Sm110-1a, Sm1509-55, Sm72-2b, Sm74-1a, Sm75-1a	Cerro
82	GATGTGGTAACAAAGAGATTGGTTTTCCAATC	Sm106-1a, Sm107-1a, Sm109-1a, Sm110-1a, Sm1509-55, Sm72-2b, Sm74-1a, Sm75-1a	Cerro	82	TCATTATCAAAGACCCAGCCGAACTCGCCGCC	Sm106-1a, Sm107-1a, Sm109-1a, Sm110-1a, Sm1509-55, Sm72-2b, Sm74-1a, Sm75-1a	Cerro
83	ATATTCAAAAACAATATCGAATAAAAAATAAA	Sm106-1a, Sm107-1a, Sm109-1a, Sm110-1a, Sm1509-55, Sm72-2b, Sm74-1a, Sm75-1a	Cerro	83	AATGGGCGCGACACGGCCCCGAGGGAAGCAAA	Sm106-1a, Sm107-1a, Sm109-1a, Sm110-1a, Sm1509-55, Sm72-2b, Sm74-1a, Sm75-1a	Cerro
84	CGTGTTGATCATCTCCCAATGTTCCAGCATCA	Sm106-1a, Sm107-1a, Sm109-1a, Sm110-1a, Sm1509-55, Sm72-2b, Sm74-1a, Sm75-1a	Cerro	84	TTTCACAAATCATACCTGCCATACCCAGCATC	Sm106-1a, Sm107-1a, Sm109-1a, Sm110-1a, Sm1509-55, Sm72-2b, Sm74-1a, Sm75-1a	Cerro
85	AGTGAGTTAATTTATTGTCGCGGCGGCTGTGG	Sm106-1a, Sm107-1a, Sm109-1a, Sm110-1a, Sm1509-55, Sm72-2b, Sm74-1a, Sm75-1a	Cerro	85	GTTTGCGGACAAAAGTAACTATAACTCTATGG	Sm106-1a, Sm107-1a, Sm109-1a, Sm110-1a, Sm1509-55, Sm72-2b, Sm74-1a, Sm75-1a	Cerro
86	GTAATGTCCCCATCTATATTCTGCGCATTCAC	Sm106-1a, Sm107-1a, Sm109-1a, Sm110-1a, Sm1509-55, Sm72-2b, Sm74-1a, Sm75-1a	Cerro	86	TCCGAGGGCGGCGATCTGCGAAACGGGGTTGC	Sm106-1a, Sm107-1a, Sm109-1a, Sm110-1a, Sm1509-55, Sm72-2b, Sm74-1a, Sm75-1a	Cerro
87	CTTAGGGAAATCTCCCGTTATCGTCTTCTGTG	Sm106-1a, Sm107-1a, Sm109-1a, Sm110-1a, Sm1509-55, Sm72-2b, Sm74-1a, Sm75-1a	Cerro	87	GCGTTGTCATTCCAGCTTACCAGGCCGTTTTG	Sm106-1a, Sm107-1a, Sm109-1a, Sm110-1a, Sm1509-55, Sm72-2b, Sm74-1a, Sm75-1a	Cerro
88	TAACCGCGGGTATCGATATGCAGATCGACCGA	Sm106-1a, Sm107-1a, Sm109-1a, Sm110-1a, Sm1509-55, Sm72-2b, Sm74-1a, Sm75-1a	Cerro	88	TGATTTGTCGATGTTGCTCATTGGGCTGACTC	Sm106-1a, Sm107-1a, Sm109-1a, Sm110-1a, Sm1509-55, Sm72-2b, Sm74-1a, Sm75-1a	Cerro
89	CTCACCAAACGAAACAACCCCTCCCCAAAGCT	Sm106-1a, Sm107-1a, Sm109-1a, Sm110-1a, Sm1509-55, Sm72-2b, Sm74-1a, Sm75-1a	Cerro	89	ATGAAAAAGATGACCATTGGTGAACGCATACG	Sm106-1a, Sm107-1a, Sm109-1a, Sm110-1a, Sm1509-55, Sm72-2b, Sm74-1a, Sm75-1a	Cerro
90	GAATGAGAACCCATTTAGAGGTCGAATCACGG	Sm106-1a, Sm107-1a, Sm109-1a, Sm110-1a, Sm1509-55, Sm72-2b, Sm74-1a, Sm75-1a	Cerro	90	TTCACTTGGCAAATTTTAAGCCGCATTTCATA	Sm106-1a, Sm107-1a, Sm109-1a, Sm110-1a, Sm1509-55, Sm72-2b, Sm74-1a, Sm75-1a	Cerro
91	TACCTCACCCTGATCCGTGTCGGACGAGGCTG	Sm106-1a, Sm107-1a, Sm109-1a, Sm110-1a, Sm1509-55, Sm72-2b, Sm74-1a, Sm75-1a	Cerro	91	ATCGATCATTGTACTGTAAACAGATGACTGAC	Sm106-1a, Sm107-1a, Sm109-1a, Sm110-1a, Sm1509-55, Sm72-2b, Sm74-1a, Sm75-1a	Cerro
92	ACCTGAGTTAAAGCCGCCAGGCGGCGGCGCGT	Sm106-1a, Sm107-1a, Sm109-1a, Sm110-1a, Sm1509-55, Sm72-2b, Sm74-1a, Sm75-1a	Cerro	92	ACCGCCTGGCGAATCAATATCCAGCAAGATCC	Sm106-1a, Sm107-1a, Sm109-1a, Sm110-1a, Sm1509-55, Sm72-2b, Sm74-1a, Sm75-1a	Cerro
93	CCGGGTTGATCAACTGCTGAAAATTTACGCGG	Sm106-1a, Sm107-1a, Sm109-1a, Sm110-1a, Sm1509-55, Sm72-2b, Sm74-1a, Sm75-1a	Cerro	93	ATACGACATAACATCAATATCTGAGCCGGTCA	Sm106-1a, Sm107-1a, Sm109-1a, Sm110-1a, Sm1509-55, Sm72-2b, Sm74-1a, Sm75-1a	Cerro
94	GGTTCAGGATGGCAGAAGAGTTCGCAGGGAAG	Sm106-1a, Sm107-1a, Sm109-1a, Sm110-1a, Sm1509-55, Sm72-2b, Sm74-1a, Sm75-1a	Cerro	94	TCGTCAATCCACGCGAATATGATCGCCTGACC	Sm16-A	Montevideo
95	TAATTCTGAAGGGGGGCGAGGCAGTTCCGGTG	Sm106-1a, Sm107-1a, Sm109-1a, Sm110-1a, Sm1509-55, Sm72-2b, Sm74-1a, Sm75-1a	Cerro	95	ATTACCAACGTCAGATGACGCGAAACCTGAAC	Sm16-A	Montevideo
96	CTGTTCGCCAGGCTTTCCGCTCACACCGCGAC	Sm16-A	Montevideo	96	GATATCAGCCGAGAAACGCTCAATTGCGGACA	Sm16-A	Montevideo
97	TGTATAAAGCCGTTCTCAACGTCCTGTGGAAC	Sm16-A	Montevideo	97	TTGGGGATATCCCCCAGTTGAGCTACTCGGAT	Sm16-A	Montevideo
98	TGCCATTGCCAGTTCGCCGTTGCAGTGCTCGT	Sm16-A	Montevideo	98	GCTATGGAGGCATGGAACGCCTGCCGCACCGC	Sm16-A	Montevideo
99	TTCCTGAATTCTTCAGATCAACTAAATAATTC	Sm16-A	Montevideo	99	GATGATCTGGAGGCCCTCCCTCGGCGATGGCA	Sm16-A	Montevideo
100	TTGGTTTTTTAATACTTTCTGGTTGCACTGTT	Sm16-A	Montevideo	100	TCCGAACCTTCCCGGCGGATGCCCGTTTTGTG	Sm16-A	Montevideo
101	TTTTTAGAGGTGTACACACCGTCGGCCTTTTG	Sm16-A	Montevideo	101	ATTGCGCTGGCTACCTACGGCGAATTATTCAG	Sm16-A	Montevideo
102	AGGGGGTGCAGGTTCGCCAGATTTATAAAAAA	Sm53-1a, Sm53-2a, Sm84-1a, Sm90-1a	Kentucky	102	GAGATGAAGAAAAGTCAGTTCGTCAGCGACGG	Sm16-A	Montevideo
103	ATTATCACGGGGCGCCCCGGAGGGGCTGAGAG	Sm53-1a, Sm53-2a, Sm84-1a, Sm90-1a	Kentucky	103	AAATAACCTCTGACATTGTGGGGAAAGGTGAA	Sm16-A	Montevideo
104	CCAACAAACACCCGGGGAAAAGAGGGGGGATG	Sm53-1a, Sm53-2a, Sm84-1a, Sm90-1a	Kentucky	104	GCGACGTATTCGCAACGGTACGGTGCCCAATG	Sm16-A	Montevideo
105	TCCGATTTAAAAAACGTGAATATTCCTACCGT	Sm53-1a, Sm53-2a, Sm84-1a, Sm90-1a	Kentucky	105	GTGAAGACACGGAGAAAGTCTGTGATTACTGG	Sm16-A	Montevideo
106	GGCGATTTCCGCAATCATTTCGGCGGTCACGT	Sm53-1a, Sm53-2a, Sm84-1a, Sm90-1a	Kentucky	106	CGGTAGTTCGCCGACAGATTGCGGACAGTGGT	Sm16-A	Montevideo
107	GCCGCTTTTTCCAGGGCTGAACGGTGGGCGCG	Sm53-1a, Sm53-2a, Sm84-1a, Sm90-1a	Kentucky	107	GACACTCCCAGATATTCACGCTGGGGGATCTC	Sm16-A	Montevideo
108	GATCAGATGTCCGGCGGGCTGGGTGAAGGCGG	Sm53-1a, Sm53-2a, Sm84-1a, Sm90-1a	Kentucky	108	GGCAGCGCAGGCCGCTTTATTTAGCAATTCAGC	Sm16-A	Montevideo
109	GTTGCGGCGCTCGGTGCGCGTCAGCCAGCCCT	Sm53-1a, Sm53-2a, Sm84-1a, Sm90-1a	Kentucky	109	GTTACCAGAACCAAGCACGCTGTTACCTGTCC	Sm16-A	Montevideo
110	TTACTGTCTGACATAATTTTCCTCATAAATTT	Sm53-1a, Sm53-2a, Sm84-1a, Sm90-1a	Kentucky	110	ATATCTTCAATAAGGTTGAGTTGATACTCACT	Sm16-A	Montevideo
111	TAAATCGTTATACAGTTGGCCTAACAACTCCT	Sm53-1a, Sm53-2a, Sm84-1a, Sm90-1a	Kentucky	111	ATATTCAGGCATTTAAAACTGCGCAATTATTT	Sm16-A	Montevideo
112	TTTTCTTCGCCTGCTTGGTGGGATGGTCATCT	Sm53-1a, Sm53-2a, Sm84-1a, Sm90-1a	Kentucky	112	AGCGACGACGCCGTCATCACCGGTGACTGTGA	Sm16-A	Montevideo
113	ATACATTGAGGCGTTACGAAAATCAGCGGCAC	Sm53-1a, Sm53-2a, Sm84-1a, Sm90-1a	Kentucky	113	ATTAAAATGCCTGTCCGCCTGGCTCATTTGCG	Sm16-A	Montevideo
114	TGTTCAGCCGGACGGTAAAACCATTGTTTTTT	Sm53-1a, Sm53-2a, Sm84-1a, Sm90-1a	Kentucky	114	CAAAAATCGTTGCGCCAGTGGAAATGGTATGG	Sm16-A	Montevideo
115	CTCCTCGCATTTGTGACTTTCTGGATCATCGG	Sm53-1a, Sm53-2a, Sm84-1a, Sm90-1a	Kentucky	115	AAAAGCTCGACATTGAACGTACGCATCTTTCT	Sm53-1a, Sm53-2a, Sm84-1a, Sm90-1a	Kentucky
116	GCGCTTTAACGCCCGCTCGCCCCTGAACCCCT	Sm53-1a, Sm53-2a, Sm84-1a, Sm90-1a	Kentucky	116	CACCGGCACGGCGTTAACCGTGATTAGCCAGT	Sm53-1a, Sm53-2a, Sm84-1a, Sm90-1a	Kentucky
117	CTCTCCAGTTCGGCCAGAAACTCCCTGGTCTG	Sm53-1a, Sm53-2a, Sm84-1a, Sm90-1a	Kentucky	117	CATAAATTCCCCTCGTTAAATCAGTCCGGCCG	Sm53-1a, Sm53-2a, Sm84-1a, Sm90-1a	Kentucky
118	TGAGTCTCTATGGTTAGCAATAATGCGCACAT	Sm53-1a, Sm53-2a, Sm84-1a, Sm90-1a, Sm97-1b, Sm97-2A	Kentucky, Albany	118	GCGTCAAGTTAGCAATAGGCTACGACGATAAAA	Sm53-1a, Sm53-2a, Sm84-1a, Sm90-1a	Kentucky
119	GTTATGAGTTTTGAGCGTTTTGTGCCGTCGCC	Sm53-1a, Sm53-2a, Sm84-1a, Sm90-1a	Kentucky	119	CGTTGCGTCAGGTTGATCCAGTGCGTCAGCGG	Sm53-1a, Sm53-2a, Sm84-1a, Sm90-1a	Kentucky
120	AGGTGACGATCTGCGGTGGTTACCAGCCAACA	Sm53-1a, Sm53-2a, Sm84-1a, Sm90-1a	Kentucky	120	CTCGTTGACCGCCAGGACGCGCTGAAAGATTA	Sm53-1a, Sm53-2a, Sm84-1a, Sm90-1a	Kentucky
121	GCAGCGGCGATACGTGGAAAAAACCCCCTGGT	Sm53-1a, Sm53-2a, Sm84-1a, Sm90-1a	Kentucky	121	TTAATGGCTACCGCTCTGGCCGTGGCACTCAA	Sm53-1a, Sm53-2a, Sm84-1a, Sm90-1a	Kentucky
122	GGGATCAGCACCGACAACCTAAAACCACTGTT	Sm53-1a, Sm53-2a, Sm84-1a, Sm90-1a	Kentucky	122	GCAGGCGTTCCAGCCTTCCGCAAACCCGTTTT	Sm53-1a, Sm53-2a, Sm84-1a, Sm90-1a	Kentucky
123	GGCGTTCTGGTTCTGGCGGCTAAGATAAAGGG	Sm53-1a, Sm53-2a, Sm84-1a, Sm90-1a	Kentucky	123	GGTTCAGAGTGCTGACGATCCCGGATCCGCTC	Sm53-1a, Sm53-2a, Sm84-1a, Sm90-1a	Kentucky
124	TTGCAGGCCCTGGTAGTTGACGCTATCGGGGC	Sm53-1a, Sm53-2a, Sm84-1a, Sm90-1a	Kentucky	124	GCCCACGCCTCGACGCGGCACATAAAATCGTG	Sm53-1a, Sm53-2a, Sm84-1a, Sm90-1a	Kentucky
125	TTCGATATGAACGACGCGCAAGCAAAAGAATT	Sm53-1a, Sm53-2a, Sm84-1a, Sm90-1a	Kentucky	125	GGTCCCCTACGGAATCCGAATGGTTTGGTCGC	Sm53-1a, Sm53-2a, Sm84-1a, Sm90-1a	Kentucky
126	TTAATACTGTCAACCAGCGCCCCCTGATTGTC	Sm53-1a, Sm53-2a, Sm84-1a, Sm90-1a	Kentucky	126	TGGCGTCGAACCGGAAATTATAGGCAAGAAAT	Sm53-1a, Sm53-2a, Sm84-1a, Sm90-1a	Kentucky
127	GCCTACATAGCCGTAAAAGTCGTCCTGACTAA	Sm53-1a, Sm53-2a, Sm84-1a, Sm90-1a	Kentucky	127	TTCAGATATACCCAGCAAACTCGCGATCTGTG	Sm53-1a, Sm53-2a, Sm84-1a, Sm90-1a	Kentucky
128	CTGCGCCAGTGCGGTGATATCGTTGCTCATAG	Sm53-1a, Sm53-2a, Sm84-1a, Sm90-1a	Kentucky	128	GCAAATAACCAACACCAGATCCAGCCATTCCC	Sm53-1a, Sm53-2a, Sm84-1a, Sm90-1a	Kentucky
129	CGCAGCGAAGCGAGGACATAAAAGCATTACGG	Sm53-1a, Sm53-2a, Sm84-1a, Sm90-1a	Kentucky	129	GGACAAAAGCAGACACAGAAGAACAGCGGCGG	Sm53-1a, Sm53-2a, Sm84-1a, Sm90-1a	Kentucky
130	TGACGGACAACGCGGCCAGTTAGTTTTACCTC	Sm53-1a, Sm53-2a, Sm84-1a, Sm90-1a	Kentucky	130	TTCATATAACTCGGAATACCCGGGATTACTGC	Sm53-1a, Sm53-2a, Sm84-1a, Sm90-1a	Kentucky
131	ACCAAAACACTGAAAGCCATTCCTCTGGCGTA	Sm53-1a, Sm53-2a, Sm84-1a, Sm90-1a, Sm99-1a	Kentucky, Anatum	131	GAAGAGGAGGGTATGCCAGAACTGGTTGACGC	Sm53-1a, Sm53-2a, Sm84-1a, Sm90-1a	Kentucky
132	TGGCGATAATGTACGACGAGTTGCCAAAATAT	Sm53-1a, Sm53-2a, Sm84-1a, Sm90-1a, Sm97-1b, Sm97-2A	Kentucky, Albany	132	TAAGTGACATGTTGGATGATTTATCAGCTAAT	Sm53-1a, Sm53-2a, Sm84-1a, Sm90-1a	Kentucky
133	AAAAACTAAATCGCAAATAACCAAAAATATCA	Sm53-1a, Sm53-2a, Sm84-1a, Sm90-1a	Kentucky	133	GGCTTCGGTGCGCCGCACATCCGCCAGCGACT	Sm53-1a, Sm53-2a, Sm84-1a, Sm90-1a	Kentucky
134	GACATGTGTCAGGTAATAACTGACACTGTACA	Sm66-1a, Sm68-1a, Sm69-1a, Sm80-1a, Sm86-1a, Sm87-1a, Sm87-3b, Sm88-2a, Sm89-1a, Sm89-2a, Sm93-1a, Sm93-2a, Sm94-2a	Kentucky	134	ATGATGTATCGGCCATCGCGCCGGGTTATGTG	Sm53-1a, Sm53-2a, Sm84-1a, Sm90-1a	Kentucky
135	CTTTCACTGACCTTGCCAGGCCAATTATGCAG	Sm66-1a, Sm68-1a, Sm69-1a, Sm80-1a, Sm86-1a, Sm87-1a, Sm87-3b, Sm88-2a, Sm89-1a, Sm89-2a, Sm93-1a, Sm93-2a, Sm94-2a	Kentucky	135	AGTCTTTCAGTCCATTGGTCTATGATCTCTCG	Sm53-1a, Sm53-2a, Sm84-1a, Sm90-1a	Kentucky
136	CCGCCCGAAGACAAAAATGATACCGCCTCTTA	Sm66-1a, Sm68-1a, Sm69-1a, Sm80-1a, Sm86-1a, Sm87-1a, Sm87-3b, Sm88-2a, Sm89-1a, Sm89-2a, Sm93-1a, Sm93-2a, Sm94-2a	Kentucky	136	TTCAGAGAATTGCCGCCAATAGAACAGCGCAA	Sm53-1a, Sm53-2a, Sm84-1a, Sm90-1a	Kentucky
137	AACGTGCACCGTACCGGAAACCAGATCCACGT	Sm66-1a, Sm68-1a, Sm69-1a, Sm80-1a, Sm86-1a, Sm87-1a, Sm87-3b, Sm88-2a, Sm89-1a, Sm89-2a, Sm93-1a, Sm93-2a, Sm94-2a	Kentucky	137	GTGCGGTTTCTTGCCGAATAGTGCCTCGTACT	Sm53-1a, Sm53-2a, Sm84-1a, Sm90-1a	Kentucky
138	TTGTCCAGTTCGCCCGTTTTTTTATCAACGGC	Sm66-1a, Sm68-1a, Sm69-1a, Sm80-1a, Sm86-1a, Sm87-1a, Sm87-3b, Sm88-2a, Sm89-1a, Sm89-2a, Sm93-1a, Sm93-2a, Sm94-2a	Kentucky	138	AACAAACTGGAGCGAAATTTCGCACATGCCCC	Sm53-1a, Sm53-2a, Sm84-1a, Sm90-1a	Kentucky
139	CACCGCTTCACCAGGGAGTTGCAAACGTTCTT	Sm66-1a, Sm68-1a, Sm69-1a, Sm80-1a, Sm86-1a, Sm87-1a, Sm87-3b, Sm88-2a, Sm89-1a, Sm89-2a, Sm93-1a, Sm93-2a, Sm94-2a	Kentucky	139	TGCGCCACGCCTATACCATCCGAGTTTTGAGC	Sm53-1a, Sm53-2a, Sm84-1a, Sm90-1a	Kentucky
140	TCCTGTTCATCCGGAGGCAGGGACGCAAAAAA	Sm66-1a, Sm68-1a, Sm69-1a, Sm80-1a, Sm86-1a, Sm87-1a, Sm87-3b, Sm88-2a, Sm89-1a, Sm89-2a, Sm93-1a, Sm93-2a, Sm94-2a	Kentucky	140	CAGGAATAGACCTCTTTTGCGCTGTGGCTTGC	Sm53-1a, Sm53-2a, Sm84-1a, Sm90-1a	Kentucky
141	GCCGGTGTGGCGGTGTAAATTTTTATTGAGGT	Sm66-1a, Sm68-1a, Sm69-1a, Sm80-1a, Sm86-1a, Sm87-1a, Sm87-3b, Sm88-2a, Sm89-1a, Sm89-2a, Sm93-1a, Sm93-2a, Sm94-2a	Kentucky	141	ACCGTTTCACGGATGAGAGTTGGCGGAAGCGC	Sm53-1a, Sm53-2a, Sm84-1a, Sm90-1a	Kentucky
142	TGGACGTTCAGATTCTGAATCCTGAGCATCGC	Sm66-1a, Sm68-1a, Sm69-1a, Sm80-1a, Sm86-1a, Sm87-1a, Sm87-3b, Sm88-2a, Sm89-1a, Sm89-2a, Sm93-1a, Sm93-2a, Sm94-2a	Kentucky	142	TACGGATGTGTGACGGAGTCGCGTTTATGGCG	Sm53-1a, Sm53-2a, Sm84-1a, Sm90-1a	Kentucky
143	TCGCCCGGCAACGTGCTTTTCAGGTTCAGCGT	Sm66-1a, Sm68-1a, Sm69-1a, Sm80-1a, Sm86-1a, Sm87-1a, Sm87-3b, Sm88-2a, Sm89-1a, Sm89-2a, Sm93-1a, Sm93-2a, Sm94-2a	Kentucky	143	GGCCGTCTGCATTGAGCGCAGTTTTAACGCGT	Sm53-1a, Sm53-2a, Sm84-1a, Sm90-1a	Kentucky
144	AGTTTTGCCGCCGCGTAGTTGTGGTGTCCATC	Sm66-1a, Sm68-1a, Sm69-1a, Sm80-1a, Sm86-1a, Sm87-1a, Sm87-3b, Sm88-2a, Sm89-1a, Sm89-2a, Sm93-1a, Sm93-2a, Sm94-2a	Kentucky	144	CATTCCGGCGAGACTGAGCAGCGGGCGAACCG	Sm53-1a, Sm53-2a, Sm84-1a, Sm90-1a	Kentucky
145	CACGATAAAATCCCTTGCACAACCTCCCCGAT	Sm66-1a, Sm68-1a, Sm69-1a, Sm80-1a, Sm86-1a, Sm87-1a, Sm87-3b, Sm88-2a, Sm89-1a, Sm89-2a, Sm93-1a, Sm93-2a, Sm94-2a	Kentucky	145	CTTTCGGGTTGAAAGCAGTAGCACTCATGCCC	Sm53-1a, Sm53-2a, Sm84-1a, Sm90-1a	Kentucky
146	CCCCATATCGGCAAACAGGTCTTTTTTGCTGA	Sm66-1a, Sm68-1a, Sm69-1a, Sm80-1a, Sm86-1a, Sm87-1a, Sm87-3b, Sm88-2a, Sm89-1a, Sm89-2a, Sm93-1a, Sm93-2a, Sm94-2a	Kentucky	146	GCGGCGCTGATTATGATTTCCCGATAATTTAT	Sm53-1a, Sm53-2a, Sm84-1a, Sm90-1a	Kentucky
147	TTATGCGTACCCGGCAGGAACCCCCTCCGGTT	Sm66-1a, Sm68-1a, Sm69-1a, Sm80-1a, Sm86-1a, Sm87-1a, Sm87-3b, Sm88-2a, Sm89-1a, Sm89-2a, Sm93-1a, Sm93-2a, Sm94-2a	Kentucky	147	CCAGCCTCCCGTTACGCATATTTGAGGGTTTT	Sm53-1a, Sm53-2a, Sm84-1a, Sm90-1a	Kentucky
148	TTACGTGGCGGGCAACAATTTTAGAGGGGCTG	Sm66-1a, Sm68-1a, Sm69-1a, Sm80-1a, Sm86-1a, Sm87-1a, Sm87-3b, Sm88-2a, Sm89-1a, Sm89-2a, Sm93-1a, Sm93-2a, Sm94-2a	Kentucky	148	GCGGCCTGGACAGCCAGGGTACGTTCGGACGA	Sm66-1a, Sm68-1a, Sm69-1a, Sm80-1a, Sm86-1a, Sm87-1a, Sm87-3b, Sm88-2a, Sm89-1a, Sm89-2a, Sm93-1a, Sm93-2a, Sm94-2a	Kentucky
149	CGTATAAACGCCCGCCCGTTATCGCTGGTTTT	Sm66-1a, Sm68-1a, Sm69-1a, Sm80-1a, Sm86-1a, Sm87-1a, Sm87-3b, Sm88-2a, Sm89-1a, Sm89-2a, Sm93-1a, Sm93-2a, Sm94-2a	Kentucky	149	CAACTGGACGCTGATGAACCAGTGGAACGATA	Sm66-1a, Sm68-1a, Sm69-1a, Sm80-1a, Sm86-1a, Sm87-1a, Sm87-3b, Sm88-2a, Sm89-1a, Sm89-2a, Sm93-1a, Sm93-2a, Sm94-2a	Kentucky
150	TGCGGGGCGCTGGCAACAGGAATCGGGCGTCG	Sm66-1a, Sm68-1a, Sm69-1a, Sm80-1a, Sm86-1a, Sm87-1a, Sm87-3b, Sm88-2a, Sm89-1a, Sm89-2a, Sm93-1a, Sm93-2a, Sm94-2a	Kentucky	150	GTTTCTGCGCTCCTCTTGTTTAATCGGGTGAG	Sm66-1a, Sm68-1a, Sm69-1a, Sm80-1a, Sm86-1a, Sm87-1a, Sm87-3b, Sm88-2a, Sm89-1a, Sm89-2a, Sm93-1a, Sm93-2a, Sm94-2a	Kentucky
151	CCAACAACGCCCGGGTCGTTGGTGATAGCGGC	Sm66-1a, Sm68-1a, Sm69-1a, Sm80-1a, Sm86-1a, Sm87-1a, Sm87-3b, Sm88-2a, Sm89-1a, Sm89-2a, Sm93-1a, Sm93-2a, Sm94-2a	Kentucky	151	TTGCGGCGCTTCTGCCGAAAACTGGATATAAA	Sm66-1a, Sm68-1a, Sm69-1a, Sm80-1a, Sm86-1a, Sm87-1a, Sm87-3b, Sm88-2a, Sm89-1a, Sm89-2a, Sm93-1a, Sm93-2a, Sm94-2a	Kentucky
152	TCCGACCCAAACCAGCGGGCTACACGACGGAA	Sm66-1a, Sm68-1a, Sm69-1a, Sm80-1a, Sm86-1a, Sm87-1a, Sm87-3b, Sm88-2a, Sm89-1a, Sm89-2a, Sm93-1a, Sm93-2a, Sm94-2a	Kentucky	152	TTCGCGCTGCGGCTTGCCATGCCGAAATACTG	Sm66-1a, Sm68-1a, Sm69-1a, Sm80-1a, Sm86-1a, Sm87-1a, Sm87-3b, Sm88-2a, Sm89-1a, Sm89-2a, Sm93-1a, Sm93-2a, Sm94-2a	Kentucky
153	CACTCGCGATTAAACCACAGGCGGGATAACAA	Sm66-1a, Sm68-1a, Sm69-1a, Sm80-1a, Sm86-1a, Sm87-1a, Sm87-3b, Sm88-2a, Sm89-1a, Sm89-2a, Sm93-1a, Sm93-2a, Sm94-2a	Kentucky	153	GCCACCCGGACAACAAAATGTATCCCGATTAT	Sm66-1a, Sm68-1a, Sm69-1a, Sm80-1a, Sm86-1a, Sm87-1a, Sm87-3b, Sm88-2a, Sm89-1a, Sm89-2a, Sm93-1a, Sm93-2a, Sm94-2a	Kentucky
154	TTTCCTTATAGGATTTTGCATGATGCACCCGG	Sm66-1a, Sm68-1a, Sm69-1a, Sm80-1a, Sm86-1a, Sm87-1a, Sm87-3b, Sm88-2a, Sm89-1a, Sm89-2a, Sm93-1a, Sm93-2a, Sm94-2a	Kentucky	154	GTTGCCGTAGTACTTCATCAAAAAGGCTCTGA	Sm66-1a, Sm68-1a, Sm69-1a, Sm80-1a, Sm86-1a, Sm87-1a, Sm87-3b, Sm88-2a, Sm89-1a, Sm89-2a, Sm93-1a, Sm93-2a, Sm94-2a	Kentucky
155	AACGAACGATATGCGCAATTACACTGACAATT	Sm66-1a, Sm68-1a, Sm69-1a, Sm80-1a, Sm86-1a, Sm87-1a, Sm87-3b, Sm88-2a, Sm89-1a, Sm89-2a, Sm93-1a, Sm93-2a, Sm94-2a	Kentucky	155	TCGTGGGGAGTCTGAGGCATACGGCTGTACGC	Sm66-1a, Sm68-1a, Sm69-1a, Sm80-1a, Sm86-1a, Sm87-1a, Sm87-3b, Sm88-2a, Sm89-1a, Sm89-2a, Sm93-1a, Sm93-2a, Sm94-2a	Kentucky
156	AGGAGAAACAGCCCCCCCTTTTTCCCTTTTTT	Sm66-1a, Sm68-1a, Sm69-1a, Sm80-1a, Sm86-1a, Sm87-1a, Sm87-3b, Sm88-2a, Sm89-1a, Sm89-2a, Sm93-1a, Sm93-2a, Sm94-2a	Kentucky	156	TTGCCTATGCCTGGCACTCTAAAGCGGTGCGC	Sm66-1a, Sm68-1a, Sm69-1a, Sm80-1a, Sm86-1a, Sm87-1a, Sm87-3b, Sm88-2a, Sm89-1a, Sm89-2a, Sm93-1a, Sm93-2a, Sm94-2a	Kentucky
157	AACATCGGCGTAAACGCGGCTTTTTCGGATGG	Sm66-1a, Sm68-1a, Sm69-1a, Sm80-1a, Sm86-1a, Sm87-1a, Sm87-3b, Sm88-2a, Sm89-1a, Sm89-2a, Sm93-1a, Sm93-2a, Sm94-2a	Kentucky	157	GCGCATCCCACAGTAAAAACTGTATATCGGCC	Sm66-1a, Sm68-1a, Sm69-1a, Sm80-1a, Sm86-1a, Sm87-1a, Sm87-3b, Sm88-2a, Sm89-1a, Sm89-2a, Sm93-1a, Sm93-2a, Sm94-2a	Kentucky
158	GCGTCGCGCGTGATGTGGCAGGCATTTGAGAG	Sm66-1a, Sm68-1a, Sm69-1a, Sm80-1a, Sm86-1a, Sm87-1a, Sm87-3b, Sm88-2a, Sm89-1a, Sm89-2a, Sm93-1a, Sm93-2a, Sm94-2a	Kentucky	158	GGTTTCGGTAGTTTTCGCTGTGCGCCCGTAAA	Sm66-1a, Sm68-1a, Sm69-1a, Sm80-1a, Sm86-1a, Sm87-1a, Sm87-3b, Sm88-2a, Sm89-1a, Sm89-2a, Sm93-1a, Sm93-2a, Sm94-2a	Kentucky
159	CATTGCGTTGTGAGCGCATTGAGTTGATTACT	Sm66-1a, Sm68-1a, Sm69-1a, Sm80-1a, Sm86-1a, Sm87-1a, Sm87-3b, Sm88-2a, Sm89-1a, Sm89-2a, Sm93-1a, Sm93-2a, Sm94-2a	Kentucky	159	TCTAATCGCTTCCGGGGTTCCCTGAATTTCCG	Sm66-1a, Sm68-1a, Sm69-1a, Sm80-1a, Sm86-1a, Sm87-1a, Sm87-3b, Sm88-2a, Sm89-1a, Sm89-2a, Sm93-1a, Sm93-2a, Sm94-2a	Kentucky
160	GAGCTGGCGAACCTGATGGCGGGCGACGTGGA	Sm66-1a, Sm68-1a, Sm69-1a, Sm80-1a, Sm86-1a, Sm87-1a, Sm87-3b, Sm88-2a, Sm89-1a, Sm89-2a, Sm93-1a, Sm93-2a, Sm94-2a	Kentucky	160	GTACGAGCCGTCAGCGCCAGTAGTCTGCGCTG	Sm66-1a, Sm68-1a, Sm69-1a, Sm80-1a, Sm86-1a, Sm87-1a, Sm87-3b, Sm88-2a, Sm89-1a, Sm89-2a, Sm93-1a, Sm93-2a, Sm94-2a	Kentucky
161	AGCTGAACAAACGTCAGGCGGGTGTACCAGTT	Sm66-1a, Sm68-1a, Sm69-1a, Sm80-1a, Sm86-1a, Sm87-1a, Sm87-3b, Sm88-2a, Sm89-1a, Sm89-2a, Sm93-1a, Sm93-2a, Sm94-2a	Kentucky	161	AATAATTATGTCGGATTCCGCTCTTCCGGAGG	Sm66-1a, Sm68-1a, Sm69-1a, Sm80-1a, Sm86-1a, Sm87-1a, Sm87-3b, Sm88-2a, Sm89-1a, Sm89-2a, Sm93-1a, Sm93-2a, Sm94-2a	Kentucky
162	ACTGAATCCCTCAACCATGAGGGATGCCAGTT	Sm72-2b, Sm74-1a, Sm75-1a	Cerro	162	GGTTGCCCAATTGTCACTATGCATAAGCGAGT	Sm66-1a, Sm68-1a, Sm69-1a, Sm80-1a, Sm86-1a, Sm87-1a, Sm87-3b, Sm88-2a, Sm89-1a, Sm89-2a, Sm93-1a, Sm93-2a, Sm94-2a	Kentucky
163	AGATATGCATTTGCTGTATTTATTAAACATTT	Sm72-2b, Sm74-1a, Sm75-1a	Cerro	163	CTTGATGCCAGCGGCGCTAATTGCTCTTTCAA	Sm66-1a, Sm68-1a, Sm69-1a, Sm80-1a, Sm86-1a, Sm87-1a, Sm87-3b, Sm88-2a, Sm89-1a, Sm89-2a, Sm93-1a, Sm93-2a, Sm94-2a	Kentucky
164	CACACTGTTCGATGATAGCCGCTGAAATGTCG	Sm72-2b, Sm74-1a, Sm75-1a	Cerro	164	AATCCGTTTCGCGTCCACGAACTGCGCGGCGC	Sm66-1a, Sm68-1a, Sm69-1a, Sm80-1a, Sm86-1a, Sm87-1a, Sm87-3b, Sm88-2a, Sm89-1a, Sm89-2a, Sm93-1a, Sm93-2a, Sm94-2a	Kentucky
165	AACAGGAAATGGCTCTACAGCGTCAGGGGATG	Sm72-2b, Sm74-1a, Sm75-1a	Cerro	165	ATCATGCTCACGGATACCCGGTGCATGTGTAG	Sm66-1a, Sm68-1a, Sm69-1a, Sm80-1a, Sm86-1a, Sm87-1a, Sm87-3b, Sm88-2a, Sm89-1a, Sm89-2a, Sm93-1a, Sm93-2a, Sm94-2a	Kentucky
166	TACCTGAGCGGATACGTCCGTTATTTGATTGC	Sm73-2a, Sm83-1a, Sm96-1a	Apeyeme	166	CGTATCTGCTGACCTGCTATTTACATGCCCGC	Sm66-1a, Sm68-1a, Sm69-1a, Sm80-1a, Sm86-1a, Sm87-1a, Sm87-3b, Sm88-2a, Sm89-1a, Sm89-2a, Sm93-1a, Sm93-2a, Sm94-2a	Kentucky
167	AAATAGCGACACTGAAAGCGAACAATTCCAGG	Sm73-2a, Sm83-1a, Sm96-1a	Apeyeme	167	CGCCATGCACGATTAGCTAACTGCATTTGTGT	Sm66-1a, Sm68-1a, Sm69-1a, Sm80-1a, Sm86-1a, Sm87-1a, Sm87-3b, Sm88-2a, Sm89-1a, Sm89-2a, Sm93-1a, Sm93-2a, Sm94-2a	Kentucky
168	CCAGAATTGCTCATGATTGGTGATATACCAGT	Sm73-2a, Sm83-1a, Sm96-1a	Apeyeme	168	GTCGGTGTTTTTAATTCCACCAGCACTGTTGC	Sm66-1a, Sm68-1a, Sm69-1a, Sm80-1a, Sm86-1a, Sm87-1a, Sm87-3b, Sm88-2a, Sm89-1a, Sm89-2a, Sm93-1a, Sm93-2a, Sm94-2a	Kentucky
169	TGCAGAACGCGCTCAACCTCGACGGAGTTATT	Sm73-2a, Sm83-1a, Sm96-1a	Apeyeme	169	GCGTATTCTCGCGGCGTTGGCTCCCGATGAGG	Sm73-2a, Sm83-1a, Sm96-1a	Apeyeme
170	ACCAGTTCACTATATCCGGGCTGGGCGGTGGG	Sm73-2a, Sm83-1a, Sm96-1a	Apeyeme	170	CCCGACCAGTGTTCCCTGCGCAGTTTTAGCGT	Sm73-2a, Sm83-1a, Sm96-1a	Apeyeme
171	GGGATACCCAGTGCGTTGGTTTTATTTCACTG	Sm73-2a, Sm83-1a, Sm96-1a	Apeyeme	171	GGAGGGAATACAGGGTATTGGGAGATAAGTAG	Sm73-2a, Sm83-1a, Sm96-1a	Apeyeme
172	TCTCAAACAGAACCTTCCAGCCATCAAACGTC	Sm73-2a, Sm83-1a, Sm96-1a	Apeyeme	172	CGAGGCGGGTTTATGGAATACCGCTGCAAAAC	Sm73-2a, Sm83-1a, Sm96-1a	Apeyeme
173	AATACCATACAACACACGCGCGTTATGAATGT	Sm73-2a, Sm83-1a, Sm96-1a	Apeyeme	173	TTCGACGCCCCGGCGACAAGCTGGTACTGCGT	Sm73-2a, Sm83-1a, Sm96-1a	Apeyeme
174	AACGTTGATTTCGTCGGCGTCCGCGTTAATGA	Sm73-2a, Sm83-1a, Sm96-1a	Apeyeme	174	GATACGTGCCAGCTCTAACTCTTCCTCCAGAC	Sm73-2a, Sm83-1a, Sm96-1a	Apeyeme
175	TATGACCTGAAATAGCTCCCCCGGATCTCCGC	Sm73-2a, Sm83-1a, Sm96-1a	Apeyeme	175	AAGGATATTCCTGTCTCTATTCGTGTAAATAG	Sm73-2a, Sm83-1a, Sm96-1a	Apeyeme
176	GAAAAGTATTTGTTGAGAAACGCAAATACGCA	Sm73-2a, Sm83-1a, Sm96-1a	Apeyeme	176	CCTCGAATGATTTGTAGTATTTAGGTGCGCAC	Sm73-2a, Sm83-1a, Sm96-1a	Apeyeme
177	TTTTCGCGGTAGTACTTGACGGACAACATGAC	Sm73-2a, Sm83-1a, Sm96-1a	Apeyeme	177	AGCTGTTCGGCGTCGGCGTCTGAAATATCATC	Sm73-2a, Sm83-1a, Sm96-1a	Apeyeme
178	TGTTTTGTCGTTTTCAGCGCATCGTTCGCTTT	Sm73-2a, Sm83-1a, Sm96-1a	Apeyeme	178	CCAGCGAGCGCTGGCTTCAGGATAGGGTTAGG	Sm73-2a, Sm83-1a, Sm96-1a	Apeyeme
179	CTGGTCTGTGAGTAACCGAGTTTTCTCCCTAA	Sm73-2a, Sm83-1a, Sm96-1a	Apeyeme	179	ATTGAGCGCGTTGAGGGTGATGTTCTGCACAC	Sm73-2a, Sm83-1a, Sm96-1a	Apeyeme
180	ACGCCCATGCCGCTATGACGCATCTGTTCGAT	Sm73-2a, Sm83-1a, Sm96-1a	Apeyeme	180	TGAGAGGTGATTATTTCTTTTATAATATCTGT	Sm73-2a, Sm83-1a, Sm96-1a	Apeyeme
181	ATTGCGTTCGGGGGCAATATGCTCTGACTCGT	Sm73-2a, Sm83-1a, Sm96-1a	Apeyeme	181	TTTCCCTCTTTATCGACAATCTGCGCGTGAGC	Sm73-2a, Sm83-1a, Sm96-1a	Apeyeme
182	GGCTGCGGCTTCACCGGGCGCCGCGTCTGCGT	Sm73-2a, Sm83-1a, Sm96-1a	Apeyeme	182	TTTTCGTATACAGGCCCACCGTCCGACGGGCT	Sm73-2a, Sm83-1a, Sm96-1a	Apeyeme
183	AGCTGCCTCCCCACGCTCGCACTCTCCCCACA	Sm73-2a, Sm83-1a, Sm96-1a	Apeyeme	183	TGAATACGTCGGCGTTTAACTTAACAGGCCCG	Sm73-2a, Sm83-1a, Sm96-1a	Apeyeme
184	AAACGCATATATAACCCAATATCACCCCGATT	Sm73-2a, Sm83-1a, Sm96-1a	Apeyeme	184	ATACCGCCACCAGCAGAGACATGACCACTGAC	Sm73-2a, Sm83-1a, Sm96-1a	Apeyeme
185	AGAACGCCGCTGGAATCCGTACTGATCGGTTT	Sm73-2a, Sm83-1a, Sm96-1a	Apeyeme	185	CTGTTAAGTGGGATCGTAATCATGGAGGTTGC	Sm73-2a, Sm83-1a, Sm96-1a	Apeyeme
186	GATAGTGTTTGATATGCGGCAGCCGGTCCCTC	Sm73-2a, Sm83-1a, Sm96-1a	Apeyeme	186	CCACACGACCTCATTGGCGTTGGGGTCATAAG	Sm73-2a, Sm83-1a, Sm96-1a	Apeyeme
187	GCTGTTGCAGGGCGCAAACTGGTGCCAAGGTT	Sm73-2a, Sm83-1a, Sm96-1a	Apeyeme	187	TACGTAACGTTTAAGCGTGGAAAGGCGCGGAT	Sm73-2a, Sm83-1a, Sm96-1a	Apeyeme
188	TGTTTGAGCGCCAGAAACTGTCCTGATTGGCG	Sm73-2a, Sm83-1a, Sm96-1a	Apeyeme	188	GGTTCTCTTTTAACTGCGCACCCTGAAATAAT	Sm73-2a, Sm83-1a, Sm96-1a	Apeyeme
189	GGATTCCAGTTCCGCAGTCAGCCACCCAGTAA	Sm73-2a, Sm83-1a, Sm96-1a	Apeyeme	189	CACACGCTCAACCCAAATGAATTTGCCGTATC	Sm73-2a, Sm83-1a, Sm96-1a	Apeyeme
190	AGTTCCGGGAACACTGATTATGAGCGAAGTAA	Sm73-2a, Sm83-1a, Sm96-1a	Apeyeme	190	GCGTATCAGAACTTATCTCAAAGGGACAGCAC	Sm73-2a, Sm83-1a, Sm96-1a	Apeyeme
191	TTGCCGGTGTCCAGCGCGGTAGAAATGCGGCG	Sm73-2a, Sm83-1a, Sm96-1a	Apeyeme	191	GTGTAGCGAATGGCCCCGCGTCTGTTTTGGTT	Sm73-2a, Sm83-1a, Sm96-1a	Apeyeme
192	TATAATATGAATTAATTTTTGCGCATAACCTG	Sm73-2a, Sm83-1a, Sm96-1a	Apeyeme	192	CACGCGGTTAGGTTCATCAGGTAGCTGACTCT	Sm73-2a, Sm83-1a, Sm96-1a	Apeyeme
193	TTTGTTTTTGTGCTGTCAGTGATGGCGGCGTG	Sm73-2a, Sm83-1a, Sm96-1a	Apeyeme	193	AATAAGCTGTTCAAGGTTCATGTGAGGGAAAT	Sm73-2a, Sm83-1a, Sm96-1a	Apeyeme
194	GCAGGTGTATCCCCCTTAACCAGAACAGGGGG	Sm73-2a, Sm83-1a, Sm96-1a	Apeyeme	194	TAGGATTCGTTACGCCAGCGCCTGTACTCGCG	Sm73-2a, Sm83-1a, Sm96-1a	Apeyeme
195	GGCGATGAATTCCGCGTCACGTTTCTCAACAG	Sm73-2a, Sm83-1a, Sm96-1a	Apeyeme	195	CGCTAATGCGGGGCTTTTTTATGGGGAAAAAT	Sm73-2a, Sm83-1a, Sm96-1a	Apeyeme
196	ACTGAATGCCGAGCGCGTACTGGATGTTGTTC	Sm73-2a, Sm83-1a, Sm96-1a	Apeyeme	196	CTAACCTCAGTGGCGCGTCCGGGGTGGCGTAG	Sm73-2a, Sm83-1a, Sm96-1a	Apeyeme
197	CCGGTTATAGCTGAAATGCAGGTCATCAAGGA	Sm73-2a, Sm83-1a, Sm96-1a	Apeyeme	197	TCCGCAAGGCTGGCCGCAACTTTGTCGTCTTT	Sm73-2a, Sm83-1a, Sm96-1a	Apeyeme
198	GCGTTCTGGTCAATGTGCTGGCTCACTCGCTG	Sm73-2a, Sm83-1a, Sm96-1a	Apeyeme	198	ATTGCCGTGAGTACGGAAATGAAATCGTATGA	Sm73-2a, Sm83-1a, Sm96-1a	Apeyeme
199	TTCTGGCTGGGGAGTGCTGCAATGGTGTTTTC	Sm73-2a, Sm83-1a, Sm96-1a	Apeyeme	199	AGCGCCGTTTCATTGCGGGTCGCGACCGTATC	Sm73-2a, Sm83-1a, Sm96-1a	Apeyeme
200	TCTCGGTAAAGTAAGCAATGATTTGGCCCCGA	Sm73-2a, Sm83-1a, Sm96-1a	Apeyeme	200	GCCGCCGAGAGGCGGTTTTTTATAGGGATTAAT	Sm73-2a, Sm83-1a, Sm96-1a	Apeyeme
201	AGTATCTCTGTAGCGGAGCGCCTCGCTACTGC	Sm73-2a, Sm83-1a, Sm96-1a	Apeyeme	201	CCATCTTCCGTGCTGGCTCGCTCTCCTGTTTG	Sm73-2a, Sm83-1a, Sm96-1a	Apeyeme
202	TCGCCCGTTGATTTCAACAGGCCCCGGTAATC	Sm73-2a, Sm83-1a, Sm96-1a	Apeyeme	202	GTATTAAATAAATCAAGATCAAGCCCCATATC	Sm97-1b, Sm97-2A	Albany
203	TTAGCGTAATAATCGCGTAACGTCTCCAGTCT	Sm73-2a, Sm83-1a, Sm96-1a	Apeyeme	203	CGCGGCGTCGATTTTGGTTTCGTCTTTTTTGT	Sm97-1b, Sm97-2A	Albany
204	GTGACTAAAATCGATCGTATCTGGCTGTCCCG	Sm73-2a, Sm83-1a, Sm96-1a	Apeyeme	204	GTCGCCAATCAGACGAATATCCGCCATGACGG	Sm97-1b, Sm97-2A	Albany
205	GGAGGGAGGCACTCATGACCACGCCGGGAAAA	Sm73-2a, Sm83-1a, Sm96-1a	Apeyeme	205	ACGCCGGATTTAATACTAATTCCCGCAATCCC	Sm97-1b, Sm97-2A	Albany
206	CTTGATAGCGCCCTGGATAATTGTTCCCGTGC	Sm73-2a, Sm83-1a, Sm96-1a	Apeyeme	206	GACGCCAGATTTAATATTAATTCCCGCAATTC	Sm97-1b, Sm97-2A	Albany
207	ATGCTGAATGATAAATATAGCGATGCCCCCAC	Sm73-2a, Sm83-1a, Sm96-1a	Apeyeme	207	GCGGCGACCAAAAATATTAACGACCTGATTAT	Sm97-1b, Sm97-2A	Albany
208	CGGAGGTCGCCCATAAGGGCGCTAACAACATG	Sm73-2a, Sm83-1a, Sm96-1a	Apeyeme	208	CATTTCGTCCTCTGCCAGCTGTGCCGCGTGGG	Sm97-1b, Sm97-2A	Albany
209	CACCCACCTAAAAAAATAATGGCGTAAAACCG	Sm73-2a, Sm83-1a, Sm96-1a	Apeyeme	209	TTTGATCATGTCGGCGATGTCGTACACCAGCG	Sm97-1b, Sm97-2A	Albany
210	TTTTTTAATGATATGCCGAGTTCCTGAAATGA	Sm73-2a, Sm83-1a, Sm96-1a	Apeyeme	210	TGGGGAAAAACCCCGACCAGTTTTGCGAGGCG	Sm97-1b, Sm97-2A	Albany
211	GCGTGTTTTTTTGCTCTGTACCGTTGCGGAGC	Sm73-2a, Sm83-1a, Sm96-1a	Apeyeme	211	TGGCGTTCTCAAAAAACGACGACCTGACGCAA	Sm97-1b, Sm97-2A	Albany
212	ATGCTGCGGATCTTCGTTAAATGGCAATTTTT	Sm73-2a, Sm83-1a, Sm96-1a	Apeyeme	212	TACGATTGGGAGCAATTACAGGTTTTATTTAG	Sm97-1b, Sm97-2A	Albany
213	ATATTTACTGGAGTTGAGCTACCACCAGACTG	Sm73-2a, Sm83-1a, Sm96-1a	Apeyeme	213	CTCAAGAACCTCATCGACCAGGAGCTGCCCCT	Sm97-1b, Sm97-2A	Albany
214	TAATCAGACCCGTTATCGCGCGTGCCGGTGAT	Sm73-2a, Sm83-1a, Sm96-1a	Apeyeme	214	TGTATTGACTGCTGTGGCTGTCAGGCCGACGG	Sm97-1b, Sm97-2A	Albany
215	GCAAGCGAGGCTATGCGCAAAAAGAGAACAGA	Sm73-2a, Sm83-1a, Sm96-1a	Apeyeme	215	GAATTTACCCGCTAAACCGGGCGTGACCAGCA	Sm97-1b, Sm97-2A	Albany
216	CGTCTGCGGGCTGTTAATAACCGTTGTTTCGG	Sm73-2a, Sm83-1a, Sm96-1a	Apeyeme	216	ATAACTCATTACATCCGCGTCGGACCCCGTGA	Sm97-1b, Sm97-2A	Albany
217	ACAATTACTAACCTCCCCTCCAAAGGCCTCAG	Sm73-2a, Sm83-1a, Sm96-1a	Apeyeme	217	GCCCCGGCGATGGTGTTGGGCGACGCCAACGC	Sm97-1b, Sm97-2A	Albany
218	ACGCATGAAACCCGCTCACTAGTCATTGAAGC	Sm73-2a, Sm83-1a, Sm96-1a	Apeyeme	218	CGACGTTCCACGTATAGTGACAGTTCCAGTAA	Sm97-1b, Sm97-2A	Albany
219	GGCCATAATGAGCGATGTTAATACTCTCCAAA	Sm73-2a, Sm83-1a, Sm96-1a	Apeyeme	219	CTTCTCGACGTCGTGGAGAAAACGACGGTTGT	Sm97-1b, Sm97-2A	Albany
220	CCCGCCCATAGCACGGGAGCCGAGAGACGTTA	Sm73-2a, Sm83-1a, Sm96-1a	Apeyeme	220	TAATCAGACCCGTTATCGCACGTGCCGGAGAT	Sm97-1b, Sm97-2A	Albany
221	CACAAGTTTTTCGGCTGTTTCCAGCGTTATCC	Sm73-2a, Sm83-1a, Sm96-1a	Apeyeme	221	GGTGCGAAATATTACCGCGTAACGCTGGGTCG	Sm97-1b, Sm97-2A	Albany
222	GCGCGGGTCGCGCACGGTGCAGCCCGGTGCAGG	Sm73-2a, Sm83-1a, Sm96-1a	Apeyeme	222	GATTCCGTATCTTTGCCGTGTAAATCAACGTC	Sm97-1b, Sm97-2A	Albany
223	CCATATTAGCGCGGACTACAGCCAGGAATAGC	Sm73-2a, Sm83-1a, Sm96-1a	Apeyeme	223	CGCGTGCCACTGTATGTGGAATAGGCCAGTAC	Sm97-1b, Sm97-2A	Albany
224	CTATTGAGGTTCATCCCCGCTAACGCAGGGAA	Sm73-2a, Sm83-1a, Sm96-1a	Apeyeme	224	GAACGGAGGAGGGACGCACCGTGATTAAGCTA	Sm97-1b, Sm97-2A	Albany
225	GGCGTGTGTGGATAAGGGGCGATAACAGAATGA	Sm73-2a, Sm83-1a, Sm96-1a	Apeyeme	225	TAATATTTTTTTCATGATTACCTCAATCAGGT	Sm97-1b, Sm97-2A	Albany
226	GAAATCGGCGCCACCCTGCCTGTAGTTTCAGT	Sm73-2a, Sm83-1a, Sm96-1a	Apeyeme	226	GCTTCTGTAGTCACTGGCAGTTGCGCTCCAGC	Sm97-1b, Sm97-2A	Albany
227	GTGGTTGCAGACCAATCAGCCCGCCAGCGGTT	Sm78-1a, Sm82-1a	Typhimurium	227	TCTATTGCGACAGTTACGCGCTGTGGCGTGCT	Sm97-1b, Sm97-2A	Albany
228	GAGGGGATAGGAGTTACGATCCAGCCTGGTTG	Sm78-1a	Typhimurium	228	CAACATCTGTTTGCAGGTATCCTGATAAGACG	Sm97-1b, Sm97-2A	Albany
229	ACTTCCAGCAATGGCACTTAAGCCAGTGTTCG	Sm97-1b, Sm97-2A	Albany	229	GGCTATCCCTACAATAACAGTAAATGGGGGGT	Sm97-1b, Sm97-2A	Albany
230	AATCGTATCGACCAGCAGTTGGTATGATGACG	Sm97-1b, Sm97-2A	Albany	230	CCATCTCAGCGTTAAAAATCATTCCGCGCTCG	Sm97-1b, Sm97-2A	Albany
231	TTAACCATTGTTTATATTGTGGCCGCTGTTAT	Sm97-1b, Sm97-2A	Albany	231	TCAGGGAAGTTGGTAAGCCGTACCATTCCAGC	Sm97-1b, Sm97-2A	Albany
232	TAGCGGCAATTGTGGTGGCGTTAGTCAGAATG	Sm97-1b, Sm97-2A	Albany	232	GTCTCCCTCAGCACGCGAGAGAATGGCAAACA	Sm97-1b, Sm97-2A	Albany
233	CCAGCAGTCGCCGCCATCTCCTGCGCTGACAT	Sm97-1b, Sm97-2A	Albany	233	ATACCAGCCCCTGTCGGTAGTCTGACGCAAAT	Sm97-1b, Sm97-2A	Albany
234	AAGCTGGCCGGGGTGCTGTGATGGGGGCGGCG	Sm97-1b, Sm97-2A	Albany	234	GGTTTTTCGTCGAAATCAATTTGCCACTCGTG	Sm99-1a	Anatum
235	ATAACCAGACTCTTGCGCCCACTGCTCAAGAC	Sm97-1b, Sm97-2A	Albany	235	GCGCCCTCGTTCTGCTGGGCATACAGTCGGAT	Sm99-1a	Anatum
236	GACGCCAGATTTAATATTAATTCCCGCGATTC	Sm97-1b, Sm97-2A	Albany	236	GATCCGTTACAGGGTCTGTCCGGATTTAAAAA	Sm99-1a	Anatum
237	AATCACTGTAATGAAAAGCGGGCAAATGCCCG	Sm97-1b, Sm97-2A	Albany	237	ACCGATAATAGTATTACTGACGCCACAAACGA	Sm99-1a	Anatum
238	CTAAACCTCAAAAAATAAGACCATTGCCAGAA	Sm97-1b, Sm97-2A	Albany	238	AGCACCGATGATTATAACTGGCGTTCTGTGTG	Sm99-1a	Anatum
239	TCGTCAGAAATTGCAGGATAACCGCACGTGAC	Sm97-1b, Sm97-2A	Albany	239	TTCACAATCGACTCAGCAATGGAGTTAAGACA	Sm99-1a	Anatum
240	TCATTCATTCCGGCATTGCTCAGGCTGTAAAC	Sm97-1b, Sm97-2A	Albany	240	AATGACAGCACCGCGTCAAACTGCAATTGCGC	Sm99-1a	Anatum
241	TCCTACGCCTGCAATGAATGAATATTGAAATA	Sm97-1b, Sm97-2A	Albany	241	CTGTGGATAACCCTACAAATTTTAGTGACCTG	Sm99-1a	Anatum
242	TTTAATGATGTGCTGACTACCGGCGCTCGCGT	Sm97-1b, Sm97-2A	Albany	242	AAGTGGTTGCTGTCGTTGACGGTGTCGCGGTA	Sm99-1a	Anatum
243	GGCGCCATTAACCCAATTTGGTTATGGTTATG	Sm97-1b, Sm97-2A	Albany	243	CACCATCTCAGCGTTAAAAATCATTCCGCGCT	Sm99-1a	Anatum
244	ACCGCGTTTCTCGAACTCGTTGAAGAGGCTGG	Sm97-1b, Sm97-2A	Albany	244	CCCACCTGCGGAAATTGAAACTACAGGGTATG	Sm99-1a	Anatum
245	CAGCCACTCGGCCTCAGCCTCGGACGACCAGA	Sm97-1b, Sm97-2A	Albany	245	TTTGATAAATATCACCTGGCCTGGTTTCAGTT	Sm99-1a	Anatum
246	AGCTCCGGCAGGGTCATGTCCCGGCAGGTGCG	Sm97-1b, Sm97-2A	Albany
247	CTGAAGCCGATATCAAAAAAGCGTTTAAACGC	Sm97-1b, Sm97-2A	Albany
248	GCCAAGTTCAATGCCATCAATTTCAACTCTAA	Sm97-1b, Sm97-2A	Albany
249	TACCAGAAAGCAGCGCGGCGGTATCTTTGGTA	Sm97-1b, Sm97-2A	Albany
250	CGCAGTTAGCGACGGACTCAGCCAGGCAATGC	Sm97-1b, Sm97-2A	Albany
251	GCATAATCCGCCCCGCACGAACAAAGAAGCTA	Sm97-1b, Sm97-2A	Albany
252	TGGGTGACCAAAAAAGGGCCGCGTAAATTATG	Sm97-1b, Sm97-2A	Albany
253	ACGCTGGAGCGCGTTACAGGCCTGTTTATTCG	Sm97-1b, Sm97-2A	Albany
254	CACAATGTCAGATGTTATTTTCAAGGCGGAGC	Sm97-1b, Sm97-2A	Albany
255	GCGAGGAAAATAGAGACTGCAGAACCCCGGCA	Sm97-1b, Sm97-2A	Albany
256	ATTTTTGCGTCCGGGTTGGCCTCTATCAGCTC	Sm97-1b, Sm97-2A	Albany
257	TGTCAGACCCAGTAAGTGAGGATGTATGTGCA	Sm97-1b, Sm97-2A	Albany
258	CCCGAGGCGCTACGCCGCCACGCCGAACAGCT	Sm97-1b, Sm97-2A	Albany
259	CACAGCATCTGCGTCGGCCATTACATCAGCAG	Sm97-1b, Sm97-2A	Albany
260	TCAGTAATTGATTTCGCTATTGTGTCAACTTT	Sm97-1b, Sm97-2A	Albany
261	GGGGTACGCGCTGCGTTCTCCCGCCTGCAACAA	Sm97-1b, Sm97-2A	Albany
262	AACAACAAACTGAATGCTGTCGAGCAGGTCGC	Sm97-1b, Sm97-2A	Albany
263	ATGTGGATCATTTTGTTTAAGTGGCTGGATCA	Sm97-1b, Sm97-2A	Albany
264	TGTTTGTATCCGTTGCGGTTGTCGGTGTGGCC	Sm97-1b, Sm97-2A	Albany
265	CCACGTCGCTGTCGCTGCTGTCGTTCCGGCTG	Sm97-1b, Sm97-2A	Albany
266	TTTCTGAGAGGTTATTATTTTTTTTATAATAT	Sm97-1b, Sm97-2A	Albany
267	TCCCCACGAACGCCGTTCAGGATGAACCAAAC	Sm97-1b, Sm97-2A	Albany
268	TGACATTAAGTAACCGCGCCATCATGCGGGCG	Sm97-1b, Sm97-2A	Albany
269	ATCTAAAATCTCACTCCTGTCAATAGCATACCG	Sm97-1b, Sm97-2A	Albany
270	AACGTAATCAGGATCTGAGTCCTCTGAAGATT	Sm97-1b, Sm97-2A	Albany
271	GACTGAATAAACGTAAATTTTACTGTAATCAA	Sm97-1b, Sm97-2A	Albany
272	ACCAATAACCGAAATATCCACGGTGGAGATTT	Sm97-1b, Sm97-2A	Albany
273	GGCCGATGGGCGGATATCCAGGCGTTGTGCGA	Sm97-1b, Sm97-2A, Sm99-1a	Albany, Anatum
274	CGCTCCCTGGTTAATTCATCGTTTAGCCGCTC	Sm99-1a	Anatum
275	GATTTAGAGTCCTGCTGTGGAAAAGACGCGTC	Sm99-1a	Anatum
276	GATGAAGTGGGGGATCTGCAATGACGGAACCG	Sm99-1a	Anatum
277	CAGCGCCAGCCGTCCCTCGTACTGATTCGCCG	Sm99-1a	Anatum
278	GGTGGGGATTAATGCTGGAGTTGTACCGCTCG	Sm99-1a	Anatum
279	ACCACACCGATCTGATCACTCCAGTCGTGGTC	Sm99-1a	Anatum

## Sheet: S3
Table S3 CRISPR-MVLST sequence types (CST) of the studied Salmonella isolates (n=61)
Isolate code	CRISPR1	CRISPR2	sseL	fimH	CST	Serovar
sm16-A	1	1	43	38	2	Montevideo
sm39-1a	2	2	28	26	5	Indiana
sm100-1a	2	2	28	26	5	Indiana
sm45-2a	2	2	28	26	5	Indiana
sm42-2a	2	2	29	26	7	Indiana
sm79-1a	2	2	29	26	7	Indiana
sm44-2	2	2	29	27	8	Indiana
sm48-1b	2	2	29	27	8	Indiana
sm47-2b	2	2	28	27	6	Indiana
sm54-1b	2	2	28	27	6	Indiana
sm50-1b	2	2	29	26	7	Indiana
sm58-1	2	2	28	26	5	Indiana
sm76-1a	2	3	29	26	3	Indiana
sm45-3a	2	2	28	27	6	Indiana
sm49-1b	2	2	28	26	5	Indiana
sm40-1a	2	2	28	27	6	Indiana
sm41-1a	2	2	28	27	6	Indiana
sm43-1a	2	2	28	27	6	Indiana
sm42-1b	2	2	28	26	5	Indiana
sm46-1a	2	2	29	27	8	Indiana
sm51-1b	2	2	29	27	8	Indiana
sm47-1b	2	2	29	26	7	Indiana
sm66-1a	4	5	32	29	17	Kentucky
sm53-1a	3	4	30	28	25	Kentucky
sm53-2a	3	4	31	28	26	Kentucky
sm90-1a	3	4	31	28	26	Kentucky
sm84-1a	3	4	31	35	27	Kentucky
sm68-1a	4	5	33	29	19	Kentucky
sm87-3b	4	5	33	29	19	Kentucky
sm80-1a	4	5	32	29	17	Kentucky
sm86-1a	4	5	33	30	20	Kentucky
sm93-2a	4	5	32	30	18	Kentucky
sm69-1a	4	5	33	30	20	Kentucky
sm87-1a	4	5	33	30	20	Kentucky
sm88-2a	4	5	33	30	20	Kentucky
sm94-2a	4	5	33	30	20	Kentucky
sm89-1a	4	5	32	29	17	Kentucky
sm89-2a	4	5	37	30	21	Kentucky
sm93-1a	4	5	33	29	19	Kentucky
sm72-2b	6	6	34	31	15	Cerro
sm74-1a	6	6	34	7	16	Cerro
sm106-1a	5	6	34	31	10	Cerro
sm107-1a	5	6	34	31	10	Cerro
sm110-1a	5	6	34	31	10	Cerro
sm1509-55	5	6	8	31	11	Cerro
sm75-1a	6	6	34	7	16	Cerro
sm109-1a	5	6	34	31	10	Cerro
sm73-2a	7	7	44	36	30	Apeyeme
sm83-1a	7	7	44	36	30	Apeyeme
sm96-1a	7	7	39	36	9	Apeyeme
sm102-1a	8	8	46	41	23	Rissen
sm97-1b	9	9	45	39	28	Albany
sm97-2A	9	9	45	40	29	Albany
sm99-1a	10	10	40	37	1	Anatum
sm82-1a	11	11	36	8	4	Typhimurium
sm85-1a	12	12	9	33	13	Typhimurium
sm101-1a	12	12	9	33	13	Typhimurium
sm77-1a	12	12	35	33	12	Typhimurium
sm95-1a	12	12	9	8	14	Typhimurium
sm103-1a	13	13	15	33	22	Typhimurium
sm78-1a	14	13	36	8	24	Typhimurium

## Sheet: S4
Table S4 wgMLST profile matrix of the studied Salmonella isolates (n=61)
Locus	sm100-1a	sm101-1a	sm102-1a	sm103-1a	sm106-1a	sm107-1a	sm109-1a	sm110-1a	sm1509-55	sm16-A	sm39-1a	sm40-1a	sm41-1a	sm42-1b	sm42-2a	sm43-1a	sm44-2	sm45-2a	sm45-3a	sm46-1a	sm47-1b	sm47-2b	sm48-1b	sm49-1b	sm50-1b	sm51-1b	sm53-1a	sm53-2a	sm54-1b	sm58-1	sm66-1a	sm68-1a	sm69-1a	sm72-2b	sm73-2a	sm74-1a	sm75-1a	sm76-1a	sm77-1a	sm78-1a	sm79-1a	sm80-1a	sm82-1a	sm83-1a	sm84-1a	sm85-1a	sm86-1a	sm87-1a	sm87-3b
SAL0000001	1	4	10	4	3	3	3	3	3	8	1	1	1	1	1	1	1	1	1	1	1	1	1	1	1	1	5	5	1	1	2	2	2	3	6	3	3	1	4	4	1	2	4	6	5	4	2	2	2
SAL0000002	13	4	11	6	3	3	3	3	3	12	13	13	13	13	13	13	13	13	13	13	13	13	13	13	13	13	8	8	13	13	2	2	2	3	5	3	3	13	4	6	13	2	6	5	8	4	2	2	2
SAL0000003	1	4	9	4	3	3	3	3	3	11	1	1	1	1	1	1	1	1	1	1	1	1	1	1	1	1	5	5	6	6	2	2	2	3	7	3	3	1	4	4	6	2	4	7	5	4	2	2	2
SAL0000004	1	4	2	4	3	3	3	3	3	8	1	1	1	1	1	1	1	1	1	1	1	1	1	1	1	1	5	5	1	1	2	2	2	3	6	3	3	1	4	4	1	2	4	6	5	4	2	2	2
SAL0000005	1	3	1	3	2	2	2	2	2	4	1	1	1	1	1	1	1	1	1	1	1	1	1	1	1	1	1	1	1	1	1	1	1	2	1	2	2	1	3	3	1	1	3	1	1	3	1	1	1
SAL0000006	1	4	9	4	3	3	3	3	3	10	1	1	1	1	1	1	1	1	1	1	1	1	1	1	1	1	5	5	1	1	2	2	2	3	6	3	3	1	4	4	1	2	4	6	5	4	2	2	2
SAL0000007	1	4	8	4	3	3	3	3	3	10	1	1	1	1	1	1	1	1	1	1	1	1	1	1	1	1	5	5	1	1	2	2	2	3	6	3	3	1	4	4	1	2	4	6	5	4	2	2	2
SAL0000008	1	4	12	6	3	3	3	3	3	13	1	1	1	1	1	1	1	1	1	1	1	1	1	1	1	1	9	9	1	1	2	2	2	3	5	3	3	1	4	6	1	2	6	5	9	4	2	2	2
SAL0000009	1	3	4	3	1	1	1	1	1	7	1	1	1	1	1	1	1	1	1	1	1	1	1	1	1	1	5	5	1	1	2	2	2	1	6	1	1	1	3	3	1	2	3	6	5	3	2	2	2
SAL0000010	1	4	8	4	3	3	3	3	3	10	1	1	1	1	1	1	1	1	1	1	1	1	1	1	1	1	5	5	1	1	2	2	2	3	6	3	3	1	4	4	1	2	4	6	5	4	2	2	2
SAL0000011	1	4	10	4	3	3	3	3	3	11	1	6	1	1	1	6	1	1	6	1	1	1	1	1	1	1	5	5	1	1	2	2	2	3	7	3	3	1	4	4	1	2	4	7	5	4	2	2	2
SAL0000012	1	4	10	4	3	3	3	3	3	8	1	1	1	1	1	1	1	1	1	1	1	1	1	1	1	1	5	5	1	1	2	2	2	3	6	3	3	1	4	4	1	2	4	6	5	4	2	2	2
SAL0000013	1	4	8	4	3	3	3	3	3	11	1	1	1	1	1	1	1	1	1	1	1	1	1	1	1	1	5	5	1	1	2	2	2	3	6	3	3	1	4	9	1	2	4	6	5	4	2	2	2
SAL0000014	1	4	10	6	3	3	3	3	3	9	1	1	1	1	1	1	1	1	1	1	1	1	1	1	1	1	5	5	1	1	2	2	2	3	7	3	3	1	4	6	1	2	6	7	5	4	2	2	2
SAL0000015	1	1	6	1	3	3	3	3	3	2	1	1	1	1	1	1	1	1	1	1	1	1	1	1	1	1	4	4	1	1	2	2	2	3	1	3	3	1	1	1	1	2	1	1	4	1	2	2	2
SAL0000016	1	4	9	4	3	3	3	3	3	8	1	1	1	1	1	1	1	1	1	1	1	1	1	1	1	1	5	5	1	1	2	2	2	3	6	3	3	1	4	4	1	2	10	6	5	4	2	2	2
SAL0000017	1	4	1	6	3	3	3	3	3	10	1	1	1	1	1	1	1	1	1	1	1	1	1	1	1	1	5	5	1	1	2	2	2	3	9	3	3	1	4	6	1	2	6	7	5	4	2	2	2
SAL0000018	1	4	9	4	3	3	3	3	3	11	1	1	1	1	1	1	1	1	1	1	1	1	1	1	1	1	5	5	1	8	2	2	2	3	6	3	3	1	4	4	1	2	4	6	5	4	2	2	2
SAL0000019	1	4	8	4	3	3	3	3	3	9	1	1	1	1	1	1	1	1	1	1	1	1	1	1	1	1	5	5	1	1	2	2	2	3	6	3	3	1	4	4	1	2	4	6	5	4	2	2	2
SAL0000020	1	4	8	4	3	3	3	3	3	9	1	1	1	1	1	1	1	1	1	1	1	1	1	1	1	1	5	5	1	1	2	2	2	3	6	3	3	1	4	4	1	2	4	6	5	4	2	2	2
SAL0000021	1	2	11	2	3	3	3	3	3	13	1	1	1	1	1	1	1	1	1	1	1	1	1	1	1	1	6	6	1	1	5	5	5	3	9	3	3	1	2	2	1	5	2	9	6	2	5	5	5
SAL0000022	1	4	11	6	3	3	3	3	3	10	1	1	1	1	1	1	1	1	1	1	1	1	1	1	1	1	5	5	1	12	2	2	2	3	7	3	3	1	4	6	1	2	6	7	5	4	2	2	2
SAL0000023	1	4	11	4	3	3	3	3	3	10	1	1	1	1	1	1	1	1	1	1	1	1	1	1	1	1	8	8	6	6	2	2	2	3	5	3	3	1	4	4	6	2	4	5	7	4	2	2	2
SAL0000024	1	4	10	4	3	3	3	3	3	8	1	1	1	1	1	1	1	1	1	1	1	1	1	1	1	1	5	5	1	1	2	2	2	3	6	3	3	1	4	4	1	2	4	6	5	4	2	2	2
SAL0000025	1	4	10	4	3	3	3	3	3	9	1	1	1	1	1	1	1	1	1	1	1	1	1	1	1	1	5	5	1	1	2	2	2	3	6	3	3	1	4	4	1	2	4	6	5	4	2	2	2
SAL0000026	1	4	8	4	3	3	3	3	3	9	1	1	1	1	1	1	1	1	1	1	1	1	1	1	1	1	5	5	1	1	2	2	2	3	6	3	3	1	4	4	1	2	4	6	5	4	2	2	2
SAL0000027	1	3	2	3	1	1	1	1	1	5	1	1	1	1	1	1	1	1	1	1	1	1	1	1	1	1	4	4	1	1	2	2	2	1	2	1	1	1	3	3	1	2	3	2	4	3	2	2	2
SAL0000028	1	4	9	6	3	3	3	3	3	11	1	1	1	1	1	1	1	1	1	1	1	1	1	1	1	1	5	5	1	1	2	2	2	3	7	3	3	1	4	6	1	2	6	7	5	4	2	2	2
SAL0000029	1	3	8	3	1	1	1	1	1	7	1	1	1	1	1	1	1	1	1	1	1	1	1	1	1	1	4	4	1	1	2	2	2	1	5	1	1	1	3	3	1	2	3	5	4	3	2	2	2
SAL0000030	1	4	10	4	3	3	3	3	3	9	1	1	1	1	1	1	1	1	1	1	1	1	1	1	1	1	5	5	1	1	2	2	2	3	6	3	3	1	4	4	1	2	4	6	5	4	2	2	2
SAL0000031	1	3	7	3	4	4	4	4	4	8	1	1	1	1	1	1	1	1	1	1	1	1	1	1	1	1	5	5	1	1	2	2	2	4	6	4	4	1	3	3	1	2	3	6	5	3	2	2	2
SAL0000032	1	4	9	4	3	3	3	3	3	10	1	1	1	1	1	1	1	1	1	1	1	1	1	1	1	1	5	5	1	1	2	2	2	3	6	3	3	1	4	4	1	2	4	6	5	4	2	2	2
SAL0000033	1	4	10	4	3	3	3	3	3	9	1	1	1	1	1	1	1	1	1	1	1	1	1	1	1	1	5	5	1	1	2	2	2	3	6	3	3	11	4	4	1	2	4	6	5	4	2	2	2
SAL0000034	6	4	11	4	3	3	3	3	3	10	6	6	6	6	6	6	6	6	6	6	6	6	6	6	6	6	5	5	6	6	8	8	8	3	7	3	3	6	4	4	6	8	4	7	5	4	8	8	8
SAL0000035	1	2	5	2	3	3	3	3	3	8	1	1	1	1	1	1	1	1	1	1	1	1	1	1	1	1	4	4	1	1	2	2	2	3	6	3	3	1	2	2	1	2	2	6	4	2	2	2	2
SAL0000036	1	4	9	4	3	3	3	3	3	11	1	1	1	1	1	1	1	1	1	1	1	1	1	1	1	1	5	5	1	1	2	2	2	3	10	3	3	1	4	4	1	2	4	6	5	4	2	2	2
SAL0000037	1	4	10	4	3	3	3	3	3	9	1	1	1	1	1	1	1	1	1	1	1	1	1	1	1	1	5	1	1	1	2	2	2	3	6	3	3	1	4	4	1	2	4	6	5	4	2	2	2
SAL0000038	1	4	9	4	3	3	3	3	3	10	1	1	1	1	1	1	1	1	1	1	1	1	1	1	1	1	5	5	1	1	2	2	2	3	6	3	3	1	4	4	1	2	4	6	5	4	2	2	2
SAL0000039	1	3	1	3	2	2	2	2	2	6	1	1	1	1	1	1	1	1	1	1	1	1	1	1	1	1	4	4	1	1	1	1	1	2	2	2	2	1	3	3	1	1	3	2	2	3	1	1	1
SAL0000040	1	4	9	4	3	3	3	3	3	5	1	1	1	1	1	1	1	1	1	1	1	1	1	1	1	1	5	5	1	1	2	2	2	3	6	3	3	1	4	4	1	2	4	6	5	4	2	2	2
SAL0000041	1	4	9	8	3	3	3	3	3	11	1	1	1	1	1	1	1	1	1	1	1	1	1	1	1	1	5	5	1	1	2	2	2	3	6	3	3	1	4	8	1	2	4	6	5	4	2	2	2
SAL0000042	1	4	9	4	3	3	3	3	3	5	1	1	1	1	1	1	1	1	1	1	1	1	1	1	1	1	5	5	1	1	2	2	2	3	6	3	3	1	4	4	1	2	4	6	5	4	2	2	2
SAL0000043	1	4	12	8	3	3	3	3	3	11	1	1	1	1	1	1	1	1	1	1	1	1	1	1	1	1	5	5	9	1	2	2	2	3	6	3	3	1	4	8	1	2	4	6	5	4	2	2	2
SAL0000044	1	4	10	4	3	3	3	3	3	11	1	1	1	1	1	1	1	1	1	1	1	1	1	1	1	1	6	6	1	1	2	2	2	3	7	3	3	1	4	4	1	2	4	7	6	4	2	2	2
SAL0000045	1	4	9	4	3	3	3	3	3	8	1	1	1	1	1	1	1	1	1	1	1	1	1	1	1	1	5	5	1	1	2	2	2	3	6	3	3	1	4	4	1	2	4	6	5	4	2	2	2
SAL0000046	1	4	10	4	3	3	3	3	3	8	1	1	1	1	1	1	1	1	1	1	1	1	1	1	1	1	5	5	1	1	2	2	2	3	6	3	3	1	4	4	1	2	4	6	5	4	2	2	2
SAL0000047	1	2	8	2	2	2	2	2	2	9	1	1	1	1	1	1	1	1	1	1	1	1	1	1	1	1	4	4	1	1	3	3	3	2	5	2	2	1	2	2	1	3	2	5	4	2	3	3	3
SAL0000048	1	4	8	4	3	3	3	3	3	2	1	1	1	1	1	1	1	1	1	1	1	1	1	1	1	1	5	5	1	1	2	2	2	3	6	3	3	1	4	4	1	2	4	6	5	4	2	2	2
SAL0000049	1	4	9	7	3	3	3	3	3	11	1	1	1	1	1	1	1	1	1	1	1	1	1	1	1	1	5	5	1	1	2	2	2	3	6	3	3	1	4	7	1	2	7	6	5	4	2	2	2
SAL0000050	4	5	11	7	3	3	3	3	3	13	4	4	4	4	4	4	4	4	4	4	4	4	4	4	4	4	6	6	4	4	10	10	10	3	8	3	3	4	5	7	4	10	7	8	6	5	10	10	10
SAL0000051	10	4	8	4	3	3	3	3	3	11	1	1	1	1	1	1	1	1	1	1	1	1	1	1	1	1	5	5	1	1	2	2	2	3	6	3	3	1	4	4	1	2	4	6	5	4	2	2	2
SAL0000052	1	4	10	9	3	3	3	3	3	8	1	1	1	1	1	1	1	1	1	1	1	1	1	1	1	1	5	5	1	1	2	2	2	3	6	3	3	1	4	4	1	2	4	6	5	4	2	2	2
SAL0000053	1	4	8	4	3	3	3	3	3	9	1	1	1	1	1	1	1	1	1	1	1	1	1	1	1	1	5	5	1	1	2	2	2	3	6	3	3	1	4	4	1	2	4	6	5	4	2	2	2
SAL0000054	1	4	10	4	3	3	3	3	3	9	1	1	1	1	1	1	1	1	1	1	1	1	1	1	1	1	5	5	1	1	2	2	2	3	6	3	3	1	4	4	1	2	4	6	5	4	2	2	2
SAL0000055	1	4	8	4	3	3	3	3	3	9	1	1	1	1	1	1	1	1	1	1	1	1	1	1	1	1	5	5	1	1	2	2	2	3	6	3	3	1	4	4	1	2	4	6	5	4	2	2	2
SAL0000056	1	5	11	7	3	3	3	3	3	9	1	1	1	1	1	1	1	1	1	1	1	1	1	1	1	1	4	4	1	1	2	2	2	3	6	3	3	1	5	7	1	2	7	6	4	5	2	2	2
SAL0000057	1	4	9	5	3	3	3	3	3	11	1	1	1	1	1	1	1	1	1	1	1	1	1	1	1	1	7	10	1	1	2	2	2	3	6	3	3	1	4	5	1	2	5	6	7	4	2	2	2
SAL0000058	1	4	9	4	3	3	3	3	3	12	1	1	1	1	1	1	1	1	1	1	1	1	1	1	1	1	6	6	1	1	2	2	2	3	5	3	3	1	4	4	1	2	4	5	10	4	2	2	2
SAL0000059	5	4	10	4	3	3	3	3	3	11	5	5	5	5	5	5	5	5	5	5	5	5	5	5	5	5	6	6	5	12	9	9	9	3	7	3	3	5	4	4	5	9	4	7	6	4	9	9	9
SAL0000060	1	3	7	3	1	1	1	1	1	8	1	1	1	1	1	1	1	1	1	1	1	1	1	1	1	1	4	4	1	1	2	2	2	1	5	1	1	1	3	3	1	2	3	5	4	3	2	2	2
SAL0000061	1	4	10	4	3	3	3	3	3	8	1	1	1	1	1	1	1	1	1	1	1	1	1	1	1	1	5	5	1	1	2	2	2	3	6	3	3	1	4	4	1	2	4	6	5	4	2	2	2
SAL0000062	8	4	9	4	3	3	3	3	3	11	8	8	8	8	8	8	8	8	8	8	8	8	8	8	8	8	5	5	8	8	2	2	2	3	6	3	3	8	4	4	8	2	4	6	5	4	2	2	2
SAL0000063	1	4	9	4	3	3	3	3	3	10	1	1	1	1	1	1	1	1	1	1	1	1	1	1	1	1	5	5	1	1	2	2	2	3	6	3	3	1	4	4	1	2	4	6	5	4	2	2	2
SAL0000064	1	3	5	3	4	4	4	4	4	4	1	1	1	1	1	1	1	1	1	1	1	1	1	1	1	1	3	3	1	1	2	2	2	4	5	4	4	1	3	3	1	2	3	5	3	3	2	2	2
SAL0000065	1	4	9	4	3	3	3	3	3	10	1	1	1	1	1	1	1	1	1	1	1	1	1	1	1	1	5	5	1	1	2	2	2	3	6	3	3	1	4	4	1	2	4	6	5	4	2	2	2
SAL0000066	1	4	10	4	3	3	3	3	3	8	1	1	1	1	1	1	1	1	1	1	1	1	1	1	1	1	5	5	1	1	2	2	2	3	6	3	3	1	4	4	1	2	4	6	5	4	2	2	2
SAL0000067	10	4	2	6	3	3	3	3	3	9	10	10	10	10	10	10	10	10	10	10	10	10	10	10	10	10	5	5	10	10	2	2	2	3	7	3	3	10	4	6	10	2	6	7	5	4	2	2	2
SAL0000068	1	4	8	4	3	3	3	3	3	10	1	1	1	1	1	1	1	1	1	1	1	1	1	1	1	1	5	5	1	1	2	2	2	3	6	3	3	1	4	4	1	2	4	6	5	4	2	2	2
SAL0000069	1	3	9	3	4	4	4	4	4	10	1	1	1	1	1	1	1	1	1	1	1	1	1	1	1	1	5	5	1	1	2	2	2	6	7	6	6	1	3	3	1	2	3	7	5	3	2	2	2
SAL0000070	1	3	9	3	1	1	1	1	1	7	1	1	1	1	1	1	1	1	1	1	1	1	1	1	1	1	5	5	1	1	2	2	2	1	4	1	1	1	3	3	1	2	3	4	5	3	2	2	2
SAL0000071	1	4	10	4	3	3	3	3	3	8	1	1	1	1	1	1	1	1	1	1	1	1	1	1	1	1	5	5	1	1	2	2	2	3	6	3	3	1	4	4	1	2	4	6	5	4	2	2	2
SAL0000072	1	4	9	4	3	3	3	3	3	10	1	1	1	1	1	1	1	1	1	1	1	1	1	1	1	1	5	5	1	1	2	2	2	3	6	3	3	1	4	4	1	2	4	6	5	4	2	2	2
SAL0000073	1	4	10	4	3	3	3	3	3	11	1	1	1	1	1	1	1	1	1	1	1	1	1	1	1	1	5	5	1	1	2	2	2	3	6	3	3	1	4	4	1	2	8	6	5	4	2	2	2
SAL0000074	1	4	9	4	3	3	3	3	3	8	1	1	1	1	1	1	1	1	1	1	1	1	1	1	1	1	5	5	1	1	2	2	2	3	6	3	3	1	4	4	1	2	4	6	5	4	2	2	2
SAL0000075	1	4	9	4	3	3	3	3	3	10	1	1	1	1	1	1	1	1	1	1	1	1	1	1	1	1	5	5	1	1	2	2	2	3	6	3	3	1	4	4	1	2	4	6	5	4	2	2	2
SAL0000076	1	4	8	4	3	3	3	3	3	10	1	1	1	1	1	1	1	1	1	1	1	1	1	1	1	1	5	5	1	1	2	2	2	3	6	3	3	1	4	4	1	2	4	6	5	4	2	2	2
SAL0000077	1	4	10	8	3	3	3	3	3	9	1	1	1	1	1	1	1	1	1	1	1	1	1	1	1	1	5	5	1	1	2	2	2	3	6	3	3	1	4	8	1	2	4	6	5	4	2	2	2
SAL0000078	1	4	9	4	3	3	3	3	3	11	1	1	1	1	1	1	1	1	1	1	1	1	1	1	1	1	5	8	1	1	2	2	2	3	6	3	3	1	4	4	1	2	4	6	5	4	2	2	2
SAL0000079	1	4	9	4	3	3	3	3	3	8	1	1	1	1	1	1	1	1	1	1	1	1	1	1	1	1	5	5	1	1	2	2	2	3	6	3	3	1	4	4	1	2	4	6	5	4	2	2	2
SAL0000080	1	2	7	2	1	1	1	1	1	5	1	1	1	1	1	1	1	1	1	1	1	1	1	1	1	1	3	3	1	1	1	1	1	1	3	1	1	1	2	2	1	1	2	3	3	2	1	1	1
SAL0000081	1	4	9	4	3	3	3	3	3	10	1	1	1	1	1	1	1	1	1	1	1	1	1	1	1	1	5	5	1	1	2	2	2	3	6	3	3	1	4	4	1	2	4	6	5	4	2	2	2
SAL0000082	1	4	10	4	3	3	3	3	3	8	1	1	1	1	1	1	1	1	1	1	1	1	1	1	1	1	5	5	1	1	2	2	2	3	6	3	3	1	4	4	1	2	4	6	5	4	2	2	2
SAL0000083	1	3	7	3	1	1	1	1	1	8	1	1	1	1	1	1	1	1	1	1	1	1	1	1	1	1	4	4	1	1	2	2	2	1	5	1	1	1	3	3	1	2	3	5	4	3	2	2	2
SAL0000084	2	1	6	1	3	3	3	3	3	8	2	2	2	2	2	2	2	2	2	2	2	2	2	2	2	2	4	4	2	2	1	1	1	3	1	3	3	2	1	1	2	1	1	1	4	1	1	1	1
SAL0000085	1	1	1	1	1	1	1	1	1	1	1	1	1	1	1	1	1	1	1	1	1	1	1	1	1	1	1	1	1	1	1	1	1	1	1	1	1	1	1	1	1	1	1	1	1	1	1	1	1
SAL0000086	1	4	9	4	3	3	3	3	3	8	1	1	1	1	1	1	1	1	1	1	1	1	1	1	1	1	5	5	1	1	2	2	2	3	6	3	3	1	4	4	1	2	4	6	5	4	2	2	2
SAL0000087	1	4	8	4	3	3	3	3	3	7	1	1	1	1	1	1	1	1	1	1	1	1	1	1	1	1	5	5	1	1	2	2	2	3	6	3	3	1	4	4	1	2	4	6	5	4	2	2	2
SAL0000088	1	1	1	2	1	1	1	1	1	1	1	1	1	1	1	1	1	1	1	1	1	1	1	1	1	1	1	1	1	1	1	1	1	1	1	1	1	1	1	2	1	1	2	1	1	1	1	1	1
SAL0000089	2	1	1	1	1	1	1	1	1	1	2	2	2	2	2	2	2	2	2	2	2	2	2	2	2	2	4	4	2	2	3	3	3	1	1	1	1	2	1	1	2	3	1	1	4	1	3	3	3
SAL0000090	1	1	1	1	1	1	1	1	1	1	1	1	1	1	1	1	1	1	1	1	1	1	1	1	1	1	2	2	1	1	2	2	2	1	2	1	1	1	1	1	1	2	1	2	2	1	2	2	2
SAL0000091	1	2	1	2	1	1	1	1	1	1	1	1	1	1	1	1	1	1	1	1	1	1	1	1	1	1	1	1	1	1	1	1	1	1	1	1	1	1	2	2	1	1	2	1	1	2	1	1	1
SAL0000092	1	9	11	9	3	3	3	3	3	12	1	1	1	1	1	1	1	1	1	1	1	1	1	1	1	1	5	5	1	1	2	2	2	3	8	3	3	1	9	9	1	2	9	8	5	9	2	2	2
SAL0000093	1	1	1	1	1	1	1	1	1	1	1	1	1	1	1	1	1	1	1	1	1	1	1	1	1	1	1	1	1	1	1	1	1	1	1	1	1	1	1	1	1	1	1	1	1	1	1	1	1
SAL0000094	1	4	2	4	3	3	3	3	3	7	1	1	1	1	1	1	1	1	1	1	1	1	1	1	1	1	5	5	1	1	2	2	2	3	6	3	3	1	4	4	1	2	4	6	5	4	2	2	2
SAL0000095	1	2	1	2	1	1	1	1	1	2	1	1	1	1	1	1	1	1	1	1	1	1	1	1	1	1	1	1	1	1	2	2	2	1	1	1	1	1	2	2	1	2	2	1	1	2	2	2	2
SAL0000096	1	4	8	4	3	3	3	3	3	9	1	1	1	1	1	1	1	1	1	1	1	1	1	1	1	1	5	5	1	1	2	2	2	3	6	3	3	1	4	4	1	2	4	6	5	4	2	2	2
SAL0000097	1	3	7	3	4	4	4	4	4	8	1	1	1	1	1	1	1	1	1	1	1	1	1	1	1	1	5	5	1	1	2	2	2	4	3	4	4	1	3	3	1	2	3	3	5	3	2	2	2
SAL0000098	1	4	5	4	3	3	3	3	3	8	1	1	1	1	1	1	1	1	1	1	1	1	1	1	1	1	5	5	1	1	2	2	2	3	6	3	3	1	4	4	1	2	4	6	5	4	2	2	2
SAL0000099	1	1	6	1	1	1	1	1	1	8	1	1	1	1	1	1	1	1	1	1	1	1	1	1	1	1	3	3	1	1	2	2	2	1	4	1	1	1	1	1	1	2	1	4	3	1	2	2	2
SAL0000100	1	5	10	6	3	3	3	3	3	9	1	1	1	1	1	1	1	1	1	1	1	1	1	1	1	1	4	4	1	1	2	2	2	3	7	3	3	1	5	6	1	2	6	7	4	5	2	2	2
SAL0000101	1	3	7	3	1	1	1	1	1	6	1	1	1	1	1	1	1	1	1	1	1	1	1	1	1	1	4	4	1	1	2	2	2	1	2	1	1	1	3	3	1	2	3	2	4	3	2	2	2
SAL0000102	1	4	8	4	3	3	3	3	3	9	1	1	1	1	1	1	1	1	1	1	1	1	1	1	1	1	5	5	1	1	2	2	2	3	6	3	3	1	4	4	1	2	4	6	5	4	2	2	2
SAL0000103	1	4	9	4	3	3	3	3	3	10	1	1	1	1	1	1	1	1	1	1	1	1	1	1	1	1	5	5	1	1	2	2	2	3	6	3	3	1	4	4	1	2	4	6	5	4	2	2	2
SAL0000104	1	1	1	1	1	1	1	1	1	1	1	1	1	1	1	1	1	1	1	1	1	1	1	1	1	1	1	1	1	1	1	1	1	1	2	1	1	1	1	1	1	1	1	2	1	1	1	1	1
SAL0000105	2	1	1	1	2	2	2	2	2	1	2	2	2	2	2	2	2	2	2	2	2	2	2	2	2	2	1	1	2	2	1	1	1	2	1	2	2	2	1	1	2	1	1	1	1	1	1	1	1
SAL0000106	2	4	5	4	3	3	3	3	3	1	2	2	2	2	2	2	2	2	2	2	2	2	2	2	2	2	1	1	2	2	1	1	1	3	1	3	3	2	4	4	2	1	4	1	1	4	1	1	1
SAL0000107	1	1	1	1	1	1	1	1	1	1	1	1	1	1	1	1	1	1	1	1	1	1	1	1	1	1	1	1	1	1	1	1	1	1	1	1	1	1	1	1	1	1	1	1	1	1	1	1	1
SAL0000108	1	4	2	4	2	2	2	2	2	2	1	1	1	1	1	1	1	1	1	1	1	1	1	1	1	1	4	4	1	1	3	3	3	2	2	2	2	1	4	4	1	3	4	2	4	4	3	3	3
SAL0000109	1	4	8	4	3	3	3	3	3	10	1	1	1	1	1	1	1	1	1	1	1	1	1	1	1	1	5	5	1	1	2	2	2	3	6	3	3	1	4	4	1	2	4	6	5	4	2	2	2
SAL0000110	1	1	1	1	1	1	1	1	1	2	1	1	1	1	1	1	1	1	1	1	1	1	1	1	1	1	1	1	1	1	1	1	1	1	1	1	1	1	1	1	1	1	1	1	1	1	1	1	1
SAL0000111	1	2	1	2	1	1	1	1	1	3	1	1	1	1	1	1	1	1	1	1	1	1	1	1	1	1	1	1	1	1	1	1	1	1	3	1	1	1	2	2	1	1	2	3	1	2	1	1	1
SAL0000112	1	5	12	7	3	3	3	3	3	10	1	1	1	1	1	1	1	1	1	1	1	1	1	1	1	1	4	4	1	1	2	2	2	3	6	3	3	1	5	7	1	2	9	6	4	5	2	2	2
SAL0000113	1	4	10	4	3	3	3	3	3	8	1	1	1	1	1	1	1	1	1	1	1	1	1	1	1	1	5	5	1	1	2	2	2	3	6	3	3	1	4	4	1	2	4	6	5	4	2	2	2
SAL0000114	1	5	1	7	3	3	3	3	3	8	1	1	1	1	1	1	1	1	1	1	1	1	1	1	1	1	6	6	1	1	2	2	2	3	4	3	3	1	5	7	1	2	7	4	6	5	2	2	2
SAL0000115	1	4	6	4	3	3	3	3	3	8	1	1	1	1	1	1	1	1	1	1	1	1	1	1	1	1	5	5	1	1	2	2	2	3	6	3	3	1	4	4	1	2	4	6	5	4	2	2	2
SAL0000116	1	3	8	3	1	1	1	1	1	9	1	1	1	1	1	1	1	1	1	1	1	1	1	1	1	1	4	4	1	1	2	2	2	1	5	1	1	1	3	3	1	2	3	5	4	3	2	2	2
SAL0000117	1	3	2	3	1	1	1	1	1	4	1	1	1	1	1	1	1	1	1	1	1	1	1	1	1	1	3	3	1	1	2	2	2	1	2	1	1	1	3	3	1	2	3	2	3	3	2	2	2
SAL0000118	1	4	3	4	2	2	2	2	2	5	1	1	1	1	1	1	1	1	1	1	1	1	1	1	1	1	2	2	1	1	3	3	3	2	2	2	2	1	4	4	1	3	4	2	2	4	3	3	3
SAL0000119	1	4	9	4	3	3	3	3	3	10	1	1	1	1	1	1	1	1	1	1	1	1	1	1	1	1	5	5	1	1	2	2	2	3	6	3	3	1	4	4	1	2	4	6	5	4	2	2	2
SAL0000120	1	2	1	2	1	1	1	1	1	3	1	1	1	1	1	1	1	1	1	1	1	1	1	1	1	1	3	3	1	1	1	1	1	1	1	1	1	1	2	2	1	1	2	1	3	2	1	1	1
SAL0000121	1	3	6	3	2	2	2	2	2	1	1	1	1	1	1	1	1	1	1	1	1	1	1	1	1	1	4	4	1	1	1	1	1	2	1	2	2	1	3	3	1	1	3	1	4	3	1	1	1
SAL0000122	1	4	8	4	3	3	3	3	3	9	1	1	1	1	1	1	1	1	1	1	1	1	1	1	1	1	5	5	1	1	2	2	2	3	6	3	3	1	4	4	1	2	4	6	5	4	2	2	2
SAL0000123	1	3	7	3	1	1	1	1	1	4	1	1	1	1	1	1	1	1	1	1	1	1	1	1	1	1	5	5	1	1	2	2	2	1	4	1	1	1	3	3	1	2	3	4	5	3	2	2	2
SAL0000124	1	1	1	1	1	1	1	1	1	1	1	1	1	1	1	1	1	1	1	1	1	1	1	1	1	1	1	1	1	1	1	1	1	1	1	1	1	1	1	1	1	1	1	1	1	1	1	1	1
SAL0000125	1	4	8	4	3	3	3	3	3	9	1	1	1	1	1	1	1	1	1	1	1	1	1	1	1	1	3	3	1	1	2	2	2	3	5	3	3	1	4	4	1	2	4	5	3	4	2	2	2
SAL0000126	2	1	1	1	3	3	3	3	3	5	2	2	2	2	2	2	2	2	2	2	2	2	2	2	2	2	1	1	2	2	1	1	1	3	3	3	3	2	1	1	2	1	1	3	1	1	1	1	1
SAL0000127	1	1	1	1	1	1	1	1	1	2	1	1	1	1	1	1	1	1	1	1	1	1	1	1	1	1	1	1	1	1	1	1	1	1	1	1	1	1	1	1	1	1	1	1	1	1	1	1	1
SAL0000128	1	4	10	6	3	3	3	3	3	9	1	1	1	1	1	1	1	1	1	1	1	1	1	1	1	1	5	5	1	1	2	2	2	3	7	3	3	1	4	6	1	2	6	7	5	4	2	2	2
SAL0000129	1	1	1	1	2	2	2	2	2	1	1	1	1	1	1	1	1	1	1	1	1	1	1	1	1	1	1	1	1	1	2	2	2	2	1	2	2	1	1	1	1	2	1	1	1	1	2	2	2
SAL0000130	1	3	3	3	4	4	4	4	4	2	1	1	1	1	1	1	1	1	1	1	1	1	1	1	1	1	3	3	1	1	2	2	2	4	2	4	4	1	3	3	1	2	3	2	3	3	2	2	2
SAL0000131	1	4	2	4	3	3	3	3	3	1	1	1	1	1	1	1	1	1	1	1	1	1	1	1	1	1	5	5	1	1	2	2	2	3	1	3	3	1	4	4	1	2	4	1	5	4	2	2	2
SAL0000132	1	4	9	4	3	3	3	3	3	10	1	1	1	1	1	1	1	1	1	1	1	1	1	1	1	1	5	5	1	1	2	2	2	3	6	3	3	1	4	4	1	2	4	6	5	4	2	2	2
SAL0000133	1	4	9	4	3	3	3	3	3	10	1	1	1	1	1	1	1	1	1	1	1	1	1	1	1	1	5	5	1	1	2	2	2	3	6	3	3	1	4	4	1	2	4	6	5	4	2	2	2
SAL0000134	1	3	7	3	1	1	1	1	1	9	1	1	1	1	1	1	1	1	1	1	1	1	1	1	1	1	4	4	1	1	2	2	2	1	5	1	1	1	3	3	1	2	3	5	4	3	2	2	2
SAL0000135	1	2	6	2	2	2	2	2	2	5	1	1	1	1	1	1	1	1	1	1	1	1	1	1	1	1	4	4	1	1	3	3	3	2	3	2	2	1	2	2	1	3	2	3	4	2	3	3	3
SAL0000136	1	4	9	4	3	3	3	3	3	7	1	1	1	1	1	1	1	1	1	1	1	1	1	1	1	1	6	6	1	1	2	2	2	3	5	3	3	1	4	4	1	2	4	5	6	4	2	2	2
SAL0000137	1	1	1	1	1	1	1	1	1	1	1	1	1	1	1	1	1	1	1	1	1	1	1	1	1	1	2	2	1	1	1	1	1	1	2	1	1	1	1	1	1	1	1	2	2	1	1	1	1
SAL0000138	1	4	7	4	3	3	3	3	3	8	1	1	1	1	1	1	1	1	1	1	1	1	1	1	1	1	3	3	1	1	2	2	2	3	5	3	3	1	4	4	1	2	4	5	3	4	2	2	2
SAL0000139	1	1	6	1	3	3	3	3	3	7	1	1	1	1	1	1	1	1	1	1	1	1	1	1	1	1	2	2	1	1	2	2	2	3	4	3	3	1	1	1	1	2	1	4	2	1	2	2	2
SAL0000140	1	4	4	4	3	3	3	3	3	5	1	1	1	1	1	1	1	1	1	1	1	1	1	1	1	1	5	5	1	1	2	2	2	3	6	3	3	1	4	4	1	2	4	6	5	4	2	2	2
SAL0000141	1	1	7	1	3	3	3	3	3	5	1	1	1	1	1	1	1	1	1	1	1	1	1	1	1	1	1	1	1	1	2	2	2	3	6	3	3	1	1	1	1	2	1	2	1	1	2	2	2
SAL0000142	1	1	1	1	1	1	1	1	1	1	1	1	1	1	1	1	1	1	1	1	1	1	1	1	1	1	1	1	1	1	1	1	1	1	1	1	1	1	1	1	1	1	1	1	1	1	1	1	1
SAL0000143	1	1	1	1	2	2	2	2	2	1	1	1	1	1	1	1	1	1	1	1	1	1	1	1	1	1	1	1	1	1	1	1	1	2	1	2	2	1	1	1	1	1	1	1	1	1	1	1	1
SAL0000144	1	4	10	4	3	3	3	3	3	8	1	1	1	1	1	1	1	1	1	1	1	1	1	1	1	1	5	5	1	1	2	2	2	3	6	3	3	1	4	4	1	2	4	6	5	4	2	2	2
SAL0000145	1	4	8	4	3	3	3	3	3	9	1	1	1	1	1	1	1	1	1	1	1	1	1	1	1	1	5	5	1	1	2	2	2	3	6	3	3	1	4	4	1	2	4	6	5	4	2	2	2
SAL0000146	1	2	2	2	4	4	4	4	4	2	1	1	1	1	1	1	1	1	1	1	1	1	1	1	1	1	5	5	1	1	3	3	3	4	2	4	4	1	2	2	1	3	2	2	5	2	3	3	3
SAL0000147	1	1	1	1	2	2	2	2	2	1	1	1	1	1	1	1	1	1	1	1	1	1	1	1	1	1	1	1	1	1	1	1	1	2	1	2	2	1	1	1	1	1	1	1	1	1	1	1	1
SAL0000148	1	5	9	6	3	3	3	3	3	10	1	1	1	1	1	1	1	1	1	1	1	1	1	1	1	1	4	4	1	1	2	2	2	3	2	3	3	1	5	6	1	2	6	2	4	5	2	2	2
SAL0000149	1	1	2	1	1	1	1	1	1	1	1	1	1	1	1	1	1	1	1	1	1	1	1	1	1	1	1	1	1	1	1	1	1	1	1	1	1	1	1	1	1	1	1	1	1	1	1	1	1
SAL0000150	1	4	8	4	3	3	3	3	3	9	1	1	1	1	1	1	1	1	1	1	1	1	1	1	1	1	5	5	1	1	2	2	2	3	6	3	3	1	4	4	1	2	4	6	5	4	2	2	2
SAL0000151	1	3	6	3	1	1	1	1	1	4	1	1	1	1	1	1	1	1	1	1	1	1	1	1	1	1	5	5	1	1	2	2	2	1	4	1	1	1	3	3	1	2	3	4	5	3	2	2	2
SAL0000152	1	4	8	4	3	3	3	3	3	10	1	1	1	1	1	1	1	1	1	1	1	1	1	1	1	1	5	5	1	1	2	2	2	3	6	3	3	1	4	4	1	2	4	6	5	4	2	2	2
SAL0000153	1	1	1	1	1	1	1	1	1	2	1	1	1	1	1	1	1	1	1	1	1	1	1	1	1	1	1	1	1	1	1	1	1	1	1	1	1	1	1	1	1	1	1	1	1	1	1	1	1
SAL0000154	1	1	1	1	2	2	2	2	2	1	1	1	1	1	1	1	1	1	1	1	1	1	1	1	1	1	1	1	1	1	1	1	1	2	1	2	2	1	1	1	1	1	1	1	1	1	1	1	1
SAL0000155	2	3	1	3	1	1	1	1	1	1	2	2	2	2	2	2	2	2	2	2	2	2	2	2	2	2	1	1	2	2	1	1	1	1	1	1	1	2	3	3	2	1	3	1	1	3	1	1	1
SAL0000156	1	4	8	4	3	3	3	3	3	9	1	1	1	1	1	1	1	1	1	1	1	1	1	1	1	1	5	5	1	1	2	2	2	3	6	3	3	1	4	4	1	2	4	6	5	4	2	2	2
SAL0000157	1	4	8	4	3	3	3	3	3	9	1	1	1	1	1	1	1	1	1	1	1	1	1	1	1	1	5	5	1	1	2	2	2	3	6	3	3	1	4	4	1	2	4	6	5	4	2	2	2
SAL0000158	1	4	8	4	3	3	3	3	3	10	1	1	1	1	1	1	1	1	1	1	1	1	1	1	1	1	5	5	1	1	2	2	2	3	6	3	3	1	4	4	1	2	4	6	5	4	2	2	2
SAL0000159	1	1	1	1	1	1	1	1	1	2	1	1	1	1	1	1	1	1	1	1	1	1	1	1	1	1	1	1	1	1	1	1	1	1	1	1	1	1	1	1	1	1	1	1	1	1	1	1	1
SAL0000160	2	1	1	1	3	3	3	3	3	6	2	2	2	2	2	2	2	2	2	2	2	2	2	2	2	2	1	1	2	2	1	1	1	3	4	3	3	2	1	1	2	1	1	4	1	1	1	1	1
SAL0000161	1	4	9	4	3	3	3	3	3	10	1	1	1	1	1	1	1	1	1	1	1	1	1	1	1	1	5	5	1	1	2	2	2	3	6	3	3	1	4	4	1	2	4	6	5	4	2	2	2
SAL0000162	1	4	3	4	3	3	3	3	3	7	1	1	1	1	1	1	1	1	1	1	1	1	1	1	1	1	5	5	1	1	2	2	2	3	3	3	3	1	4	4	1	2	4	3	5	4	2	2	2
SAL0000163	1	4	8	4	3	3	3	3	3	10	1	1	1	1	1	1	1	1	1	1	1	1	1	1	1	1	5	5	1	1	2	2	2	3	6	3	3	1	4	4	1	2	4	6	5	4	2	2	2
SAL0000164	1	1	2	1	1	1	1	1	1	4	1	1	1	1	1	1	1	1	1	1	1	1	1	1	1	1	1	1	1	1	1	1	1	1	1	1	1	1	1	1	1	1	1	1	1	1	1	1	1
SAL0000165	1	4	7	4	3	3	3	3	3	6	1	1	1	1	1	1	1	1	1	1	1	1	1	1	1	1	5	5	1	1	2	2	2	3	2	3	3	1	4	4	1	2	4	2	5	4	2	2	2
SAL0000166	1	4	9	4	3	3	3	3	3	10	1	1	1	1	1	1	1	1	1	1	1	1	1	1	1	1	5	5	1	1	2	2	2	3	6	3	3	1	4	4	1	2	4	6	5	4	2	2	2
SAL0000167	1	4	2	2	2	2	2	2	2	7	1	1	1	1	1	1	1	1	1	1	1	1	1	1	1	1	5	5	1	1	3	3	3	2	6	2	2	1	4	2	1	3	8	6	5	4	3	3	3
SAL0000168	1	2	1	2	2	2	2	2	2	2	1	1	1	1	1	1	1	1	1	1	1	1	1	1	1	1	2	2	1	1	3	3	3	2	1	2	2	1	2	2	1	3	2	1	2	2	3	3	3
SAL0000169	1	3	2	3	1	1	1	1	1	5	1	1	1	1	1	1	1	1	1	1	1	1	1	1	1	1	2	2	1	1	2	2	2	1	3	1	1	1	3	3	1	2	3	3	2	3	2	2	2
SAL0000170	1	1	3	1	1	1	1	1	1	4	1	1	1	1	1	1	1	1	1	1	1	1	1	1	1	1	2	2	1	1	1	1	1	1	1	1	1	1	1	1	1	1	1	1	2	1	1	1	1
SAL0000171	1	2	1	2	1	1	1	1	1	1	1	1	1	1	1	1	1	1	1	1	1	1	1	1	1	1	2	2	1	1	1	1	1	1	1	1	1	1	2	2	1	1	2	1	2	2	1	1	1
SAL0000172	2	3	1	3	1	1	1	1	1	6	2	2	2	2	2	2	2	2	2	2	2	2	2	2	2	2	1	1	2	2	1	1	1	1	4	1	1	2	3	3	2	1	3	4	1	3	1	1	1
SAL0000173	1	1	1	1	1	1	1	1	1	1	1	1	1	1	1	1	1	1	1	1	1	1	1	1	1	1	2	2	1	1	1	1	1	1	3	1	1	1	1	1	1	1	1	3	2	1	1	1	1
SAL0000174	1	2	5	2	2	2	2	2	2	4	1	1	1	1	1	1	1	1	1	1	1	1	1	1	1	1	3	3	1	1	1	1	1	2	1	2	2	1	2	2	1	1	2	1	3	2	1	1	1
SAL0000175	1	4	11	4	3	3	3	3	3	10	1	1	1	1	1	1	1	1	1	1	1	1	1	1	1	1	5	9	1	1	2	2	2	3	6	3	3	1	4	4	1	2	4	6	5	4	2	2	2
SAL0000176	1	1	1	1	1	1	1	1	1	1	1	1	1	1	1	1	1	1	1	1	1	1	1	1	1	1	1	1	1	1	1	1	1	1	1	1	1	1	1	1	1	1	3	1	1	1	1	1	1
SAL0000177	2	1	1	1	3	3	3	3	3	1	2	2	2	2	2	2	2	2	2	2	2	2	2	2	2	2	1	1	2	2	1	1	1	3	1	3	3	2	1	1	2	1	1	1	1	1	1	1	1
SAL0000178	2	3	1	3	1	1	1	1	1	1	2	2	2	2	2	2	2	2	2	2	2	2	2	2	2	2	1	1	2	2	1	1	1	1	2	1	1	2	3	3	2	1	3	2	1	3	1	1	1
SAL0000179	1	4	8	4	3	3	3	3	3	5	1	1	1	1	1	1	1	1	1	1	1	1	1	1	1	1	5	5	1	1	2	2	2	3	6	3	3	1	4	4	1	2	4	6	5	4	2	2	2
SAL0000180	1	2	1	2	1	1	1	1	1	2	1	1	1	1	1	1	1	1	1	1	1	1	1	1	1	1	2	2	1	1	2	2	2	1	3	1	1	1	2	2	1	2	2	3	2	2	2	2	2
SAL0000181	2	1	2	1	1	1	1	1	1	5	2	2	2	2	2	2	2	2	2	2	2	2	2	2	2	2	3	3	2	2	1	1	1	1	4	1	1	2	1	1	2	1	1	4	3	1	1	1	1
SAL0000182	1	3	2	3	1	1	1	1	1	4	1	1	1	1	1	1	1	1	1	1	1	1	1	1	1	1	4	4	1	1	2	2	2	1	5	1	1	1	3	3	1	2	3	5	4	3	2	2	2
SAL0000183	1	4	7	4	2	2	2	2	2	6	1	1	1	1	1	1	1	1	1	1	1	1	1	1	1	1	4	4	1	1	3	3	3	2	2	2	2	1	4	4	1	3	4	2	4	4	3	3	3
SAL0000184	1	4	8	4	3	3	3	3	3	9	1	1	1	1	1	1	1	1	1	1	1	1	1	1	1	1	5	5	1	1	2	2	2	3	6	3	3	1	4	4	1	2	4	6	5	4	2	2	2
SAL0000185	1	4	1	4	3	3	3	3	3	6	1	1	1	1	1	1	1	1	1	1	1	1	1	1	1	1	1	1	1	1	2	2	2	3	3	3	3	1	4	4	1	2	4	3	1	4	2	2	2
SAL0000186	1	4	8	4	3	3	3	3	3	10	1	1	1	1	1	1	1	1	1	1	1	1	1	1	1	1	5	5	1	1	2	2	2	3	6	3	3	1	4	4	1	2	4	6	5	4	2	2	2
SAL0000187	1	2	2	2	1	1	1	1	1	1	1	1	1	1	1	1	1	1	1	1	1	1	1	1	1	1	1	1	1	1	1	1	1	1	1	1	1	1	2	2	1	1	2	1	1	2	1	1	1
SAL0000188	1	4	10	4	3	3	3	3	3	8	1	1	1	1	1	1	1	1	1	1	1	1	1	1	1	1	5	5	1	1	2	2	2	3	6	3	3	1	4	4	1	2	7	6	5	4	2	2	2
SAL0000189	1	1	2	1	1	1	1	1	1	3	1	1	1	1	1	1	1	1	1	1	1	1	1	1	1	1	1	1	1	1	2	2	2	1	2	1	1	1	1	1	1	2	1	2	1	1	2	2	2
SAL0000190	1	4	8	4	3	3	3	3	3	10	1	1	1	1	1	1	1	1	1	1	1	1	1	1	1	1	5	5	1	1	2	2	2	3	6	3	3	1	4	4	1	2	4	6	5	4	2	2	2
SAL0000191	1	1	1	1	1	1	1	1	1	1	1	1	1	1	1	1	1	1	1	1	1	1	1	1	1	1	1	1	1	1	1	1	1	1	2	1	1	1	1	1	1	1	1	2	1	1	1	1	1
SAL0000192	1	4	9	4	3	3	3	3	3	10	1	1	1	1	1	1	1	1	1	1	1	1	1	1	1	1	5	5	1	1	2	2	2	3	6	3	3	1	4	4	1	2	4	6	5	4	2	2	2
SAL0000193	1	3	7	3	1	1	1	1	1	9	1	1	1	1	1	1	1	1	1	1	1	1	1	1	1	1	4	4	1	1	2	2	2	1	5	1	1	1	3	3	1	2	3	5	4	3	2	2	2
SAL0000194	1	1	1	1	2	2	2	2	2	1	1	1	1	1	1	1	1	1	1	1	1	1	1	1	1	1	1	1	1	1	1	1	1	2	1	2	2	1	1	1	1	1	1	1	1	1	1	1	1
SAL0000195	1	4	8	4	3	3	3	3	3	9	1	1	1	1	1	1	1	1	1	1	1	1	1	1	1	1	5	5	1	1	2	2	2	3	6	3	3	1	4	4	1	2	4	6	5	4	2	2	2
SAL0000196	1	4	9	4	3	3	3	3	3	8	1	1	1	1	1	1	1	1	1	1	1	1	1	1	1	1	5	5	1	1	2	2	2	3	6	3	3	1	4	4	1	2	4	6	5	4	2	2	2
SAL0000197	1	1	3	1	1	1	1	1	1	4	1	1	1	1	1	1	1	1	1	1	1	1	1	1	1	1	1	1	1	1	1	1	1	1	2	1	1	1	1	1	1	1	1	2	1	1	1	1	1
SAL0000198	1	4	10	9	3	3	3	3	3	11	1	1	1	1	1	1	1	1	1	1	1	1	1	1	1	1	5	5	1	1	2	2	2	3	6	3	3	1	4	4	1	2	4	6	5	4	2	2	2
SAL0000199	1	1	1	1	1	1	1	1	1	2	1	1	1	1	1	1	1	1	1	1	1	1	1	1	1	1	1	1	1	1	1	1	1	1	1	1	1	1	1	1	1	1	1	1	1	1	1	1	1
SAL0000200	1	4	10	4	3	3	3	3	3	8	1	1	1	1	1	1	1	1	1	1	1	1	1	1	1	1	5	5	1	1	2	2	2	3	6	3	3	1	4	4	1	2	4	6	5	4	2	2	2
SAL0000201	1	1	5	1	1	1	1	1	1	3	1	1	1	1	1	1	1	1	1	1	1	1	1	1	1	1	3	3	1	1	2	2	2	1	2	1	1	1	1	1	1	2	1	2	3	1	2	2	2
SAL0000202	1	4	3	4	3	3	3	3	3	7	1	1	1	1	1	1	1	1	1	1	1	1	1	1	1	1	5	5	1	1	2	2	2	3	6	3	3	1	4	4	1	2	4	6	5	4	2	2	2
SAL0000203	1	2	2	2	1	1	1	1	1	2	1	1	1	1	1	1	1	1	1	1	1	1	1	1	1	1	2	2	1	1	2	2	2	1	3	1	1	1	2	2	1	2	2	3	2	2	2	2	2
SAL0000204	1	4	8	4	3	3	3	3	3	9	1	1	1	1	1	1	1	1	1	1	1	1	1	1	1	1	5	5	1	1	2	2	2	3	6	3	3	1	4	4	1	2	4	6	5	4	2	2	2
SAL0000205	1	4	10	4	3	3	3	3	3	8	1	1	1	1	1	1	1	1	1	1	1	1	1	1	1	1	5	5	1	1	2	2	2	3	6	3	3	1	4	4	1	2	4	6	5	4	2	2	2
SAL0000206	1	1	2	1	2	2	2	2	2	2	1	1	1	1	1	1	1	1	1	1	1	1	1	1	1	1	3	3	1	1	2	2	2	2	4	2	2	1	1	1	1	2	1	4	3	1	2	2	2
SAL0000207	1	3	12	3	1	1	1	1	1	10	1	1	1	1	1	1	1	1	1	1	1	1	1	1	1	1	7	7	1	1	11	11	11	1	4	1	1	1	3	3	1	11	3	4	7	3	11	11	11
SAL0000208	2	3	3	3	1	1	1	1	1	1	2	2	2	2	2	2	2	2	2	2	2	2	2	2	2	2	4	4	2	2	1	1	1	1	1	1	1	2	3	3	2	1	3	1	4	3	1	1	1
SAL0000209	1	3	1	3	2	2	2	2	2	7	1	1	1	1	1	1	1	1	1	1	1	1	1	1	1	1	4	4	1	1	1	1	1	2	5	2	2	1	3	3	1	1	3	5	4	3	1	1	1
SAL0000210	1	4	1	4	3	3	3	3	3	3	1	1	1	1	1	1	1	1	1	1	1	1	1	1	1	1	5	5	1	1	2	2	2	3	6	3	3	1	4	4	1	2	8	6	5	4	2	2	2
SAL0000211	1	3	1	3	2	2	2	2	2	1	1	1	1	1	1	1	1	1	1	1	1	1	1	1	1	1	1	1	1	1	1	1	1	2	4	2	2	1	3	3	1	1	3	4	1	3	1	1	1
SAL0000212	1	1	1	1	1	1	1	1	1	1	1	1	1	1	1	1	1	1	1	1	1	1	1	1	1	1	1	1	1	1	1	1	1	1	1	1	1	1	1	1	1	1	1	1	1	1	1	1	1
SAL0000213	1	1	1	1	2	2	2	2	2	1	1	1	1	1	1	1	1	1	1	1	1	1	1	1	1	1	3	3	1	1	1	1	1	2	1	2	2	1	1	1	1	1	1	1	3	1	1	1	1
SAL0000214	1	4	10	4	3	3	3	3	3	8	1	1	1	1	1	1	1	1	1	1	1	1	1	1	1	1	5	5	1	1	2	2	2	3	6	3	3	1	4	4	1	2	4	6	5	4	2	2	2
SAL0000215	1	1	1	1	2	2	2	2	2	1	1	1	1	1	1	1	1	1	1	1	1	1	1	1	1	1	3	3	1	1	1	1	1	2	1	2	2	1	1	1	1	1	1	1	3	1	1	1	1
SAL0000216	1	4	10	7	3	3	3	3	3	11	1	1	1	1	1	1	1	1	1	1	1	1	1	1	1	1	5	5	1	1	2	2	2	3	6	3	3	1	4	7	1	2	7	6	5	4	2	2	2
SAL0000217	1	4	2	4	3	3	3	3	3	9	1	1	1	1	1	1	1	1	1	1	1	1	1	1	1	1	5	5	1	1	2	2	2	3	6	3	3	1	4	4	1	2	4	6	5	4	2	2	2
SAL0000218	1	3	4	3	3	3	3	3	3	5	1	1	1	1	1	1	1	1	1	1	1	1	1	1	1	1	2	2	1	1	2	2	2	3	1	3	3	1	3	3	1	2	3	1	2	3	2	2	2
SAL0000219	1	4	9	4	3	3	3	3	3	8	1	1	1	1	1	1	1	1	1	1	1	1	1	1	1	1	5	5	1	1	2	2	2	3	6	3	3	1	4	4	1	2	4	6	5	4	2	2	2
SAL0000220	1	4	8	4	3	3	3	3	3	9	1	1	1	1	1	1	1	1	1	1	1	1	1	1	1	1	5	5	1	1	2	2	2	3	6	3	3	1	4	4	1	2	4	6	5	4	2	2	2
SAL0000221	1	4	9	4	3	3	3	3	3	10	1	1	1	1	1	1	1	1	1	1	1	1	1	1	1	1	5	5	1	1	2	2	2	3	6	3	3	1	4	4	1	2	4	6	5	4	2	2	2
SAL0000222	1	3	1	3	2	2	2	2	2	7	1	1	1	1	1	1	1	1	1	1	1	1	1	1	1	1	4	4	1	1	1	1	1	2	6	2	2	1	3	3	1	1	3	6	4	3	1	1	1
SAL0000223	1	1	2	1	1	1	1	1	1	1	1	1	1	1	1	1	1	1	1	1	1	1	1	1	1	1	1	1	1	1	1	1	1	1	1	1	1	1	1	1	1	1	1	1	1	1	1	1	1
SAL0000224	1	4	9	4	3	3	3	3	3	8	1	1	1	1	1	1	1	1	1	1	1	1	1	1	1	1	5	5	1	1	2	2	2	3	6	3	3	1	4	4	1	2	4	6	5	4	2	2	2
SAL0000225	1	4	2	4	3	3	3	3	3	9	1	1	1	1	1	1	1	1	1	1	1	1	1	1	1	1	5	5	1	1	2	2	2	3	6	3	3	1	4	4	1	2	4	6	5	4	2	2	2
SAL0000226	2	3	1	3	3	3	3	3	3	3	2	2	2	2	2	2	2	2	2	2	2	2	2	2	2	2	1	1	2	2	1	1	1	3	1	3	3	2	3	3	2	1	3	1	1	3	1	1	1
SAL0000227	1	4	10	8	3	3	3	3	3	11	1	1	1	1	1	1	1	1	1	1	1	1	1	1	1	1	5	5	1	1	2	2	2	3	6	3	3	1	4	8	1	2	9	6	5	4	2	2	2
SAL0000228	1	4	9	4	3	3	3	3	3	10	1	1	1	1	1	1	1	1	1	1	1	1	1	1	1	1	5	5	1	1	2	2	2	3	6	3	3	1	4	4	1	2	4	6	5	4	2	2	2
SAL0000229	1	2	8	2	2	2	2	2	2	7	1	1	1	1	1	1	1	1	1	1	1	1	1	1	1	1	4	4	1	1	3	3	3	2	5	2	2	1	2	2	1	3	2	5	4	2	3	3	3
SAL0000230	2	1	4	1	3	3	3	3	3	5	2	2	2	2	2	2	2	2	2	2	2	2	2	2	2	2	1	1	2	2	1	1	1	3	1	3	3	2	1	1	2	1	1	1	1	1	1	1	1
SAL0000231	1	4	9	4	3	3	3	3	3	8	1	1	1	1	1	1	1	1	1	1	1	1	1	1	1	1	5	5	1	1	2	2	2	3	6	3	3	1	4	4	1	2	4	6	5	4	2	2	2
SAL0000232	1	4	8	4	3	3	3	3	3	1	1	1	1	1	1	1	1	1	1	1	1	1	1	1	1	1	5	5	1	1	2	2	2	3	6	3	3	1	4	4	1	2	4	6	5	4	2	2	2
SAL0000233	1	4	9	4	3	3	3	3	3	10	1	1	1	1	1	1	1	1	1	1	1	1	1	1	1	1	5	5	1	1	2	2	2	3	6	3	3	1	4	4	1	2	4	6	5	4	2	2	2
SAL0000234	1	4	10	4	3	3	3	3	3	8	1	1	1	1	1	1	1	1	1	1	1	1	1	1	1	1	5	5	1	1	2	2	2	3	6	3	3	1	4	4	1	2	4	6	5	4	2	2	2
SAL0000235	1	4	2	4	3	3	3	3	3	6	1	1	1	1	1	1	1	1	1	1	1	1	1	1	1	1	2	2	1	1	2	2	2	3	5	3	3	1	4	4	1	2	4	5	2	4	2	2	2
SAL0000236	1	1	1	1	1	1	1	1	1	1	1	1	1	1	1	1	1	1	1	1	1	1	1	1	1	1	1	1	1	1	1	1	1	1	1	1	1	1	1	1	1	1	1	1	1	1	1	1	1
SAL0000237	1	1	1	1	1	1	1	1	1	1	1	1	1	1	1	1	1	1	1	1	1	1	1	1	1	1	1	1	1	1	1	1	1	1	1	1	1	1	1	1	1	1	1	1	1	1	1	1	1
SAL0000238	1	1	1	1	1	1	1	1	1	1	1	1	1	1	1	1	1	1	1	1	1	1	1	1	1	1	1	1	1	1	1	1	1	1	1	1	1	1	1	1	1	1	1	1	1	1	1	1	1
SAL0000239	1	1	4	1	3	3	3	3	3	4	1	1	1	1	1	1	1	1	1	1	1	1	1	1	1	1	4	4	1	1	2	2	2	3	5	3	3	1	1	1	1	2	1	5	4	1	2	2	2
SAL0000240	1	4	8	4	3	3	3	3	3	9	1	1	1	1	1	1	1	1	1	1	1	1	1	1	1	1	5	5	1	1	2	2	2	3	6	3	3	1	4	4	1	2	4	6	5	4	2	2	2
SAL0000241	1	3	7	3	4	4	4	4	4	6	1	1	1	1	1	1	1	1	1	1	1	1	1	1	1	1	5	5	1	1	2	2	2	4	3	4	4	1	3	3	1	2	3	3	5	3	2	2	2
SAL0000242	1	1	5	1	3	3	3	3	3	6	1	1	1	1	1	1	1	1	1	1	1	1	1	1	1	1	4	4	1	1	2	2	2	3	5	3	3	1	1	1	1	2	1	5	4	1	2	2	2
SAL0000243	1	1	3	1	1	1	1	1	1	2	1	1	1	1	1	1	1	1	1	1	1	1	1	1	1	1	1	1	1	1	1	1	1	1	1	1	1	1	1	1	1	1	1	1	1	1	1	1	1
SAL0000244	1	1	2	1	1	1	1	1	1	1	1	1	1	1	1	1	1	1	1	1	1	1	1	1	1	1	1	1	1	1	1	1	1	1	2	1	1	1	1	1	1	1	4	2	1	1	1	1	1
SAL0000245	1	4	8	4	3	3	3	3	3	9	1	1	1	1	1	1	1	1	1	1	1	1	1	1	1	1	5	5	1	1	2	2	2	3	6	3	3	1	4	4	1	2	4	6	5	4	2	2	2
SAL0000246	1	4	9	4	3	3	3	3	3	8	1	1	1	1	1	1	1	1	1	1	1	1	1	1	1	1	5	5	1	1	2	2	2	3	6	3	3	1	4	4	1	2	4	6	5	4	2	2	2
SAL0000247	1	1	1	1	1	1	1	1	1	1	1	1	1	1	1	1	1	1	1	1	1	1	1	1	1	1	2	2	1	1	1	1	1	1	1	1	1	1	1	1	1	1	1	1	2	1	1	1	1
SAL0000248	1	4	10	4	3	3	3	3	3	12	1	1	1	1	1	1	1	1	1	1	1	1	1	1	1	1	5	5	8	1	2	2	2	3	6	3	3	1	4	9	8	2	4	6	5	4	2	2	2
SAL0000249	1	4	8	4	3	3	3	3	3	10	1	1	1	1	1	1	1	1	1	1	1	1	1	1	1	1	5	5	1	1	2	2	2	3	6	3	3	1	4	4	1	2	4	6	5	4	2	2	2
SAL0000250	1	4	9	4	3	3	3	3	3	10	1	1	1	1	1	1	1	1	1	1	1	1	1	1	1	1	5	5	1	1	2	2	2	3	6	3	3	1	4	4	1	2	4	6	5	4	2	2	2
SAL0000251	2	1	1	1	3	3	3	3	3	5	2	2	2	2	2	2	2	2	2	2	2	2	2	2	2	2	4	4	2	2	1	1	1	3	1	3	3	2	1	1	2	1	1	1	4	1	1	1	1
SAL0000252	1	3	8	3	4	4	4	4	4	7	1	1	1	1	1	1	1	1	1	1	1	1	1	1	1	1	3	3	1	1	2	2	2	4	5	4	4	1	3	3	1	2	3	5	3	3	2	2	2
SAL0000253	1	1	1	1	1	1	1	1	1	1	1	1	1	1	1	1	1	1	1	1	1	1	1	1	1	1	1	1	1	1	1	1	1	1	1	1	1	1	1	1	1	1	1	1	1	1	1	1	1
SAL0000254	1	1	1	1	1	1	1	1	1	1	1	1	1	1	1	1	1	1	1	1	1	1	1	1	1	1	1	1	1	1	1	1	1	1	1	1	1	1	1	1	1	1	1	1	1	1	1	1	1
SAL0000255	1	3	1	3	1	1	1	1	1	5	1	1	1	1	1	1	1	1	1	1	1	1	1	1	1	1	1	1	1	1	2	2	2	1	1	1	1	1	3	3	1	2	3	1	1	3	2	2	2
SAL0000256	1	4	9	4	3	3	3	3	3	8	1	1	1	1	1	1	1	1	1	1	1	1	1	1	1	1	5	5	1	1	2	2	2	3	6	3	3	1	4	4	1	2	4	6	5	4	2	2	2
SAL0000257	1	3	8	3	4	4	4	4	4	7	1	1	1	1	1	1	1	1	1	1	1	1	1	1	1	1	5	5	1	1	2	2	2	4	3	4	4	1	3	3	1	2	3	3	5	3	2	2	2
SAL0000258	1	1	4	1	3	3	3	3	3	5	1	1	1	1	1	1	1	1	1	1	1	1	1	1	1	1	1	1	1	1	2	2	2	3	4	3	3	1	1	1	1	2	1	4	1	1	2	2	2
SAL0000259	1	4	9	4	3	3	3	3	3	8	1	1	1	1	1	1	1	1	1	1	1	1	1	1	1	1	5	5	1	1	2	2	2	3	6	3	3	1	4	4	1	2	4	6	5	4	2	2	2
SAL0000260	1	4	8	4	3	3	3	3	3	9	1	1	1	1	1	1	1	1	1	1	1	1	1	1	1	1	5	5	1	1	2	2	2	3	6	3	3	1	4	4	1	2	4	6	5	4	2	2	2
SAL0000261	1	3	7	3	1	1	1	1	1	8	1	1	1	1	1	1	1	1	1	1	1	1	1	1	1	1	4	4	1	1	2	2	2	1	5	1	1	1	3	3	1	2	9	5	4	3	2	2	2
SAL0000262	1	4	3	4	3	3	3	3	3	6	1	1	1	1	1	1	1	1	1	1	1	1	1	1	1	1	2	2	1	1	2	2	2	3	2	3	3	1	4	4	1	2	4	2	2	4	2	2	2
SAL0000263	1	1	6	1	3	3	3	3	3	7	1	1	1	1	1	1	1	1	1	1	1	1	1	1	1	1	1	1	1	1	2	2	2	3	4	3	3	1	1	1	1	2	1	4	1	1	2	2	2
SAL0000264	2	1	1	1	1	1	1	1	1	7	2	2	2	2	2	2	2	2	2	2	2	2	2	2	2	2	3	3	2	2	1	1	1	1	8	1	1	2	1	1	2	1	1	4	3	1	1	1	1
SAL0000265	1	4	5	4	3	3	3	3	3	6	1	1	1	1	1	1	1	1	1	1	1	1	1	1	1	1	3	3	1	1	2	2	2	3	4	3	3	1	4	4	1	2	4	4	3	4	2	2	2
SAL0000266	1	1	1	1	1	1	1	1	1	1	1	1	1	1	1	1	1	1	1	1	1	1	1	1	1	1	1	1	1	1	1	1	1	1	1	1	1	1	1	1	1	1	1	1	1	1	1	1	1
SAL0000267	1	1	1	1	2	2	2	2	2	1	1	1	1	1	1	1	1	1	1	1	1	1	1	1	1	1	1	1	1	1	1	1	1	2	1	2	2	1	1	1	1	1	1	1	1	1	1	1	1
SAL0000268	1	4	10	4	3	3	3	3	3	8	1	1	1	1	1	1	1	1	1	1	1	1	1	1	1	1	5	5	1	1	2	2	2	3	6	3	3	1	4	4	1	2	4	6	5	4	2	2	2
SAL0000269	1	4	6	4	3	3	3	3	3	8	1	1	1	1	1	1	1	1	1	1	1	1	1	1	1	1	5	5	1	1	2	2	2	3	3	3	3	1	4	4	1	2	7	3	5	4	2	2	2
SAL0000270	1	2	2	2	2	2	2	2	2	5	1	1	1	1	1	1	1	1	1	1	1	1	1	1	1	1	4	4	1	1	3	3	3	2	3	2	2	1	2	2	1	3	2	3	4	2	3	3	3
SAL0000271	1	4	11	7	3	3	3	3	3	10	1	1	1	1	1	1	1	1	1	1	1	1	1	1	1	1	5	5	1	1	2	2	2	3	6	3	3	1	4	7	1	2	4	6	5	4	2	2	2
SAL0000272	1	1	4	1	3	3	3	3	3	7	1	1	1	1	1	1	1	1	1	1	1	1	1	1	1	1	5	5	1	1	2	2	2	3	6	3	3	1	1	1	1	2	1	6	5	1	2	2	2
SAL0000273	1	3	1	3	4	4	4	4	4	6	1	1	1	1	1	1	1	1	1	1	1	1	1	1	1	1	5	5	1	1	2	2	2	4	3	4	4	1	3	3	1	2	3	3	5	3	2	2	2
SAL0000274	1	3	3	3	4	4	4	4	4	3	1	1	1	1	1	1	1	1	1	1	1	1	1	1	1	1	3	3	1	1	2	2	2	4	2	4	4	1	3	3	1	2	3	2	3	3	2	2	2
SAL0000275	1	4	8	4	3	3	3	3	3	9	1	1	1	1	1	1	1	1	1	1	1	1	1	1	1	1	5	5	1	1	2	2	2	3	6	3	3	1	4	4	1	2	4	6	5	4	2	2	2
SAL0000276	1	1	3	1	2	2	2	2	2	4	1	1	1	1	1	1	1	1	1	1	1	1	1	1	1	1	1	1	1	1	2	2	2	2	2	2	2	1	1	1	1	2	1	2	1	1	2	2	2
SAL0000277	1	3	1	3	1	1	1	1	1	4	1	1	1	1	1	1	1	1	1	1	1	1	1	1	1	1	1	1	1	1	2	2	2	1	1	1	1	1	3	3	1	2	3	1	1	3	2	2	2
SAL0000278	2	1	1	1	3	3	3	3	3	5	2	2	2	2	2	2	2	2	2	2	2	2	2	2	2	2	4	4	2	2	1	1	1	3	1	3	3	2	1	1	2	1	1	1	4	1	1	1	1
SAL0000279	2	3	5	3	1	1	1	1	1	6	2	2	2	2	2	2	2	2	2	2	2	2	2	2	2	2	1	1	2	2	1	1	1	1	4	1	1	2	3	3	2	1	3	4	1	3	1	1	1
SAL0000280	1	4	8	4	3	3	3	3	3	10	1	1	1	1	1	1	1	1	1	1	1	1	1	1	1	1	5	5	1	1	2	2	2	3	6	3	3	1	4	4	1	2	4	6	5	4	2	2	2
SAL0000281	1	4	5	4	3	3	3	3	3	8	1	1	1	1	1	1	1	1	1	1	1	1	1	1	1	1	5	5	1	1	2	2	2	3	6	3	3	1	4	4	1	2	4	6	5	4	2	2	2
SAL0000282	1	4	2	4	3	3	3	3	3	7	1	1	1	1	1	1	1	1	1	1	1	1	1	1	1	1	5	5	1	1	2	2	2	3	6	3	3	1	4	4	1	2	4	6	5	4	2	2	2
SAL0000283	1	4	8	4	3	3	3	3	3	9	1	1	1	1	1	1	1	1	1	1	1	1	1	1	1	1	5	5	1	1	2	2	2	3	6	3	3	1	4	4	1	2	4	6	5	4	2	2	2
SAL0000284	1	4	8	4	3	3	3	3	3	9	1	1	1	1	1	1	1	1	1	1	1	1	1	1	1	1	5	5	1	1	2	2	2	3	6	3	3	1	4	4	1	2	4	6	5	4	2	2	2
SAL0000285	1	4	10	6	3	3	3	3	3	11	1	1	1	1	1	1	1	1	1	1	1	1	1	1	1	1	5	5	1	1	2	2	2	3	7	3	3	1	4	6	1	2	6	7	5	4	2	2	2
SAL0000286	1	1	3	1	1	1	1	1	1	2	1	1	1	1	1	1	1	1	1	1	1	1	1	1	1	1	1	1	1	1	1	1	1	1	1	1	1	1	1	1	1	1	1	1	1	1	1	1	1
SAL0000287	1	3	2	3	1	1	1	1	1	4	1	1	1	1	1	1	1	1	1	1	1	1	1	1	1	1	3	3	1	1	2	2	2	1	2	1	1	1	3	3	1	2	3	2	3	3	2	2	2
SAL0000288	1	5	2	5	3	3	3	3	3	7	1	1	1	1	1	1	1	1	1	1	1	1	1	1	1	1	4	4	1	1	2	2	2	3	4	3	3	1	5	5	1	2	5	4	4	5	2	2	2
SAL0000289	1	1	2	1	1	1	1	1	1	3	1	1	1	1	1	1	1	1	1	1	1	1	1	1	1	1	2	2	1	1	2	2	2	1	3	1	1	1	1	1	1	2	1	3	2	1	2	2	2
SAL0000290	1	1	1	1	1	1	1	1	1	1	1	1	1	1	1	1	1	1	1	1	1	1	1	1	1	1	1	1	1	1	2	2	2	1	1	1	1	1	1	1	1	2	1	1	1	1	2	2	2
SAL0000291	1	5	9	6	3	3	3	3	3	10	1	1	1	1	1	1	1	1	1	1	1	1	1	1	1	1	4	4	1	1	2	2	2	3	7	3	3	1	5	6	1	2	6	7	4	5	2	2	2
SAL0000292	1	4	9	5	3	3	3	3	3	10	1	1	1	1	1	1	1	1	1	1	1	1	1	1	1	1	6	6	1	1	2	2	2	3	7	3	3	1	4	5	1	2	5	7	6	4	2	2	2
SAL0000293	1	2	1	2	1	1	1	1	1	1	1	1	1	1	1	1	1	1	1	1	1	1	1	1	1	1	1	1	1	1	1	1	1	1	1	1	1	1	2	2	1	1	2	1	1	2	1	1	1
SAL0000294	1	4	9	4	3	3	3	3	3	10	1	1	1	1	1	1	1	1	1	1	1	1	1	1	1	1	5	5	1	1	2	2	2	3	6	3	3	1	4	4	1	2	4	6	5	4	2	2	2
SAL0000295	1	4	9	4	3	3	3	3	3	10	1	1	1	1	1	1	1	1	1	1	1	1	1	1	1	1	5	5	1	1	2	2	2	3	6	3	3	1	4	4	1	2	4	6	5	4	2	2	2
SAL0000296	1	1	1	1	1	1	1	1	1	1	1	1	1	1	1	1	1	1	1	1	1	1	1	1	1	1	1	1	1	1	1	1	1	1	1	1	1	1	1	1	1	1	1	1	1	1	1	1	1
SAL0000297	1	1	2	1	1	1	1	1	1	2	1	1	1	1	1	1	1	1	1	1	1	1	1	1	1	1	1	1	1	1	1	1	1	1	3	1	1	1	1	1	1	1	1	3	1	1	1	1	1
SAL0000298	1	3	7	3	4	4	4	4	4	8	1	1	1	1	1	1	1	1	1	1	1	1	1	1	1	1	5	5	1	1	2	2	2	4	6	4	4	1	3	3	1	2	3	6	5	3	2	2	2
SAL0000299	1	4	3	4	3	3	3	3	3	5	1	1	1	1	1	1	1	1	1	1	1	1	1	1	1	1	3	3	1	1	2	2	2	3	2	3	3	1	4	4	1	2	4	2	3	4	2	2	2
SAL0000300	1	4	8	4	3	3	3	3	3	10	1	1	1	1	1	1	1	1	1	1	1	1	1	1	1	1	5	5	1	1	2	2	2	3	6	3	3	1	4	4	1	2	4	6	5	4	2	2	2
SAL0000301	1	4	10	4	3	3	3	3	3	9	1	1	1	1	1	1	1	1	1	1	1	1	1	1	1	1	6	6	1	1	2	2	2	3	5	3	3	1	4	4	1	2	4	5	6	4	2	2	2
SAL0000302	1	2	1	2	2	2	2	2	2	2	1	1	1	1	1	1	1	1	1	1	1	1	1	1	1	1	1	1	1	1	1	1	1	2	2	2	2	1	2	2	1	1	2	2	1	2	1	1	1
SAL0000303	2	1	3	1	1	1	1	1	1	4	2	2	2	2	2	2	2	2	2	2	2	2	2	2	2	2	3	3	2	2	1	1	1	1	2	1	1	2	1	1	2	1	1	2	3	1	1	1	1
SAL0000304	1	4	6	5	1	1	1	1	1	3	1	1	1	1	1	1	1	1	1	1	1	1	1	1	1	1	1	1	1	1	2	2	2	1	3	1	1	1	4	5	1	2	5	3	1	4	2	2	2
SAL0000305	1	4	10	4	3	3	3	3	3	8	1	1	1	1	1	1	1	1	1	1	1	1	1	1	1	1	5	5	1	1	2	2	2	3	6	3	3	1	4	4	1	2	4	6	5	4	2	2	2
SAL0000306	1	3	9	3	2	2	2	2	2	7	1	1	1	1	1	1	1	1	1	1	1	1	1	1	1	1	4	4	1	1	1	1	1	2	5	2	2	1	3	3	1	1	3	5	4	3	1	1	1
SAL0000307	1	4	10	4	3	3	3	3	3	8	1	1	1	1	1	1	1	1	1	1	1	1	1	1	1	1	5	5	1	1	2	2	2	3	6	3	3	1	4	4	1	2	4	6	5	4	2	2	2
SAL0000308	1	4	8	4	3	3	3	3	3	10	1	1	1	1	1	1	1	1	1	1	1	1	1	1	1	1	5	5	1	1	2	2	2	3	6	3	3	1	4	4	1	2	4	6	5	4	2	2	2
SAL0000309	1	4	9	4	3	3	3	3	3	10	1	1	1	1	1	1	1	1	1	1	1	1	1	1	1	1	5	5	1	1	2	2	2	3	6	3	3	1	4	4	1	2	4	6	5	4	2	2	2
SAL0000310	1	4	10	4	3	3	3	3	3	8	1	1	1	1	1	1	1	1	1	1	1	1	1	1	1	1	5	5	1	1	2	2	2	3	6	3	3	1	4	4	1	2	4	6	5	4	2	2	2
SAL0000311	1	4	10	4	3	3	3	3	3	8	1	1	1	1	1	1	1	1	1	1	1	1	1	1	1	1	5	5	1	1	2	2	2	3	6	3	3	1	4	4	1	2	4	6	5	4	2	2	2
SAL0000312	1	1	1	1	2	2	2	2	2	1	1	1	1	1	1	1	1	1	1	1	1	1	1	1	1	1	3	3	1	1	1	1	1	2	4	2	2	1	1	1	1	1	1	4	3	1	1	1	1
SAL0000313	1	2	1	2	3	3	3	3	3	4	1	1	1	1	1	1	1	1	1	1	1	1	1	1	1	1	2	2	1	1	2	2	2	3	1	3	3	1	2	2	1	2	2	1	2	2	2	2	2
SAL0000314	2	1	6	1	3	3	3	3	3	1	2	2	2	2	2	2	2	2	2	2	2	2	2	2	2	2	4	4	2	2	1	1	1	3	1	3	3	2	1	1	2	1	1	1	4	1	1	1	1
SAL0000315	1	4	9	6	3	3	3	3	3	10	1	1	1	1	1	1	1	1	1	1	1	1	1	1	1	1	5	5	1	1	2	2	2	3	7	3	3	1	4	6	1	2	6	7	5	4	2	2	2
SAL0000316	1	2	5	2	3	3	3	3	3	6	1	1	1	1	1	1	1	1	1	1	1	1	1	1	1	1	1	1	1	1	1	1	1	3	2	3	3	1	2	2	1	1	2	2	1	2	1	1	1
SAL0000317	1	4	8	4	3	3	3	3	3	9	1	1	1	1	1	1	1	1	1	1	1	1	1	1	1	1	5	5	1	1	2	2	2	3	6	3	3	1	4	4	1	2	4	6	5	4	2	2	2
SAL0000318	1	1	1	1	2	2	2	2	2	2	1	1	1	1	1	1	1	1	1	1	1	1	1	1	1	1	1	1	1	1	2	2	2	2	1	2	2	1	1	1	1	2	1	1	1	1	2	2	2
SAL0000319	1	4	9	4	3	3	3	3	3	8	1	1	1	1	1	1	1	1	1	1	1	1	1	1	1	1	5	5	1	1	2	2	2	3	6	3	3	1	4	4	1	2	4	6	5	4	2	2	2
SAL0000320	1	4	8	4	3	3	3	3	3	9	1	1	1	1	1	1	1	1	1	1	1	1	1	1	1	1	5	5	1	1	2	2	2	3	6	3	3	1	4	4	1	2	4	6	5	4	2	2	2
SAL0000321	1	4	9	4	3	3	3	3	3	10	1	1	1	1	1	1	1	1	1	1	1	1	1	1	1	1	5	5	1	1	2	2	2	3	6	3	3	1	4	4	1	2	4	6	5	4	2	2	2
SAL0000322	2	1	3	1	1	1	1	1	1	4	2	2	2	2	2	2	2	2	2	2	2	2	2	2	2	2	1	1	2	2	3	3	3	1	1	1	1	2	1	1	2	3	1	1	1	1	3	3	3
SAL0000323	1	2	1	2	1	1	1	1	1	1	1	1	1	1	1	1	1	1	1	1	1	1	1	1	1	1	2	2	1	1	2	2	2	1	2	1	1	1	2	2	1	2	2	2	2	2	2	2	2
SAL0000324	1	3	8	3	2	2	2	2	2	7	1	1	1	1	1	1	1	1	1	1	1	1	1	1	1	1	4	4	1	1	1	1	1	2	5	2	2	1	3	3	1	1	9	5	4	3	1	1	1
SAL0000325	1	4	6	4	3	3	3	3	3	7	1	1	1	1	1	1	1	1	1	1	1	1	1	1	1	1	2	2	1	1	2	2	2	3	5	3	3	1	4	4	1	2	4	5	2	4	2	2	2
SAL0000326	1	4	9	4	3	3	3	3	3	10	1	1	1	1	1	1	1	1	1	1	1	1	1	1	1	1	5	5	1	1	2	2	2	3	6	3	3	1	4	4	1	2	4	6	5	4	2	2	2
SAL0000327	1	4	9	4	3	3	3	3	3	10	1	1	1	1	1	1	1	1	1	1	1	1	1	1	1	1	5	5	1	1	2	2	2	3	6	3	3	1	4	4	1	2	4	6	5	4	2	2	2
SAL0000328	1	1	1	1	1	1	1	1	1	1	1	1	1	1	1	1	1	1	1	1	1	1	1	1	1	1	2	2	1	1	1	1	1	1	1	1	1	1	1	1	1	1	1	1	2	1	1	1	1
SAL0000329	1	4	8	4	3	3	3	3	3	9	1	1	1	1	1	1	1	1	1	1	1	1	1	1	1	1	5	5	1	1	2	2	2	3	2	3	3	1	4	4	1	2	4	2	5	4	2	2	2
SAL0000330	1	5	9	7	3	3	3	3	3	10	1	1	1	1	1	1	1	1	1	1	1	1	1	1	1	1	4	4	1	1	2	2	2	3	6	3	3	1	5	7	1	2	7	6	4	5	2	2	2
SAL0000331	1	4	8	4	3	3	3	3	3	9	1	1	1	1	1	1	1	1	1	1	1	1	1	1	1	1	5	5	1	1	2	2	2	3	6	3	3	1	4	4	1	2	4	6	5	4	2	2	2
SAL0000332	2	3	1	3	1	1	1	1	1	7	2	2	2	2	2	2	2	2	2	2	2	2	2	2	2	2	4	4	2	2	1	1	1	1	5	1	1	2	3	3	2	1	3	5	4	3	1	1	1
SAL0000333	1	4	8	4	3	3	3	3	3	9	1	1	1	1	1	1	1	1	1	1	1	1	1	1	1	1	5	5	1	1	2	2	2	3	6	3	3	1	4	4	1	2	4	6	5	4	2	2	2
SAL0000334	1	2	1	2	1	1	1	1	1	2	1	1	1	1	1	1	1	1	1	1	1	1	1	1	1	1	3	3	1	1	1	1	1	1	2	1	1	1	2	2	1	1	2	2	3	2	1	1	1
SAL0000335	1	3	7	3	1	1	1	1	1	8	1	1	1	1	1	1	1	1	1	1	1	1	1	1	1	1	4	4	1	1	2	2	2	1	5	1	1	1	3	3	1	2	3	5	4	3	2	2	2
SAL0000336	2	1	1	1	3	3	3	3	3	5	2	2	2	2	2	2	2	2	2	2	2	2	2	2	2	2	4	4	2	2	1	1	1	3	1	3	3	2	1	1	2	1	1	1	4	1	1	1	1
SAL0000337	1	3	1	3	1	1	1	1	1	2	1	1	1	1	1	1	1	1	1	1	1	1	1	1	1	1	1	1	1	1	2	2	2	1	1	1	1	1	3	3	1	2	3	1	1	3	2	2	2
SAL0000338	1	3	4	3	2	2	2	2	2	1	1	1	1	1	1	1	1	1	1	1	1	1	1	1	1	1	1	1	1	1	1	1	1	2	1	2	2	1	3	3	1	1	3	1	1	3	1	1	1
SAL0000339	1	4	8	4	3	3	3	3	3	9	1	1	1	1	1	1	1	1	1	1	1	1	1	1	1	1	5	5	1	1	2	2	2	3	6	3	3	1	4	4	1	2	4	6	5	4	2	2	2
SAL0000340	1	4	9	4	3	3	3	3	3	8	1	1	1	1	1	1	1	1	1	1	1	1	1	1	1	1	1	1	1	1	2	2	2	3	5	3	3	1	4	4	1	2	4	5	1	4	2	2	2
SAL0000341	1	4	2	1	2	2	2	2	2	1	1	1	1	1	1	1	1	1	1	1	1	1	1	1	1	1	3	3	1	1	1	1	1	2	1	2	2	1	4	1	1	1	1	1	3	4	1	1	1
SAL0000342	2	1	1	1	1	1	1	1	1	1	2	2	2	2	2	2	2	2	2	2	2	2	2	2	2	2	1	1	2	2	1	1	1	1	1	1	1	2	1	1	2	1	1	1	1	1	1	1	1
SAL0000343	1	4	8	4	3	3	3	3	3	10	1	1	1	1	1	1	1	1	1	1	1	1	1	1	1	1	5	5	1	1	2	2	2	3	6	3	3	1	4	4	1	2	4	6	5	4	2	2	2
SAL0000344	1	4	8	4	3	3	3	3	3	9	1	1	1	1	1	1	1	1	1	1	1	1	1	1	1	1	5	5	1	1	2	2	2	3	6	3	3	1	4	4	1	2	4	6	5	4	2	2	2
SAL0000345	1	1	1	1	1	1	1	1	1	1	1	1	1	1	1	1	1	1	1	1	1	1	1	1	1	1	1	1	1	1	1	1	1	1	1	1	1	1	1	1	1	1	1	1	1	1	1	1	1
SAL0000346	1	4	10	4	3	3	3	3	3	9	1	1	1	1	1	1	1	1	1	1	1	1	1	1	1	1	5	5	1	1	2	2	2	3	6	3	3	1	4	4	1	2	4	6	5	4	2	2	2
SAL0000347	2	1	1	1	1	1	1	1	1	1	2	2	2	2	2	2	2	2	2	2	2	2	2	2	2	2	1	1	2	2	1	1	1	1	1	1	1	2	1	1	2	1	1	1	1	1	1	1	1
SAL0000348	1	3	6	3	2	2	2	2	2	8	1	1	1	1	1	1	1	1	1	1	1	1	1	1	1	1	4	4	1	1	1	1	1	2	5	2	2	1	3	3	1	1	3	5	4	3	1	1	1
SAL0000349	1	4	6	4	3	3	3	3	3	8	1	1	1	1	1	1	1	1	1	1	1	1	1	1	1	1	5	5	1	1	2	2	2	3	2	3	3	1	4	4	1	2	4	2	5	4	2	2	2
SAL0000350	1	1	1	1	1	1	1	1	1	3	1	1	1	1	1	1	1	1	1	1	1	1	1	1	1	1	2	2	1	1	1	1	1	1	1	1	1	1	1	1	1	1	1	1	2	1	1	1	1
SAL0000351	2	1	1	1	1	1	1	1	1	4	2	2	2	2	2	2	2	2	2	2	2	2	2	2	2	2	1	1	2	2	3	3	3	1	1	1	1	2	1	1	2	3	1	1	1	1	3	3	3
SAL0000352	1	2	6	2	2	2	2	2	2	1	1	1	1	1	1	1	1	1	1	1	1	1	1	1	1	1	1	1	1	1	3	3	3	2	4	2	2	1	2	2	1	3	2	4	1	2	3	3	3
SAL0000353	1	4	7	4	3	3	3	3	3	8	1	1	1	1	1	1	1	1	1	1	1	1	1	1	1	1	5	5	1	1	2	2	2	3	6	3	3	1	4	4	1	2	4	6	5	4	2	2	2
SAL0000354	1	4	12	7	3	3	3	3	3	13	1	1	1	1	1	1	1	1	1	1	1	1	1	1	1	1	5	5	10	1	2	2	2	3	6	3	3	1	4	7	1	2	7	6	5	4	2	2	2
SAL0000355	2	1	1	1	1	1	1	1	1	1	2	2	2	2	2	2	2	2	2	2	2	2	2	2	2	2	3	3	2	2	1	1	1	1	4	1	1	2	1	1	2	1	1	1	3	1	1	1	1
SAL0000356	1	4	10	4	2	2	2	2	2	9	1	1	1	1	1	1	1	1	1	1	1	1	1	1	1	1	6	6	1	1	3	3	3	2	7	2	2	1	4	4	1	3	4	7	6	4	5	3	5
SAL0000357	1	3	6	3	1	1	1	1	1	7	1	1	1	1	1	1	1	1	1	1	1	1	1	1	1	1	5	5	1	1	2	2	2	1	4	1	1	1	3	3	1	2	3	4	5	3	2	2	2
SAL0000358	1	4	10	4	3	3	3	3	3	8	1	1	1	1	1	1	1	1	1	1	1	1	1	1	1	1	5	5	1	1	2	2	2	3	6	3	3	1	4	4	1	2	4	6	5	4	2	2	2
SAL0000359	2	1	1	1	1	1	1	1	1	2	2	2	2	2	2	2	2	2	2	2	2	2	2	2	2	2	3	3	2	2	1	1	1	1	4	1	1	2	1	1	2	1	1	4	3	1	1	1	1
SAL0000360	1	4	8	4	3	3	3	3	3	9	1	1	1	1	1	1	1	1	1	1	1	1	1	1	1	1	5	5	1	1	2	2	2	3	6	3	3	1	4	4	1	2	4	6	5	4	2	2	2
SAL0000361	1	4	5	4	3	3	3	3	3	7	1	1	1	1	1	1	1	1	1	1	1	1	1	1	1	1	6	6	1	1	2	2	2	3	5	3	3	1	4	4	1	2	4	5	6	4	2	2	2
SAL0000362	1	1	1	1	1	1	1	1	1	1	1	1	1	1	1	1	1	1	1	1	1	1	1	1	1	1	1	1	1	1	1	1	1	1	1	1	1	1	1	1	1	1	1	1	1	1	1	1	1
SAL0000363	1	3	2	3	1	1	1	1	1	2	1	1	1	1	1	1	1	1	1	1	1	1	1	1	1	1	2	2	1	1	2	2	2	1	2	1	1	1	3	3	1	2	3	2	2	3	2	2	2
SAL0000364	1	4	10	4	3	3	3	3	3	9	1	1	1	1	1	1	1	1	1	1	1	1	1	1	1	1	5	5	1	1	2	2	2	3	6	3	3	1	4	4	1	2	4	6	5	4	2	2	2
SAL0000365	1	4	8	4	3	3	3	3	3	2	1	1	1	1	1	1	1	1	1	1	1	1	1	1	1	1	6	6	1	1	2	2	2	3	5	3	3	1	4	4	1	2	4	5	6	4	2	2	2
SAL0000366	1	1	2	1	2	2	2	2	2	1	1	1	1	1	1	1	1	1	1	1	1	1	1	1	1	1	1	1	1	1	1	1	1	2	1	2	2	1	1	1	1	1	1	1	1	1	1	1	1
SAL0000367	1	1	1	1	2	2	2	2	2	5	1	1	1	1	1	1	1	1	1	1	1	1	1	1	1	1	3	3	1	1	1	1	1	2	1	2	2	1	1	1	1	1	1	1	3	1	1	1	1
SAL0000368	1	1	1	1	2	2	2	2	2	1	1	1	1	1	1	1	1	1	1	1	1	1	1	1	1	1	1	1	1	1	1	1	1	2	1	2	2	1	1	1	1	1	1	1	1	1	1	1	1
SAL0000369	1	3	3	3	4	4	4	4	4	6	1	1	1	1	1	1	1	1	1	1	1	1	1	1	1	1	2	2	1	1	2	2	2	4	3	4	4	1	3	3	1	2	3	3	2	3	2	2	2
SAL0000370	1	3	2	4	1	1	1	1	1	1	1	1	1	1	1	1	1	1	1	1	1	1	1	1	1	1	2	2	1	1	2	2	2	1	5	1	1	1	3	4	1	2	4	5	2	3	2	2	2
SAL0000371	2	1	1	1	1	1	1	1	1	3	2	2	2	2	2	2	2	2	2	2	2	2	2	2	2	2	1	1	2	2	1	1	1	1	1	1	1	2	1	1	2	1	1	1	1	1	1	1	1
SAL0000372	1	3	2	3	4	4	4	4	4	5	1	1	1	1	1	1	1	1	1	1	1	1	1	1	1	1	3	3	1	1	2	2	2	4	2	4	4	1	3	3	1	2	3	2	3	3	2	2	2
SAL0000373	1	4	10	4	3	3	3	3	3	8	1	1	1	1	1	1	1	1	1	1	1	1	1	1	1	1	5	5	1	1	2	2	2	3	6	3	3	1	4	4	1	2	4	6	5	4	2	2	2
SAL0000374	1	1	4	1	3	3	3	3	3	5	1	1	1	1	1	1	1	1	1	1	1	1	1	1	1	1	4	4	1	1	2	2	2	3	1	3	3	1	1	1	1	2	1	1	4	1	2	2	2
SAL0000375	1	1	1	1	2	2	2	2	2	1	1	1	1	1	1	1	1	1	1	1	1	1	1	1	1	1	3	3	1	1	1	1	1	2	1	2	2	1	1	1	1	1	1	1	3	1	1	1	1
SAL0000376	1	4	10	4	3	3	3	3	3	8	1	1	1	1	1	1	1	1	1	1	1	1	1	1	1	1	5	5	1	1	2	2	2	3	6	3	3	1	4	4	1	2	4	6	5	4	2	2	2
SAL0000377	1	4	9	4	3	3	3	3	3	8	1	1	1	1	1	1	1	1	1	1	1	1	1	1	1	1	5	5	1	1	2	2	2	3	6	3	3	1	4	4	1	2	4	6	5	4	2	2	2
SAL0000378	2	1	1	1	3	3	3	3	3	4	2	2	2	2	2	2	2	2	2	2	2	2	2	2	2	2	4	4	2	2	1	1	1	3	5	3	3	2	1	1	2	1	1	5	4	1	1	1	1
SAL0000379	1	4	11	4	3	3	3	3	3	9	1	1	1	1	1	1	1	1	1	1	1	1	1	1	1	1	5	5	1	10	2	2	2	3	6	3	3	1	4	4	1	2	4	6	5	4	2	2	2
SAL0000380	1	4	9	4	3	3	3	3	3	8	1	1	1	1	1	1	1	1	1	1	1	1	1	1	1	1	5	5	1	1	2	2	2	3	6	3	3	1	4	4	1	2	4	6	5	4	2	2	2
SAL0000381	1	4	5	4	3	3	3	3	3	7	1	1	1	1	1	1	1	1	1	1	1	1	1	1	1	1	6	6	1	1	2	2	2	3	5	3	3	1	4	4	1	2	4	5	6	4	2	2	2
SAL0000382	1	3	3	3	4	4	4	4	4	7	1	1	1	1	1	1	1	1	1	1	1	1	1	1	1	1	5	5	1	1	2	2	2	4	3	4	4	1	3	3	1	2	3	3	5	3	2	2	2
SAL0000383	1	1	2	1	3	3	3	3	3	7	1	1	1	1	1	1	1	1	1	1	1	1	1	1	1	1	4	4	1	1	2	2	2	3	5	3	3	1	1	1	1	2	1	5	4	1	2	2	2
SAL0000384	1	1	1	1	1	1	1	1	1	3	1	1	1	1	1	1	1	1	1	1	1	1	1	1	1	1	1	1	1	1	1	1	1	1	2	1	1	1	1	1	1	1	1	2	1	1	1	1	1
SAL0000385	1	4	9	4	3	3	3	3	3	8	1	1	1	1	1	1	1	1	1	1	1	1	1	1	1	1	5	5	1	1	2	2	2	3	6	3	3	1	4	4	1	2	4	6	5	4	2	2	2
SAL0000386	1	1	1	1	1	1	1	1	1	3	1	1	1	1	1	1	1	1	1	1	1	1	1	1	1	1	2	2	1	1	1	1	1	1	1	1	1	1	1	1	1	1	1	1	2	1	1	1	1
SAL0000387	2	1	1	1	3	3	3	3	3	1	2	2	2	2	2	2	2	2	2	2	2	2	2	2	2	2	4	4	2	2	1	1	1	3	1	3	3	2	1	1	2	1	1	1	4	1	1	1	1
SAL0000388	1	3	2	3	1	1	1	1	1	4	1	1	1	1	1	1	1	1	1	1	1	1	1	1	1	1	2	2	1	1	1	1	1	1	2	1	1	1	3	3	1	1	3	2	2	3	1	1	1
SAL0000389	1	4	5	4	3	3	3	3	3	1	1	1	1	1	1	1	1	1	1	1	1	1	1	1	1	1	6	6	1	1	2	2	2	3	5	3	3	1	4	4	1	2	4	5	6	4	2	2	2
SAL0000390	1	4	9	4	3	3	3	3	3	8	1	1	1	1	1	1	1	1	1	1	1	1	1	1	1	1	5	5	1	1	2	2	2	3	6	3	3	1	4	4	1	2	4	6	5	4	2	2	2
SAL0000391	1	1	1	1	1	1	1	1	1	1	1	1	1	1	1	1	1	1	1	1	1	1	1	1	1	1	1	1	1	1	1	1	1	1	1	1	1	1	1	1	1	1	1	1	1	1	1	1	1
SAL0000392	1	4	2	4	3	3	3	3	3	2	1	1	1	1	1	1	1	1	1	1	1	1	1	1	1	1	2	2	1	1	1	1	1	3	2	3	3	1	4	4	1	1	4	2	2	4	1	1	1
SAL0000393	1	4	6	4	3	3	3	3	3	7	1	1	1	1	1	1	1	1	1	1	1	1	1	1	1	1	2	2	1	1	2	2	2	3	2	3	3	1	4	4	1	2	4	2	2	4	2	2	2
SAL0000394	1	4	1	4	3	3	3	3	3	6	1	1	1	1	1	1	1	1	1	1	1	1	1	1	1	1	1	1	1	1	2	2	2	3	1	3	3	1	4	4	1	2	4	1	1	4	2	2	2
SAL0000395	2	1	3	1	1	1	1	1	1	1	2	2	2	2	2	2	2	2	2	2	2	2	2	2	2	2	3	3	2	2	1	1	1	1	1	1	1	2	1	1	2	1	1	1	3	1	1	1	1
SAL0000396	1	1	2	1	2	2	2	2	2	1	1	1	1	1	1	1	1	1	1	1	1	1	1	1	1	1	1	1	1	1	1	1	1	2	1	2	2	1	1	1	1	1	1	1	1	1	1	1	1
SAL0000397	1	4	8	4	3	3	3	3	3	9	1	1	1	1	1	1	1	1	1	1	1	1	1	1	1	1	5	5	1	1	2	2	2	3	6	3	3	1	4	4	1	2	4	6	5	4	2	2	2
SAL0000398	1	2	2	2	4	4	4	4	4	6	1	1	1	1	1	1	1	1	1	1	1	1	1	1	1	1	2	2	1	1	3	3	3	4	5	4	4	1	2	2	1	3	2	5	2	2	3	3	3
SAL0000399	1	1	1	1	1	1	1	1	1	4	1	1	1	1	1	1	1	1	1	1	1	1	1	1	1	1	1	1	1	1	1	1	1	1	2	1	1	1	1	1	1	1	1	2	1	1	1	1	1
SAL0000400	1	4	9	4	3	3	3	3	3	7	1	1	1	1	1	1	1	1	1	1	1	1	1	1	1	1	5	5	1	1	2	2	2	3	1	3	3	1	4	4	1	2	4	1	5	4	2	2	2
SAL0000401	2	1	1	1	3	3	3	3	3	1	2	2	2	2	2	2	2	2	2	2	2	2	2	2	2	2	4	4	2	2	1	1	1	3	3	3	3	2	1	1	2	1	1	3	4	1	1	1	1
SAL0000402	1	4	9	4	3	3	3	3	3	10	1	1	1	1	1	1	1	1	1	1	1	1	1	1	1	1	5	5	1	1	2	2	2	3	6	3	3	1	4	4	1	2	4	6	5	4	2	2	2
SAL0000403	1	1	1	1	3	3	3	3	3	5	1	1	1	1	1	1	1	1	1	1	1	1	1	1	1	1	4	4	1	1	2	2	2	3	1	3	3	1	1	1	1	2	1	1	4	1	2	2	2
SAL0000404	1	3	4	3	1	1	1	1	1	6	1	1	1	1	1	1	1	1	1	1	1	1	1	1	1	1	1	1	1	1	2	2	2	1	4	1	1	1	3	3	1	2	3	4	1	3	2	2	2
SAL0000405	1	4	10	4	3	3	3	3	3	8	1	1	1	1	1	1	1	1	1	1	1	1	1	1	1	1	5	5	1	1	2	2	2	3	6	3	3	1	4	4	1	2	4	6	5	4	2	2	2
SAL0000406	1	2	2	2	1	1	1	1	1	7	1	1	1	1	1	1	1	1	1	1	1	1	1	1	1	1	3	3	1	1	2	2	2	1	4	1	1	1	2	2	1	2	2	4	3	2	2	2	2
SAL0000407	1	4	7	4	3	3	3	3	3	8	1	1	1	1	1	1	1	1	1	1	1	1	1	1	1	1	3	3	1	1	2	2	2	3	4	3	3	1	4	4	1	2	4	4	3	4	2	2	2
SAL0000408	1	1	1	1	2	2	2	2	2	1	1	1	1	1	1	1	1	1	1	1	1	1	1	1	1	1	3	3	1	1	1	1	1	2	1	2	2	1	1	1	1	1	1	1	3	1	1	1	1
SAL0000409	4	1	1	1	1	1	1	1	1	1	2	2	2	2	2	2	2	2	2	2	2	2	2	2	2	2	3	3	2	2	1	1	1	1	1	1	1	4	1	1	2	1	1	1	3	1	1	1	1
SAL0000410	1	3	5	3	4	4	4	4	4	7	1	1	1	1	1	1	1	1	1	1	1	1	1	1	1	1	3	3	1	1	2	2	2	4	6	4	4	1	3	3	1	2	3	6	3	3	2	2	2
SAL0000411	1	1	1	1	1	1	1	1	1	1	1	1	1	1	1	1	1	1	1	1	1	1	1	1	1	1	1	1	1	1	1	1	1	1	2	1	1	1	1	1	1	1	1	2	1	1	1	1	1
SAL0000412	1	1	1	1	2	2	2	2	2	1	1	1	1	1	1	1	1	1	1	1	1	1	1	1	1	1	1	1	1	1	2	2	2	2	1	2	2	1	1	1	1	2	1	1	1	1	2	2	2
SAL0000413	1	3	5	3	2	2	2	2	2	6	1	1	1	1	1	1	1	1	1	1	1	1	1	1	1	1	1	1	1	1	1	1	1	2	1	2	2	1	3	3	1	1	3	1	1	3	1	1	1
SAL0000414	1	1	7	1	2	2	2	2	2	6	1	1	1	1	1	1	1	1	1	1	1	1	1	1	1	1	3	3	1	1	1	1	1	2	4	2	2	1	1	1	1	1	1	4	3	1	1	1	1
SAL0000415	2	1	6	1	1	1	1	1	1	5	2	2	2	2	2	2	2	2	2	2	2	2	2	2	2	2	1	1	2	2	1	1	1	1	3	1	1	2	1	1	2	1	1	3	1	1	1	1	1
SAL0000416	1	2	1	2	2	2	2	2	2	1	1	1	1	1	1	1	1	1	1	1	1	1	1	1	1	1	1	1	1	1	1	1	1	2	1	2	2	1	2	2	1	1	2	1	1	2	1	1	1
SAL0000417	1	4	10	4	3	3	3	3	3	8	1	1	1	1	1	1	1	1	1	1	1	1	1	1	1	1	5	5	1	1	2	2	2	3	6	3	3	1	4	4	1	2	4	6	5	4	2	2	2
SAL0000418	2	1	1	1	1	1	1	1	1	1	2	2	2	2	2	2	2	2	2	2	2	2	2	2	2	2	3	3	2	2	1	1	1	1	1	1	1	2	1	1	2	1	1	1	3	1	1	1	1
SAL0000419	1	4	10	4	3	3	3	3	3	8	1	1	1	1	1	1	1	1	1	1	1	1	1	1	1	1	5	5	1	1	2	2	2	3	6	3	3	1	4	4	1	2	4	6	5	4	2	2	2
SAL0000420	1	2	2	2	3	3	3	3	3	6	1	1	1	1	1	1	1	1	1	1	1	1	1	1	1	1	4	4	1	1	2	2	2	3	4	3	3	1	2	2	1	2	2	4	4	2	2	2	2
SAL0000421	1	4	9	4	3	3	3	3	3	10	1	1	1	1	1	1	1	1	1	1	1	1	1	1	1	1	5	5	1	1	2	2	2	3	6	3	3	1	4	4	1	2	4	6	5	4	2	2	2
SAL0000422	2	3	7	3	1	1	1	1	1	8	2	2	2	2	2	2	2	2	2	2	2	2	2	2	2	2	4	4	2	2	1	1	1	1	5	1	1	2	3	3	2	1	3	5	4	3	1	1	1
SAL0000423	1	1	1	1	2	2	2	2	2	4	1	1	1	1	1	1	1	1	1	1	1	1	1	1	1	1	3	3	1	1	1	1	1	2	1	2	2	1	1	1	1	1	1	1	3	1	1	1	1
SAL0000424	1	4	2	4	3	3	3	3	3	8	1	1	1	1	1	1	1	1	1	1	1	1	1	1	1	1	5	5	1	1	2	2	2	3	6	3	3	1	4	4	1	2	4	6	5	4	2	2	2
SAL0000425	1	3	5	3	4	4	4	4	4	7	1	1	1	1	1	1	1	1	1	1	1	1	1	1	1	1	5	5	1	1	2	2	2	4	1	4	4	1	3	3	1	2	3	1	5	3	2	2	2
SAL0000426	1	2	2	2	2	2	2	2	2	2	1	1	1	1	1	1	1	1	1	1	1	1	1	1	1	1	1	1	1	1	3	3	3	2	2	2	2	1	2	2	1	3	2	2	1	2	3	3	3
SAL0000427	1	4	8	4	3	3	3	3	3	9	1	1	1	1	1	1	1	1	1	1	1	1	1	1	1	1	5	5	1	1	2	2	2	3	6	3	3	1	4	4	1	2	4	6	5	4	2	2	2
SAL0000428	1	4	9	7	3	3	3	3	3	11	1	1	1	1	1	1	1	1	1	1	1	1	1	1	1	1	5	5	1	1	2	2	2	3	6	3	3	1	4	7	1	2	7	6	5	4	2	2	2
SAL0000429	1	4	3	4	3	3	3	3	3	9	1	1	1	1	1	1	1	1	1	1	1	1	1	1	1	1	5	5	1	1	2	2	2	3	6	3	3	1	4	4	1	2	4	6	5	4	2	2	2
SAL0000430	1	3	4	3	3	3	3	3	3	4	1	1	1	1	1	1	1	1	1	1	1	1	1	1	1	1	4	4	1	1	2	2	2	3	2	3	3	1	3	3	1	2	3	2	4	3	2	2	2
SAL0000431	1	1	1	1	1	1	1	1	1	3	1	1	1	1	1	1	1	1	1	1	1	1	1	1	1	1	1	1	1	1	1	1	1	1	1	1	1	1	1	1	1	1	1	1	1	1	1	1	1
SAL0000432	1	1	1	1	1	1	1	1	1	2	1	1	1	1	1	1	1	1	1	1	1	1	1	1	1	1	1	1	1	1	2	2	2	1	3	1	1	1	1	1	1	2	1	3	1	1	2	2	2
SAL0000433	1	4	10	4	3	3	3	3	3	8	1	1	1	1	1	1	1	1	1	1	1	1	1	1	1	1	5	5	1	1	2	2	2	3	6	3	3	1	4	4	1	2	4	6	5	4	2	2	2
SAL0000434	1	4	9	4	3	3	3	3	3	8	1	1	1	1	1	1	1	1	1	1	1	1	1	1	1	1	5	5	1	1	2	2	2	3	6	3	3	1	4	4	1	2	4	6	5	4	2	2	2
SAL0000435	1	4	10	4	3	3	3	3	3	8	1	1	1	1	1	1	1	1	1	1	1	1	1	1	1	1	5	5	1	1	2	2	2	3	6	3	3	1	4	4	1	2	4	6	5	4	2	2	2
SAL0000436	1	2	1	2	1	1	1	1	1	1	1	1	1	1	1	1	1	1	1	1	1	1	1	1	1	1	1	1	1	1	1	1	1	1	1	1	1	1	2	2	1	1	2	1	1	2	1	1	1
SAL0000437	1	4	9	4	3	3	3	3	3	10	1	1	1	1	1	1	1	1	1	1	1	1	1	1	1	1	5	5	1	1	2	2	2	3	6	3	3	1	4	4	1	2	4	6	5	4	2	2	2
SAL0000438	1	3	3	3	4	4	4	4	4	8	1	1	1	1	1	1	1	1	1	1	1	1	1	1	1	1	5	5	1	1	2	2	2	4	6	4	4	1	3	3	1	2	3	6	5	3	2	2	2
SAL0000439	1	1	1	1	3	3	3	3	3	1	1	1	1	1	1	1	1	1	1	1	1	1	1	1	1	1	1	1	1	1	2	2	2	3	1	3	3	1	1	1	1	2	1	1	1	1	2	2	2
SAL0000440	1	4	8	4	3	3	3	3	3	9	1	1	1	1	1	1	1	1	1	1	1	1	1	1	1	1	5	5	1	1	2	2	2	3	6	3	3	1	4	4	1	2	4	6	5	4	2	2	2
SAL0000441	1	4	8	4	3	3	3	3	3	9	1	1	1	1	1	1	1	1	1	1	1	1	1	1	1	1	5	5	1	1	2	2	2	3	6	3	3	1	4	4	1	2	4	6	5	4	2	2	2
SAL0000442	2	1	1	1	1	1	1	1	1	4	2	2	2	2	2	2	2	2	2	2	2	2	2	2	2	2	1	1	2	2	1	1	1	1	1	1	1	2	1	1	2	1	1	1	1	1	1	1	1
SAL0000443	1	1	3	1	1	1	1	1	1	2	1	1	1	1	1	1	1	1	1	1	1	1	1	1	1	1	2	2	1	1	2	2	2	1	4	1	1	1	1	1	1	2	1	4	2	1	2	2	2
SAL0000444	1	2	6	2	2	2	2	2	2	5	1	1	1	1	1	1	1	1	1	1	1	1	1	1	1	1	4	4	1	1	3	3	3	2	5	2	2	1	2	2	1	3	2	5	4	2	3	3	3
SAL0000445	1	1	6	1	3	3	3	3	3	7	1	1	1	1	1	1	1	1	1	1	1	1	1	1	1	1	4	4	1	1	2	2	2	3	1	3	3	1	1	1	1	2	1	1	4	1	2	2	2
SAL0000446	1	4	8	4	3	3	3	3	3	9	1	1	1	1	1	1	1	1	1	1	1	1	1	1	1	1	5	5	1	1	2	2	2	3	6	3	3	1	4	4	1	2	4	6	5	4	2	2	2
SAL0000447	2	3	6	3	1	1	1	1	1	7	2	2	2	2	2	2	2	2	2	2	2	2	2	2	2	2	4	4	2	2	1	1	1	1	5	1	1	2	3	3	2	1	3	5	4	3	1	1	1
SAL0000448	2	1	1	1	2	2	2	2	2	3	2	2	2	2	2	2	2	2	2	2	2	2	2	2	2	2	1	1	2	2	1	1	1	2	1	2	2	2	1	1	2	1	1	1	1	1	1	1	1
SAL0000449	1	1	4	1	1	1	1	1	1	5	1	1	1	1	1	1	1	1	1	1	1	1	1	1	1	1	1	1	1	1	2	2	2	1	1	1	1	1	1	1	1	2	1	1	1	1	2	2	2
SAL0000450	1	4	5	4	3	3	3	3	3	3	1	1	1	1	1	1	1	1	1	1	1	1	1	1	1	1	6	6	1	1	2	2	2	3	5	3	3	1	4	4	1	2	7	5	6	4	2	2	2
SAL0000451	1	4	5	4	3	3	3	3	3	6	1	1	1	1	1	1	1	1	1	1	1	1	1	1	1	1	2	2	1	1	2	2	2	3	2	3	3	1	4	4	1	2	4	2	2	4	2	2	2
SAL0000452	1	4	3	4	3	3	3	3	3	1	1	1	1	1	1	1	1	1	1	1	1	1	1	1	1	1	3	3	1	1	2	2	2	3	2	3	3	1	4	4	1	2	4	2	3	4	2	2	2
SAL0000453	1	2	7	2	3	3	3	3	3	6	1	1	1	1	1	1	1	1	1	1	1	1	1	1	1	1	5	5	1	1	2	2	2	3	4	3	3	1	2	2	1	2	2	4	5	2	2	2	2
SAL0000454	1	4	9	4	3	3	3	3	3	6	1	1	1	1	1	1	1	1	1	1	1	1	1	1	1	1	5	5	1	1	2	2	2	3	6	3	3	1	4	4	1	2	4	6	5	4	2	2	2
SAL0000455	1	1	1	1	1	1	1	1	1	2	1	1	1	1	1	1	1	1	1	1	1	1	1	1	1	1	1	1	1	1	1	1	1	1	1	1	1	1	1	1	1	1	1	1	1	1	1	1	1
SAL0000456	1	1	1	1	1	1	1	1	1	1	1	1	1	1	1	1	1	1	1	1	1	1	1	1	1	1	1	1	1	1	1	1	1	1	1	1	1	1	1	1	1	1	1	1	1	1	1	1	1
SAL0000457	1	1	2	1	3	3	3	3	3	5	1	1	1	1	1	1	1	1	1	1	1	1	1	1	1	1	1	1	1	1	2	2	2	3	2	3	3	1	1	1	1	2	1	2	1	1	2	2	2
SAL0000458	1	4	10	4	3	3	3	3	3	8	1	1	1	1	1	1	1	1	1	1	1	1	1	1	1	1	5	5	1	1	2	2	2	3	6	3	3	1	4	4	1	2	4	6	5	4	2	2	2
SAL0000459	1	4	8	4	3	3	3	3	3	11	1	1	1	1	1	1	1	1	1	1	1	1	1	1	1	1	5	5	1	1	2	2	2	3	6	3	3	1	4	4	1	2	10	6	5	4	2	2	2
SAL0000460	1	4	9	4	3	3	3	3	3	8	1	1	1	1	1	1	1	1	1	1	1	1	1	1	1	1	5	5	1	1	2	2	2	3	6	3	3	1	4	4	1	2	4	6	5	4	2	2	2
SAL0000461	1	1	1	1	1	1	1	1	1	2	1	1	1	1	1	1	1	1	1	1	1	1	1	1	1	1	2	2	1	1	1	1	1	1	1	1	1	1	1	1	1	1	1	1	2	1	1	1	1
SAL0000462	1	4	8	4	3	3	3	3	3	10	1	1	1	1	1	1	1	1	1	1	1	1	1	1	1	1	5	5	1	1	2	2	2	3	6	3	3	1	4	4	1	2	4	6	5	4	2	2	2
SAL0000463	1	1	2	1	3	3	3	3	3	1	1	1	1	1	1	1	1	1	1	1	1	1	1	1	1	1	1	1	1	1	2	2	2	3	2	3	3	1	1	1	1	2	1	2	1	1	2	2	2
SAL0000464	1	4	6	4	3	3	3	3	3	9	1	1	1	1	1	1	1	1	1	1	1	1	1	1	1	1	5	5	1	1	2	2	2	3	6	3	3	1	4	4	1	2	4	6	5	4	2	2	2
SAL0000465	1	2	4	2	1	1	1	1	1	5	1	1	1	1	1	1	1	1	1	1	1	1	1	1	1	1	4	4	1	1	1	1	1	1	3	1	1	1	2	2	1	1	2	3	4	2	1	1	1
SAL0000466	1	3	3	3	2	2	2	2	2	6	1	1	1	1	1	1	1	1	1	1	1	1	1	1	1	1	4	4	1	1	2	2	2	2	3	2	2	1	3	3	1	2	3	3	4	3	2	2	2
SAL0000467	1	4	9	4	3	3	3	3	3	8	1	1	1	1	1	1	1	1	1	1	1	1	1	1	1	1	5	5	1	1	2	2	2	3	6	3	3	1	4	4	1	2	4	6	5	4	2	2	2
SAL0000468	1	2	2	2	1	1	1	1	1	6	1	1	1	1	1	1	1	1	1	1	1	1	1	1	1	1	2	2	1	1	3	3	3	1	2	1	1	1	2	2	1	3	2	2	2	2	3	3	3
SAL0000469	1	4	7	4	3	3	3	3	3	8	1	1	1	1	1	1	1	1	1	1	1	1	1	1	1	1	5	5	1	1	2	2	2	3	6	3	3	1	4	4	1	2	4	6	5	4	2	2	2
SAL0000470	1	4	9	4	3	3	3	3	3	8	1	1	1	1	1	1	1	1	1	1	1	1	1	1	1	1	5	12	1	1	2	2	2	3	6	3	3	1	4	4	1	2	11	6	5	4	2	2	2
SAL0000471	1	3	2	3	2	2	2	2	2	6	1	1	1	1	1	1	1	1	1	1	1	1	1	1	1	1	4	4	1	1	1	1	1	2	5	2	2	1	3	3	1	1	3	5	4	3	1	1	1
SAL0000472	1	4	4	4	3	3	3	3	3	1	1	1	1	1	1	1	1	1	1	1	1	1	1	1	1	1	1	1	1	1	2	2	2	3	2	3	3	1	4	4	1	2	4	2	1	4	2	2	2
SAL0000473	1	4	6	4	3	3	3	3	3	8	1	1	1	1	1	1	1	1	1	1	1	1	1	1	1	1	3	3	1	1	2	2	2	3	5	3	3	1	4	4	1	2	4	5	3	4	2	2	2
SAL0000474	1	5	7	5	3	3	3	3	3	3	1	1	1	1	1	1	1	1	1	1	1	1	1	1	1	1	4	4	1	1	2	2	2	3	4	3	3	1	5	5	1	2	5	4	4	5	2	2	2
SAL0000475	1	4	8	4	3	3	3	3	3	10	1	1	1	1	1	1	1	1	1	1	1	1	1	1	1	1	5	5	1	1	2	2	2	3	6	3	3	1	4	4	1	2	4	6	5	4	2	2	2
SAL0000476	1	3	2	3	1	1	1	1	1	1	1	1	1	1	1	1	1	1	1	1	1	1	1	1	1	1	2	2	1	1	2	2	2	1	2	1	1	1	3	3	1	2	3	2	2	3	2	2	2
SAL0000477	1	4	3	4	3	3	3	3	3	7	1	1	1	1	1	1	1	1	1	1	1	1	1	1	1	1	2	2	1	1	2	2	2	3	5	3	3	1	4	4	1	2	4	5	2	4	2	2	2
SAL0000478	1	4	10	4	3	3	3	3	3	8	1	1	1	1	1	1	1	1	1	1	1	1	1	1	1	1	5	5	1	1	2	2	2	3	6	3	3	1	4	4	1	2	4	6	5	4	2	2	2
SAL0000479	1	3	7	3	1	1	1	1	1	9	1	1	1	1	1	1	1	1	1	1	1	1	1	1	1	1	4	4	1	1	2	2	2	1	5	1	1	1	3	3	1	2	3	5	4	3	2	2	2
SAL0000480	2	1	1	1	1	1	1	1	1	1	2	2	2	2	2	2	2	2	2	2	2	2	2	2	2	2	1	1	2	2	1	1	1	1	1	1	1	2	1	1	2	1	1	1	1	1	1	1	1
SAL0000481	1	4	11	6	3	3	3	3	3	9	1	1	1	1	1	1	1	1	1	1	1	1	1	1	1	1	5	5	1	1	2	2	2	3	7	3	3	1	4	6	1	2	6	7	5	4	2	2	2
SAL0000482	1	3	9	3	4	4	4	4	4	8	1	1	1	1	1	1	1	1	1	1	1	1	1	1	1	1	5	5	1	1	2	2	2	4	6	4	4	1	3	3	1	2	10	6	5	3	2	2	2
SAL0000483	1	2	5	2	2	2	2	2	2	7	1	1	1	1	1	1	1	1	1	1	1	1	1	1	1	1	2	2	1	1	3	3	3	2	4	2	2	1	2	2	1	3	2	4	2	2	3	3	3
SAL0000484	1	4	6	4	3	3	3	3	3	8	1	1	1	1	1	1	1	1	1	1	1	1	1	1	1	1	5	5	1	1	2	2	2	3	7	3	3	1	4	4	1	2	4	7	5	4	2	2	2
SAL0000485	1	3	6	3	2	2	2	2	2	8	1	1	1	1	1	1	1	1	1	1	1	1	1	1	1	1	4	4	1	1	1	1	1	2	5	2	2	1	3	3	1	1	3	5	4	3	1	1	1
SAL0000486	1	4	8	4	3	3	3	3	3	9	1	1	1	1	1	1	1	1	1	1	1	1	1	1	1	1	5	5	1	1	2	2	2	3	6	3	3	1	4	4	1	2	4	6	5	4	2	2	2
SAL0000487	1	3	4	3	1	1	1	1	1	4	1	1	1	1	1	1	1	1	1	1	1	1	1	1	1	1	4	4	1	1	2	2	2	1	5	1	1	1	3	3	1	2	3	5	4	3	2	2	2
SAL0000488	1	4	8	4	3	3	3	3	3	9	1	1	1	1	1	1	1	1	1	1	1	1	1	1	1	1	5	5	1	1	2	2	2	3	6	3	3	1	4	4	1	2	4	6	5	4	2	2	2
SAL0000489	1	1	5	1	3	3	3	3	3	7	1	1	1	1	1	1	1	1	1	1	1	1	1	1	1	1	1	1	1	1	2	2	2	3	4	3	3	1	1	1	1	2	1	4	1	1	2	2	2
SAL0000490	2	1	6	1	1	1	1	1	1	7	2	2	2	2	2	2	2	2	2	2	2	2	2	2	2	2	3	3	2	2	1	1	1	1	4	1	1	2	1	1	2	1	1	4	3	1	1	1	1
SAL0000491	1	1	1	1	1	1	1	1	1	1	1	1	1	1	1	1	1	1	1	1	1	1	1	1	1	1	1	1	1	1	1	1	1	1	1	1	1	1	1	1	1	1	1	1	1	1	1	1	1
SAL0000492	1	4	4	6	3	3	3	3	3	7	1	1	1	1	1	1	1	1	1	1	1	1	1	1	1	1	4	4	1	1	2	2	2	3	5	3	3	1	4	6	1	2	6	5	4	4	2	2	2
SAL0000493	1	3	2	3	1	1	1	1	1	2	1	1	1	1	1	1	1	1	1	1	1	1	1	1	1	1	2	2	1	1	2	2	2	1	2	1	1	1	3	3	1	2	3	2	2	3	2	2	2
SAL0000494	1	4	10	4	3	3	3	3	3	8	1	1	1	1	1	1	1	1	1	1	1	1	1	1	1	1	5	5	1	1	2	2	2	3	6	3	3	1	4	4	1	2	4	6	5	4	2	2	2
SAL0000495	1	3	8	3	1	1	1	1	1	6	1	1	1	1	1	1	1	1	1	1	1	1	1	1	1	1	4	4	1	1	2	2	2	1	2	1	1	1	3	3	1	2	3	2	4	3	2	2	2
SAL0000496	1	4	10	4	3	3	3	3	3	8	1	1	1	1	1	1	1	1	1	1	1	1	1	1	1	1	5	5	1	1	2	2	2	3	6	3	3	1	4	4	1	2	4	6	5	4	2	2	2
SAL0000497	1	4	8	4	3	3	3	3	3	9	1	1	1	1	1	1	1	1	1	1	1	1	1	1	1	1	5	5	1	1	2	2	2	3	6	3	3	1	4	4	1	2	4	6	5	4	2	2	2
SAL0000498	1	1	3	1	1	1	1	1	1	1	1	1	1	1	1	1	1	1	1	1	1	1	1	1	1	1	1	1	1	1	1	1	1	1	1	1	1	1	1	1	1	1	1	1	1	1	1	1	1
SAL0000499	1	4	9	7	3	3	3	3	3	10	1	1	1	1	1	1	1	1	1	1	1	1	1	1	1	1	5	5	1	1	2	2	2	3	6	3	3	1	4	12	1	2	7	6	5	4	2	2	2
SAL0000500	1	4	9	4	3	3	3	3	3	8	1	1	1	1	1	1	1	1	1	1	1	1	1	1	1	1	5	5	1	1	2	2	2	3	6	3	3	1	4	4	1	2	4	6	5	4	2	2	2
SAL0000501	1	4	10	6	3	3	3	3	3	9	1	1	1	1	1	1	1	1	1	1	1	1	1	1	1	1	5	5	1	1	2	2	2	3	7	3	3	1	4	6	1	2	6	7	5	4	2	2	2
SAL0000502	1	4	10	4	3	3	3	3	3	8	1	1	1	1	1	1	1	1	1	1	1	1	1	1	1	1	5	5	1	1	2	2	2	3	6	3	3	1	4	4	1	2	4	6	5	4	2	2	2
SAL0000503	1	1	1	1	1	1	1	1	1	1	1	1	1	1	1	1	1	1	1	1	1	1	1	1	1	1	1	1	1	1	1	1	1	1	1	1	1	1	1	1	1	1	1	1	1	1	1	1	1
SAL0000504	1	1	1	1	1	1	1	1	1	1	1	1	1	1	1	1	1	1	1	1	1	1	1	1	1	1	1	1	1	1	1	1	1	1	1	1	1	1	1	1	1	1	1	1	1	1	1	1	1
SAL0000505	1	4	9	4	3	3	3	3	3	8	1	1	1	1	1	1	1	1	1	1	1	1	1	1	1	1	5	5	1	1	2	2	2	3	6	3	3	1	4	4	1	2	4	6	5	4	2	2	2
SAL0000506	1	4	7	5	3	3	3	3	3	8	1	1	1	1	1	1	1	1	1	1	1	1	1	1	1	1	3	3	1	1	2	2	2	3	2	3	3	1	4	5	1	2	5	2	3	4	2	2	2
SAL0000507	1	1	1	1	1	1	1	1	1	2	1	1	1	1	1	1	1	1	1	1	1	1	1	1	1	1	1	1	1	1	1	1	1	1	1	1	1	1	1	1	1	1	1	1	1	1	1	1	1
SAL0000508	1	4	9	4	3	3	3	3	3	8	1	1	1	1	1	1	1	1	1	1	1	1	1	1	1	1	5	5	1	1	2	2	2	3	6	3	3	1	4	4	1	2	4	6	5	4	2	2	2
SAL0000509	1	1	2	1	1	1	1	1	1	1	1	1	1	1	1	1	1	1	1	1	1	1	1	1	1	1	1	1	1	1	1	1	1	1	1	1	1	1	1	1	1	1	1	1	1	1	1	1	1
SAL0000510	1	4	5	4	3	3	3	3	3	8	1	1	1	1	1	1	1	1	1	1	1	1	1	1	1	1	5	5	1	1	2	2	2	3	6	3	3	1	4	4	1	2	4	6	5	4	2	2	2
SAL0000511	1	4	3	4	3	3	3	3	3	6	1	1	1	1	1	1	1	1	1	1	1	1	1	1	1	1	5	5	1	1	2	2	2	3	2	3	3	1	4	4	1	2	4	2	5	4	2	2	2
SAL0000512	1	1	1	1	1	1	1	1	1	1	1	1	1	1	1	1	1	1	1	1	1	1	1	1	1	1	1	1	1	1	1	1	1	1	1	1	1	1	1	1	1	1	1	1	1	1	1	1	1
SAL0000513	1	4	8	4	3	3	3	3	3	10	1	1	1	1	1	1	1	1	1	1	1	1	1	1	1	1	5	5	1	1	2	2	2	3	6	3	3	1	4	4	1	2	4	6	5	4	2	2	2
SAL0000514	1	2	10	2	2	2	2	2	2	7	1	1	1	1	1	1	1	1	1	1	1	1	1	1	1	1	4	4	1	1	3	3	3	2	5	2	2	1	2	8	1	3	2	5	4	2	3	3	3
SAL0000515	1	5	10	7	3	3	3	3	3	9	1	1	1	1	1	1	1	1	1	1	1	1	1	1	1	1	4	4	1	1	2	2	2	3	6	3	3	1	5	7	1	2	7	6	4	5	2	2	2
SAL0000516	1	1	1	1	1	1	1	1	1	1	1	1	1	1	1	1	1	1	1	1	1	1	1	1	1	1	1	1	1	1	1	1	1	1	1	1	1	1	1	1	1	1	1	1	1	1	1	1	1
SAL0000517	1	4	5	4	3	3	3	3	3	6	1	1	1	1	1	1	1	1	1	1	1	1	1	1	1	1	2	2	1	1	2	2	2	3	5	3	3	1	4	4	1	2	4	5	2	4	2	2	2
SAL0000518	1	4	5	4	3	3	3	3	3	9	1	1	1	1	1	1	1	1	1	1	1	1	1	1	1	1	5	5	1	1	2	2	2	3	6	3	3	1	4	4	1	2	4	6	5	4	2	2	2
SAL0000519	1	1	2	1	1	1	1	1	1	4	1	1	1	1	1	1	1	1	1	1	1	1	1	1	1	1	2	2	1	1	2	2	2	1	3	1	1	1	1	1	1	2	1	3	2	1	2	2	2
SAL0000520	1	4	10	4	3	3	3	3	3	9	1	1	1	1	1	1	1	1	1	1	1	1	1	1	1	1	5	5	1	1	2	2	2	3	6	3	3	1	4	4	1	2	8	6	5	4	2	2	2
SAL0000521	1	4	8	4	3	3	3	3	3	9	1	1	1	1	1	1	1	1	1	1	1	1	1	1	1	1	5	5	1	1	2	2	2	3	6	3	3	1	4	4	1	2	4	6	5	4	2	2	2
SAL0000522	1	4	2	4	3	3	3	3	3	9	1	1	1	1	1	1	1	1	1	1	1	1	1	1	1	1	5	5	1	1	2	2	2	3	6	3	3	1	4	4	1	2	4	6	5	4	2	2	2
SAL0000523	1	1	1	1	1	1	1	1	1	1	1	1	1	1	1	1	1	1	1	1	1	1	1	1	1	1	2	2	1	1	1	1	1	1	1	1	1	1	1	1	1	1	1	1	2	1	1	1	1
SAL0000524	1	2	7	2	2	2	2	2	2	8	1	1	1	1	1	1	1	1	1	1	1	1	1	1	1	1	4	4	1	1	3	3	3	2	5	2	2	1	2	2	1	3	2	5	4	2	3	3	3
SAL0000525	1	2	4	2	2	2	2	2	2	1	1	1	1	1	1	1	1	1	1	1	1	1	1	1	1	1	2	2	1	1	1	1	1	2	1	2	2	1	2	2	1	1	2	1	2	2	1	1	1
SAL0000526	2	1	1	1	1	1	1	1	1	1	2	2	2	2	2	2	2	2	2	2	2	2	2	2	2	2	1	1	2	2	1	1	1	1	1	1	1	2	1	1	2	1	1	1	1	1	1	1	1
SAL0000527	1	4	8	5	1	1	1	1	1	7	1	1	1	1	1	1	1	1	1	1	1	1	1	1	1	1	3	3	1	1	2	2	2	1	3	1	1	1	4	5	1	2	5	3	3	4	2	2	2
SAL0000528	2	1	1	1	1	1	1	1	1	3	2	2	2	2	2	2	2	2	2	2	2	2	2	2	2	2	1	1	2	2	1	1	1	1	1	1	1	2	1	1	2	1	1	1	1	1	1	1	1
SAL0000529	1	1	1	1	1	1	1	1	1	4	1	1	1	1	1	1	1	1	1	1	1	1	1	1	1	1	1	1	1	1	2	2	2	1	1	1	1	1	1	1	1	2	1	1	1	1	2	2	2
SAL0000530	1	1	1	1	1	1	1	1	1	1	1	1	1	1	1	1	1	1	1	1	1	1	1	1	1	1	1	1	1	1	1	1	1	1	1	1	1	1	1	1	1	1	1	1	1	1	1	1	1
SAL0000531	1	1	2	1	1	1	1	1	1	3	1	1	1	1	1	1	1	1	1	1	1	1	1	1	1	1	2	2	1	1	2	2	2	1	2	1	1	1	1	1	1	2	1	2	2	1	2	2	2
SAL0000532	1	2	4	2	3	3	3	3	3	1	1	1	1	1	1	1	1	1	1	1	1	1	1	1	1	1	2	2	1	1	2	2	2	3	1	3	3	1	2	2	1	2	2	1	2	2	2	2	2
SAL0000533	1	2	1	2	1	1	1	1	1	1	1	1	1	1	1	1	1	1	1	1	1	1	1	1	1	1	1	1	1	1	1	1	1	1	1	1	1	1	2	2	1	1	2	1	1	2	1	1	1
SAL0000534	1	4	11	6	3	3	3	3	3	10	1	1	1	1	1	1	1	1	1	1	1	1	1	1	1	1	5	5	1	1	2	2	2	3	7	3	3	1	4	6	1	2	6	7	5	4	2	2	2
SAL0000535	1	3	1	3	2	2	2	2	2	5	1	1	1	1	1	1	1	1	1	1	1	1	1	1	1	1	1	1	1	1	1	1	1	2	4	2	2	1	3	3	1	1	3	4	1	3	1	1	1
SAL0000536	1	4	8	4	3	3	3	3	3	9	1	1	1	1	1	1	1	1	1	1	1	1	1	1	1	1	5	5	1	10	2	2	2	3	6	3	3	1	4	4	1	2	4	6	5	4	2	2	2
SAL0000537	1	1	2	1	1	1	1	1	1	1	1	1	1	1	1	1	1	1	1	1	1	1	1	1	1	1	1	1	1	1	1	1	1	1	1	1	1	1	1	1	1	1	1	1	1	1	1	1	1
SAL0000538	1	1	1	1	1	1	1	1	1	1	1	1	1	1	1	1	1	1	1	1	1	1	1	1	1	1	1	1	1	1	1	1	1	1	1	1	1	1	1	1	1	1	1	1	1	1	1	1	1
SAL0000539	1	2	2	2	1	1	1	1	1	2	1	1	1	1	1	1	1	1	1	1	1	1	1	1	1	1	3	3	1	1	1	1	1	1	4	1	1	1	2	2	1	1	2	4	3	2	1	1	1
SAL0000540	1	4	5	4	3	3	3	3	3	8	1	1	1	1	1	1	1	1	1	1	1	1	1	1	1	1	6	6	1	1	2	2	2	3	5	3	3	1	4	4	1	2	4	5	6	4	2	2	2
SAL0000541	1	4	8	4	3	3	3	3	3	9	1	1	1	1	1	1	1	1	1	1	1	1	1	1	1	1	5	5	1	1	2	2	2	3	6	3	3	1	4	4	1	2	4	6	5	4	2	2	2
SAL0000542	1	4	10	4	3	3	3	3	3	9	1	1	1	1	1	1	1	1	1	1	1	1	1	1	1	1	5	5	1	1	2	2	2	3	6	3	3	1	4	4	1	2	4	6	5	4	2	2	2
SAL0000543	1	4	8	4	3	3	3	3	3	10	1	1	1	1	1	1	1	1	1	1	1	1	1	1	1	1	5	5	1	1	2	2	2	3	6	3	3	1	4	4	1	2	4	6	5	4	2	2	2
SAL0000544	2	1	1	1	2	2	2	2	2	1	2	2	2	2	2	2	2	2	2	2	2	2	2	2	2	2	1	1	2	2	1	1	1	2	1	2	2	2	1	1	2	1	1	1	1	1	1	1	1
SAL0000545	1	3	7	3	1	1	1	1	1	9	1	1	1	1	1	1	1	1	1	1	1	1	1	1	1	1	4	4	1	1	2	2	2	1	5	1	1	1	3	3	1	2	3	5	4	3	2	2	2
SAL0000546	1	2	4	2	1	1	1	1	1	2	1	1	1	1	1	1	1	1	1	1	1	1	1	1	1	1	2	2	1	1	1	1	1	1	3	1	1	1	2	2	1	1	2	3	2	2	1	1	1
SAL0000547	1	1	1	1	2	2	2	2	2	1	1	1	1	1	1	1	1	1	1	1	1	1	1	1	1	1	2	2	1	1	3	3	3	2	2	2	2	1	1	1	1	3	1	2	2	1	3	3	3
SAL0000548	1	1	1	1	3	3	3	3	3	7	1	1	1	1	1	1	1	1	1	1	1	1	1	1	1	1	4	4	1	1	2	2	2	3	6	3	3	1	1	1	1	2	1	6	4	1	2	2	2
SAL0000549	1	4	9	4	3	3	3	3	3	8	1	1	1	1	1	1	1	1	1	1	1	1	1	1	1	1	5	5	1	1	2	2	2	3	6	3	3	1	4	4	1	2	4	6	5	4	2	2	2
SAL0000550	2	1	3	1	1	1	1	1	1	3	2	2	2	2	2	2	2	2	2	2	2	2	2	2	2	2	3	3	2	2	1	1	1	1	3	1	1	2	1	1	2	1	1	3	3	1	1	1	1
SAL0000551	1	3	4	3	1	1	1	1	1	7	1	1	1	1	1	1	1	1	1	1	1	1	1	1	1	1	5	5	1	1	2	2	2	1	4	1	1	1	3	3	1	2	3	4	5	3	2	2	2
SAL0000552	1	1	1	1	1	1	1	1	1	1	1	1	1	1	1	1	1	1	1	1	1	1	1	1	1	1	1	1	1	1	1	1	1	1	1	1	1	1	1	1	1	1	1	1	1	1	1	1	1
SAL0000553	1	1	1	1	1	1	1	1	1	1	1	1	1	1	1	1	1	1	1	1	1	1	1	1	1	1	1	1	1	1	1	1	1	1	1	1	1	1	1	1	1	1	1	1	1	1	1	1	1
SAL0000554	1	4	10	4	3	3	3	3	3	8	1	1	1	1	1	1	1	1	1	1	1	1	1	1	1	1	5	5	1	1	2	2	2	3	6	3	3	1	4	4	1	2	4	6	5	4	2	2	2
SAL0000555	1	1	1	1	1	1	1	1	1	1	1	1	1	1	1	1	1	1	1	1	1	1	1	1	1	1	1	1	1	1	1	1	1	1	1	1	1	1	1	1	1	1	1	1	1	1	1	1	1
SAL0000556	2	3	4	1	1	1	1	1	1	5	2	2	2	2	2	2	2	2	2	2	2	2	2	2	2	2	1	1	2	2	1	1	1	1	1	1	1	2	3	1	2	1	1	1	1	3	1	1	1
SAL0000557	1	4	10	6	3	3	3	3	3	9	1	1	1	1	1	1	1	1	1	1	1	1	1	1	1	1	5	5	1	1	2	2	2	3	7	3	3	1	4	6	1	2	6	7	5	4	2	2	2
SAL0000558	1	1	3	1	2	2	2	2	2	3	1	1	1	1	1	1	1	1	1	1	1	1	1	1	1	1	1	1	1	1	1	1	1	2	3	2	2	1	1	1	1	1	1	3	1	1	1	1	1
SAL0000559	2	1	5	1	1	1	1	1	1	1	2	2	2	2	2	2	2	2	2	2	2	2	2	2	2	2	1	1	2	2	3	3	3	1	1	1	1	2	1	1	2	3	1	1	1	1	3	3	3
SAL0000560	1	3	8	3	4	4	4	4	4	9	1	1	1	1	1	1	1	1	1	1	1	1	1	1	1	1	5	5	1	1	2	2	2	4	6	4	4	1	3	3	1	2	3	6	5	3	2	2	2
SAL0000561	1	1	3	1	2	2	2	2	2	1	1	1	1	1	1	1	1	1	1	1	1	1	1	1	1	1	1	1	1	1	1	1	1	2	1	2	2	1	1	1	1	1	1	1	1	1	1	1	1
SAL0000562	1	1	7	1	3	3	3	3	3	8	1	1	1	1	1	1	1	1	1	1	1	1	1	1	1	1	4	4	1	1	2	2	2	3	5	3	3	1	1	1	1	2	1	5	4	1	2	2	2
SAL0000563	1	1	1	1	3	3	3	3	3	2	1	1	1	1	1	1	1	1	1	1	1	1	1	1	1	1	2	2	1	1	1	1	1	3	2	3	3	1	1	1	1	1	1	2	2	1	1	1	1
SAL0000564	1	4	9	4	3	3	3	3	3	10	1	1	1	1	1	1	1	1	1	1	1	1	1	1	1	1	6	6	1	1	2	2	2	3	7	3	3	1	4	4	1	2	4	7	6	4	2	2	2
SAL0000565	1	3	8	3	2	2	2	2	2	7	1	1	1	1	1	1	1	1	1	1	1	1	1	1	1	1	4	4	1	1	1	1	1	2	5	2	2	1	3	3	1	1	3	5	4	3	1	1	1
SAL0000566	1	3	4	3	1	1	1	1	1	4	1	1	1	1	1	1	1	1	1	1	1	1	1	1	1	1	4	4	1	1	2	2	2	1	5	1	1	1	3	3	1	2	3	5	4	3	2	2	2
SAL0000567	1	4	8	4	3	3	3	3	3	10	1	1	1	1	1	1	1	1	1	1	1	1	1	1	1	1	5	5	1	1	2	2	2	3	6	3	3	1	4	4	1	2	4	6	5	4	2	2	2
SAL0000568	1	4	8	4	3	3	3	3	3	7	1	1	1	1	1	1	1	1	1	1	1	1	1	1	1	1	2	2	1	1	2	2	2	3	5	3	3	1	4	4	1	2	4	5	2	4	2	2	2
SAL0000569	1	1	2	1	1	1	1	1	1	2	1	1	1	1	1	1	1	1	1	1	1	1	1	1	1	1	1	1	1	1	2	2	2	1	3	1	1	1	1	1	1	2	1	3	1	1	2	2	2
SAL0000570	1	4	10	7	3	3	3	3	3	9	1	1	1	1	1	1	1	1	1	1	1	1	1	1	1	1	5	5	1	1	2	2	2	3	6	3	3	1	4	7	1	2	4	6	5	4	2	2	2
SAL0000571	1	4	8	4	3	3	3	3	3	10	1	1	1	1	1	1	1	1	1	1	1	1	1	1	1	1	5	5	1	1	2	2	2	3	6	3	3	1	4	4	1	2	4	6	5	4	2	2	2
SAL0000572	1	3	7	3	1	1	1	1	1	8	1	1	1	1	1	1	1	1	1	1	1	1	1	1	1	1	4	4	1	1	2	2	2	1	5	1	1	1	3	3	1	2	3	5	4	3	2	2	2
SAL0000573	1	1	1	1	1	1	1	1	1	1	1	1	1	1	1	1	1	1	1	1	1	1	1	1	1	1	1	1	1	1	1	1	1	1	1	1	1	1	1	1	1	1	1	1	1	1	1	1	1
SAL0000574	1	3	2	3	1	1	1	1	1	7	1	1	1	1	1	1	1	1	1	1	1	1	1	1	1	1	4	4	1	1	2	2	2	1	5	1	1	1	3	3	1	2	3	5	4	3	2	2	2
SAL0000575	1	2	1	1	1	1	1	1	1	4	1	1	1	1	1	1	1	1	1	1	1	1	1	1	1	1	3	3	1	1	1	1	1	1	4	1	1	1	2	1	1	1	1	4	3	2	1	1	1
SAL0000576	1	4	7	4	3	3	3	3	3	4	1	1	1	1	1	1	1	1	1	1	1	1	1	1	1	1	3	3	1	1	2	2	2	3	5	3	3	1	4	4	1	2	4	5	3	4	2	2	2
SAL0000577	1	4	2	4	3	3	3	3	3	9	1	1	1	1	1	1	1	1	1	1	1	1	1	1	1	1	5	5	1	1	2	2	2	3	6	3	3	1	4	4	1	2	4	6	5	4	2	2	2
SAL0000578	1	4	8	4	3	3	3	3	3	9	1	1	1	1	1	1	1	1	1	1	1	1	1	1	1	1	5	5	1	1	2	2	2	3	6	3	3	1	4	4	1	2	4	6	5	4	2	2	2
SAL0000579	1	1	2	1	3	3	3	3	3	8	1	1	1	1	1	1	1	1	1	1	1	1	1	1	1	1	4	4	1	1	2	2	2	3	5	3	3	1	1	1	1	2	1	5	4	1	2	2	2
SAL0000580	1	4	7	4	3	3	3	3	3	9	1	1	1	1	1	1	1	1	1	1	1	1	1	1	1	1	6	6	1	1	2	2	2	3	5	3	3	1	4	4	1	2	4	5	6	4	2	2	2
SAL0000581	1	1	8	1	3	3	3	3	3	7	1	1	1	1	1	1	1	1	1	1	1	1	1	1	1	1	4	4	1	1	2	2	2	3	5	3	3	1	1	1	1	2	1	5	4	1	2	2	2
SAL0000582	1	4	8	4	3	3	3	3	3	7	1	1	1	1	1	1	1	1	1	1	1	1	1	1	1	1	5	5	1	1	2	2	2	3	6	3	3	1	4	4	1	2	4	6	5	4	2	2	2
SAL0000583	2	1	1	1	1	1	1	1	1	5	2	2	2	2	2	2	2	2	2	2	2	2	2	2	2	2	1	1	2	2	1	1	1	1	1	1	1	2	1	1	2	1	1	1	1	1	1	1	1
SAL0000584	1	4	6	4	3	3	3	3	3	8	1	1	1	1	1	1	1	1	1	1	1	1	1	1	1	1	3	3	1	1	2	2	2	3	1	3	3	1	4	4	1	2	4	1	3	4	2	2	2
SAL0000585	1	4	8	4	3	3	3	3	3	10	1	1	1	1	1	1	1	1	1	1	1	1	1	1	1	1	5	5	1	1	2	2	2	3	6	3	3	1	4	4	1	2	4	6	5	4	2	2	2
SAL0000586	1	1	6	1	3	3	3	3	3	4	1	1	1	1	1	1	1	1	1	1	1	1	1	1	1	1	4	4	1	1	2	2	2	3	2	3	3	1	1	1	1	2	1	2	4	1	2	2	2
SAL0000587	1	1	1	1	1	1	1	1	1	1	1	1	1	1	1	1	1	1	1	1	1	1	1	1	1	1	3	3	1	1	2	2	2	1	1	1	1	1	1	1	1	2	1	1	3	1	2	2	2
SAL0000588	2	3	5	3	1	1	1	1	1	7	2	2	2	2	2	2	2	2	2	2	2	2	2	2	2	2	4	4	2	2	1	1	1	1	5	1	1	2	3	3	2	1	3	5	4	3	1	1	1
SAL0000589	1	2	7	2	3	3	3	3	3	9	1	1	1	1	1	1	1	1	1	1	1	1	1	1	1	1	4	4	1	1	2	2	2	3	5	3	3	1	2	2	1	2	2	5	4	2	2	2	2
SAL0000590	1	4	3	4	3	3	3	3	3	5	1	1	1	1	1	1	1	1	1	1	1	1	1	1	1	1	5	5	1	1	2	2	2	3	7	3	3	1	4	4	1	2	4	7	5	4	2	2	2
SAL0000591	1	4	9	4	3	3	3	3	3	8	1	1	1	1	1	1	1	1	1	1	1	1	1	1	1	1	5	5	1	1	2	2	2	3	6	3	3	1	4	4	1	2	4	6	5	4	2	2	2
SAL0000592	1	3	2	3	1	1	1	1	1	2	1	1	1	1	1	1	1	1	1	1	1	1	1	1	1	1	4	4	1	1	2	2	2	1	5	1	1	1	3	3	1	2	3	5	4	3	2	2	2
SAL0000593	2	4	1	1	3	3	3	3	3	5	2	2	2	2	2	2	2	2	2	2	2	2	2	2	2	2	1	1	2	2	1	1	1	3	1	3	3	2	4	1	2	1	1	1	1	4	1	1	1
SAL0000594	1	1	7	1	3	3	3	3	3	9	1	1	1	1	1	1	1	1	1	1	1	1	1	1	1	1	4	4	1	1	2	2	2	3	5	3	3	1	1	1	1	2	1	5	4	1	2	2	2
SAL0000595	1	4	9	4	3	3	3	3	3	10	1	1	1	1	1	1	1	1	1	1	1	1	1	1	1	1	5	5	1	1	2	2	2	3	6	3	3	1	4	4	1	2	4	6	5	4	2	2	2
SAL0000596	1	3	8	3	1	1	1	1	1	5	1	1	1	1	1	1	1	1	1	1	1	1	1	1	1	1	4	4	1	1	2	2	2	1	6	1	1	1	3	3	1	2	3	6	4	3	2	2	2
SAL0000597	1	2	3	2	1	1	1	1	1	4	1	1	1	1	1	1	1	1	1	1	1	1	1	1	1	1	1	1	1	1	1	1	1	1	1	1	1	1	2	2	1	1	2	1	1	2	1	1	1
SAL0000598	1	4	7	4	3	3	3	3	3	8	1	1	1	1	1	1	1	1	1	1	1	1	1	1	1	1	6	6	1	1	2	2	2	3	5	3	3	1	4	4	1	2	4	5	6	4	2	2	2
SAL0000599	1	1	1	1	1	1	1	1	1	1	1	1	1	1	1	1	1	1	1	1	1	1	1	1	1	1	1	1	1	1	1	1	1	1	1	1	1	1	1	1	1	1	1	1	1	1	1	1	1
SAL0000600	1	4	8	4	3	3	3	3	3	7	1	1	1	1	1	1	1	1	1	1	1	1	1	1	1	1	2	2	1	1	2	2	2	3	5	3	3	1	4	4	1	2	4	5	2	4	2	2	2
SAL0000601	1	1	7	1	3	3	3	3	3	3	1	1	1	1	1	1	1	1	1	1	1	1	1	1	1	1	4	4	1	1	2	2	2	3	5	3	3	1	1	1	1	2	1	5	4	1	2	2	2
SAL0000602	1	4	9	4	3	3	3	3	3	8	1	1	1	1	1	1	1	1	1	1	1	1	1	1	1	1	5	5	1	1	2	2	2	3	6	3	3	1	4	4	1	2	4	6	5	4	2	2	2
SAL0000603	1	4	8	4	3	3	3	3	3	7	1	1	1	1	1	1	1	1	1	1	1	1	1	1	1	1	2	2	1	1	2	2	2	3	5	3	3	1	4	4	1	2	4	5	2	4	2	2	2
SAL0000604	1	2	4	2	1	1	1	1	1	5	1	1	1	1	1	1	1	1	1	1	1	1	1	1	1	1	1	1	1	1	1	1	1	1	1	1	1	1	2	2	1	1	2	1	1	2	1	1	1
SAL0000605	1	4	9	4	3	3	3	3	3	8	1	1	1	1	1	1	1	1	1	1	1	1	1	1	1	1	5	5	1	1	2	2	2	3	6	3	3	1	4	4	1	2	4	6	5	4	2	2	2
SAL0000606	2	1	1	1	1	1	1	1	1	4	2	2	2	2	2	2	2	2	2	2	2	2	2	2	2	2	1	1	2	2	3	3	3	1	3	1	1	2	1	1	2	3	1	3	1	1	3	3	3
SAL0000607	1	4	9	4	3	3	3	3	3	10	1	1	1	1	1	1	1	1	1	1	1	1	1	1	1	1	5	5	1	1	2	2	2	3	6	3	3	1	4	4	1	2	4	6	5	4	2	2	2
SAL0000608	1	2	1	2	2	2	2	2	2	1	1	1	1	1	1	1	1	1	1	1	1	1	1	1	1	1	1	1	1	1	1	1	1	2	1	2	2	1	2	2	1	1	2	1	1	2	1	1	1
SAL0000609	1	3	9	3	1	1	1	1	1	8	1	1	1	1	1	1	1	1	1	1	1	1	1	1	1	1	4	4	1	1	2	2	2	1	5	1	1	1	3	3	1	2	3	5	4	3	2	2	2
SAL0000610	1	3	7	3	4	4	4	4	4	6	1	1	1	1	1	1	1	1	1	1	1	1	1	1	1	1	1	1	1	1	2	2	2	4	3	4	4	1	3	3	1	2	3	3	1	3	2	2	2
SAL0000611	2	3	7	3	1	1	1	1	1	6	2	2	2	2	2	2	2	2	2	2	2	2	2	2	2	2	4	4	2	2	1	1	1	1	1	1	1	2	3	3	2	1	3	1	4	3	1	1	1
SAL0000612	1	4	2	4	3	3	3	3	3	8	1	1	1	1	1	1	1	1	1	1	1	1	1	1	1	1	5	5	1	1	2	2	2	3	6	3	3	1	4	4	1	2	4	6	5	4	2	2	2
SAL0000613	2	1	1	1	3	3	3	3	3	5	2	2	2	2	2	2	2	2	2	2	2	2	2	2	2	2	1	1	2	2	1	1	1	3	1	3	3	2	1	1	2	1	1	1	1	1	1	1	1
SAL0000614	1	1	2	1	1	1	1	1	1	3	1	1	1	1	1	1	1	1	1	1	1	1	1	1	1	1	1	1	1	1	1	1	1	1	1	1	1	1	1	1	1	1	1	1	1	1	1	1	1
SAL0000615	1	4	9	4	3	3	3	3	3	7	1	1	1	1	1	1	1	1	1	1	1	1	1	1	1	1	2	2	1	1	2	2	2	3	5	3	3	1	4	4	1	2	4	5	2	4	2	2	2
SAL0000616	1	4	8	4	3	3	3	3	3	9	1	1	1	1	1	1	1	1	1	1	1	1	1	1	1	1	5	5	1	1	2	2	2	3	6	3	3	1	4	4	1	2	4	6	5	4	2	2	2
SAL0000617	1	1	7	1	3	3	3	3	3	8	1	1	1	1	1	1	1	1	1	1	1	1	1	1	1	1	4	4	1	1	2	2	2	3	5	3	3	1	1	1	1	2	1	5	4	1	2	2	2
SAL0000618	1	1	1	1	1	1	1	1	1	1	1	1	1	1	1	1	1	1	1	1	1	1	1	1	1	1	1	1	1	1	1	1	1	1	1	1	1	1	1	1	1	1	1	1	1	1	1	1	1
SAL0000619	1	4	9	4	3	3	3	3	3	10	1	1	1	1	1	1	1	1	1	1	1	1	1	1	1	1	5	5	1	1	2	2	2	3	6	3	3	1	4	4	1	2	4	6	5	4	2	2	2
SAL0000620	1	4	9	4	3	3	3	3	3	8	1	1	1	1	1	1	1	1	1	1	1	1	1	1	1	1	5	5	1	1	2	2	2	3	6	3	3	1	4	4	1	2	4	6	5	4	2	2	2
SAL0000621	1	4	9	4	3	3	3	3	3	10	1	1	1	1	1	1	1	1	1	1	1	1	1	1	1	1	5	5	1	1	2	2	2	3	6	3	3	1	4	4	1	2	4	6	5	4	2	2	2
SAL0000622	1	1	8	1	3	3	3	3	3	7	1	1	1	1	1	1	1	1	1	1	1	1	1	1	1	1	4	4	1	1	2	2	2	3	5	3	3	1	1	1	1	2	1	5	4	1	2	2	2
SAL0000623	1	1	2	1	1	1	1	1	1	3	1	1	1	1	1	1	1	1	1	1	1	1	1	1	1	1	1	1	1	1	1	1	1	1	1	1	1	1	1	1	1	1	1	1	1	1	1	1	1
SAL0000624	1	2	5	2	3	3	3	3	3	4	1	1	1	1	1	1	1	1	1	1	1	1	1	1	1	1	2	2	1	1	1	1	1	3	1	3	3	1	2	2	1	1	2	1	2	2	1	1	1
SAL0000625	1	4	10	4	3	3	3	3	3	9	1	1	1	1	1	1	1	1	1	1	1	1	1	1	1	1	5	5	1	1	2	2	2	3	6	3	3	1	4	4	1	2	4	6	5	4	2	2	2
SAL0000626	1	5	8	6	3	3	3	3	3	9	1	1	1	1	1	1	1	1	1	1	1	1	1	1	1	1	4	4	1	1	2	2	2	3	4	3	3	1	5	6	1	2	5	4	4	5	2	2	2
SAL0000627	1	4	10	4	3	3	3	3	3	8	1	1	1	1	1	1	1	1	1	1	1	1	1	1	1	1	5	5	1	1	2	2	2	3	6	3	3	1	4	4	1	2	4	6	5	4	2	2	2
SAL0000628	1	3	9	3	4	4	4	4	4	8	1	1	1	1	1	1	1	1	1	1	1	1	1	1	1	1	5	5	1	1	2	2	2	4	6	4	4	1	3	3	1	2	3	6	5	3	2	2	2
SAL0000629	6	4	12	4	3	3	3	3	3	10	6	6	6	6	6	6	6	6	6	6	6	6	6	6	6	6	5	5	6	6	8	8	8	3	7	3	3	6	4	4	6	8	4	7	5	4	8	8	8
SAL0000630	1	4	8	4	3	3	3	3	3	9	1	1	1	1	1	1	1	1	1	1	1	1	1	1	1	1	5	5	1	1	2	2	2	3	6	3	3	1	4	4	1	2	4	6	5	4	2	2	2
SAL0000631	1	4	9	6	3	3	3	3	3	11	1	1	1	1	1	1	1	1	1	1	1	1	1	1	1	1	5	5	1	1	2	2	2	3	7	3	3	1	4	6	1	2	6	7	5	4	2	2	2
SAL0000632	1	4	8	4	3	3	3	3	3	10	1	1	1	1	1	1	1	1	1	1	1	1	1	1	1	1	5	5	1	1	2	2	2	3	6	3	3	1	4	4	1	2	4	6	5	4	2	2	2
SAL0000633	1	4	10	5	3	3	3	3	3	12	1	1	1	14	1	1	1	1	1	1	1	1	1	1	1	1	6	11	1	1	2	2	2	7	8	7	7	1	4	5	1	2	5	8	6	4	2	2	2
SAL0000634	1	3	7	3	1	1	1	1	1	8	1	1	1	1	1	1	1	1	1	1	1	1	1	1	1	1	4	4	1	1	2	2	2	1	5	1	1	1	3	3	1	2	3	5	4	3	2	2	2
SAL0000635	1	4	9	4	3	3	3	3	3	8	1	1	1	1	1	1	1	1	1	1	1	1	1	1	1	1	5	5	1	1	2	2	2	3	6	3	3	1	4	4	1	2	4	6	5	4	2	2	2
SAL0000636	1	4	8	3	3	3	3	3	3	10	1	1	1	1	1	1	1	1	1	1	1	1	1	1	1	1	5	5	1	1	2	2	2	3	6	3	3	1	4	3	1	2	3	6	5	4	2	2	2
SAL0000637	1	4	10	4	3	3	3	3	3	9	1	1	1	1	1	1	1	1	1	1	1	1	1	1	1	1	5	5	1	1	2	2	2	3	6	3	3	1	4	4	1	2	4	6	5	4	2	2	2
SAL0000638	1	4	4	4	3	3	3	3	3	8	1	1	1	1	1	1	1	1	1	1	1	1	1	1	1	1	5	5	1	1	2	2	2	3	6	3	3	1	4	4	1	2	4	6	5	4	2	2	2
SAL0000639	1	4	8	4	3	3	3	3	3	5	1	1	1	1	1	1	1	1	1	1	1	1	1	1	1	1	5	5	1	1	2	2	2	3	6	3	3	1	4	4	1	2	4	6	5	4	2	2	2
SAL0000640	1	4	11	6	3	3	3	3	3	9	1	1	1	1	1	1	1	1	1	1	1	1	1	1	1	1	5	5	1	1	2	2	2	3	7	3	3	1	4	6	1	2	6	7	5	4	2	2	2
SAL0000641	1	4	10	4	3	3	3	3	3	8	1	1	1	1	1	1	1	1	1	1	1	1	1	1	1	1	5	5	1	1	2	2	2	3	6	3	3	1	4	4	1	2	4	6	5	4	2	2	2
SAL0000642	1	3	9	3	4	4	4	4	4	7	1	1	1	1	1	1	1	1	1	1	1	1	1	1	1	1	5	5	1	1	2	2	2	4	3	4	4	1	3	3	1	2	3	3	5	3	2	2	2
SAL0000643	1	4	9	4	3	3	3	3	3	8	1	1	1	1	1	1	1	1	1	1	1	1	1	1	1	1	5	5	1	1	2	2	2	3	6	3	3	1	4	4	1	2	4	6	5	4	2	2	2
SAL0000644	1	4	10	4	3	3	3	3	3	11	1	1	1	1	1	1	1	1	1	1	1	1	1	1	1	1	7	7	1	1	2	2	2	3	5	3	3	1	4	4	1	2	4	5	8	4	2	2	2
SAL0000645	1	4	9	4	3	3	3	3	3	8	1	1	1	1	1	1	1	1	1	1	1	1	1	1	1	1	5	5	1	1	2	2	2	3	6	3	3	1	4	4	1	2	4	6	5	4	2	2	2
SAL0000646	1	1	2	1	3	3	3	3	3	7	1	1	1	1	1	1	1	1	1	1	1	1	1	1	1	1	4	4	1	1	2	2	2	3	5	3	3	1	1	1	1	2	1	5	4	1	2	2	2
SAL0000647	1	4	10	6	3	3	3	3	3	11	1	1	1	1	1	1	1	1	1	1	1	1	1	1	1	1	5	5	1	1	2	2	2	3	7	3	3	1	4	6	1	2	6	7	5	4	2	2	2
SAL0000648	1	4	10	4	3	3	3	3	3	9	1	1	1	1	1	1	1	1	1	1	1	1	1	1	1	1	5	5	1	1	2	2	2	3	6	3	3	1	4	4	1	2	8	6	5	4	2	2	2
SAL0000649	1	4	9	4	3	3	3	3	3	11	1	1	1	1	1	1	1	1	1	1	1	1	1	1	1	1	5	5	1	1	2	2	2	3	6	3	3	1	4	4	1	2	10	6	5	4	2	2	2
SAL0000650	1	2	7	2	2	2	2	2	2	7	1	1	1	1	1	1	1	1	1	1	1	1	1	1	1	1	4	4	1	1	3	3	3	2	8	2	2	1	2	2	1	3	2	5	4	2	3	3	3
SAL0000651	1	4	10	4	3	3	3	3	3	9	1	1	1	1	1	1	1	1	1	1	1	1	1	1	1	1	5	5	1	1	2	2	2	3	6	3	3	1	4	4	1	2	4	6	5	4	2	2	2
SAL0000652	1	4	8	4	3	3	3	3	3	9	1	1	1	1	1	1	1	1	1	1	1	1	1	1	1	1	5	5	1	1	2	2	2	3	6	3	3	1	4	4	1	2	4	6	5	4	2	2	2
SAL0000653	2	1	1	1	3	3	3	3	3	5	2	2	2	2	2	2	2	2	2	2	2	2	2	2	2	2	1	1	2	2	1	1	1	3	1	3	3	2	1	1	2	1	1	1	1	1	1	1	1
SAL0000654	1	4	10	4	3	3	3	3	3	8	1	1	1	1	1	1	1	1	1	1	1	1	1	1	1	1	5	5	1	1	2	2	2	3	6	3	3	1	4	4	1	2	4	6	5	4	2	2	2
SAL0000655	1	4	8	4	3	3	3	3	3	10	1	1	1	1	1	1	1	1	1	1	1	1	1	1	1	1	5	5	1	1	2	2	2	3	6	3	3	1	4	4	1	2	4	6	5	4	2	2	2
SAL0000656	1	4	11	6	3	3	3	3	3	9	1	1	1	1	1	1	1	1	1	1	1	1	1	1	1	1	5	5	1	1	2	2	2	3	7	3	3	1	4	6	1	2	6	7	5	4	2	2	2
SAL0000657	1	4	9	4	3	3	3	3	3	11	1	1	1	1	1	1	1	1	1	1	1	1	1	1	1	1	5	8	1	1	2	2	2	3	6	3	3	1	4	4	1	2	4	6	5	4	2	2	2
SAL0000658	1	1	5	1	2	2	2	2	2	2	1	1	1	1	1	1	1	1	1	1	1	1	1	1	1	1	1	1	1	1	1	1	1	2	3	2	2	1	1	1	1	1	1	3	1	1	1	1	1
SAL0000659	1	3	5	3	4	4	4	4	4	7	1	1	1	1	1	1	1	1	1	1	1	1	1	1	1	1	1	1	1	1	2	2	2	4	5	4	4	1	3	3	1	2	3	5	1	3	2	2	2
SAL0000660	1	4	8	4	3	3	3	3	3	11	1	1	1	1	1	1	1	1	1	1	1	1	1	1	1	1	5	5	1	1	2	2	2	3	6	3	3	1	4	4	1	2	10	6	5	4	2	2	2
SAL0000661	1	4	8	4	3	3	3	3	3	10	1	1	1	1	1	1	1	1	1	1	1	1	1	1	1	1	5	5	1	1	2	2	2	3	6	3	3	1	4	4	1	2	4	6	5	4	2	2	2
SAL0000662	1	4	8	4	3	3	3	3	3	9	1	1	1	1	1	1	1	1	1	1	1	1	1	1	1	1	5	5	1	1	2	2	2	3	6	3	3	1	4	4	1	2	11	6	5	4	2	2	2
SAL0000663	1	4	9	4	3	3	3	3	3	8	1	1	1	1	1	1	1	1	1	1	1	1	1	1	1	1	3	3	1	1	2	2	2	3	5	3	3	1	4	4	1	2	4	5	7	4	2	2	2
SAL0000664	1	4	10	4	3	3	3	3	3	9	1	1	1	1	1	1	1	1	1	1	1	1	1	1	1	1	5	5	1	1	2	2	2	3	6	3	3	1	4	4	1	2	4	6	5	4	2	2	2
SAL0000665	1	4	9	7	3	3	3	3	3	10	1	1	1	1	1	1	1	1	1	1	1	1	1	1	1	1	5	5	1	1	2	2	2	3	6	3	3	1	4	7	1	2	7	6	5	4	2	2	2
SAL0000666	1	4	10	4	3	3	3	3	3	8	1	1	1	1	1	1	1	1	1	1	1	1	1	1	1	1	5	5	1	1	2	2	2	3	6	3	3	1	4	4	1	2	4	6	5	4	2	2	2
SAL0000667	1	3	7	3	1	1	1	1	1	8	1	1	1	1	1	1	1	1	1	1	1	1	1	1	1	1	4	4	1	1	2	2	2	1	4	1	1	1	3	3	1	2	3	4	4	3	2	2	2
SAL0000668	1	4	12	8	3	3	3	3	3	10	1	1	1	1	1	1	1	1	1	1	1	1	1	1	1	1	5	5	1	1	2	2	2	3	6	3	3	1	4	11	1	2	8	6	5	4	2	2	2
SAL0000669	1	4	11	6	3	3	3	3	3	9	1	1	1	1	1	1	1	1	1	1	1	1	1	1	1	1	5	5	1	1	2	2	2	3	7	3	3	1	4	6	1	2	6	7	5	4	2	2	2
SAL0000670	1	4	9	4	3	3	3	3	3	8	1	1	1	1	1	1	1	1	1	1	1	1	1	1	1	1	5	5	1	1	2	2	2	3	6	3	3	1	4	4	1	2	4	6	5	10	2	2	2
SAL0000671	1	4	9	4	3	3	3	3	3	10	1	1	1	1	1	1	1	1	1	1	1	1	1	1	1	1	5	5	1	1	2	2	2	3	6	3	3	1	4	4	1	2	4	6	5	4	2	2	2
SAL0000672	1	4	8	4	3	3	3	3	3	10	1	1	1	1	1	1	1	1	1	1	1	1	1	1	1	1	5	5	1	1	2	2	2	3	6	3	3	1	4	4	1	2	4	6	5	4	2	2	2
SAL0000673	1	4	11	6	3	3	3	3	3	9	1	1	1	1	1	1	1	1	1	1	1	1	1	1	1	1	5	5	1	1	2	2	2	3	7	3	3	1	4	6	1	2	6	7	5	4	2	2	2
SAL0000674	1	4	9	4	3	3	3	3	3	8	1	1	1	1	1	1	1	1	1	1	1	1	1	1	1	1	5	5	1	1	2	2	2	3	6	3	3	1	4	4	1	2	4	6	5	4	2	2	2
SAL0000675	1	4	10	4	3	3	3	3	3	8	1	1	1	1	1	1	1	1	1	1	1	1	1	1	1	1	5	5	1	1	2	2	2	3	6	3	3	1	4	4	1	2	4	6	5	4	2	2	2
SAL0000676	1	4	10	4	3	3	3	3	3	9	1	1	1	1	1	1	1	1	1	1	1	1	1	1	1	1	5	5	1	1	2	2	2	3	6	3	3	1	4	4	1	2	4	6	5	4	2	2	2
SAL0000677	1	4	8	4	3	3	3	3	3	10	1	1	1	1	1	1	1	1	1	1	1	1	1	1	1	1	5	5	1	1	2	2	2	3	6	3	3	1	4	4	1	2	4	6	5	4	2	2	2
SAL0000678	1	3	3	3	4	4	4	4	4	7	1	1	1	1	1	1	1	1	1	1	1	1	1	1	1	1	5	5	1	1	2	2	2	4	6	4	4	1	3	3	1	2	3	6	5	3	2	2	2
SAL0000679	1	4	9	4	3	3	3	3	3	8	1	1	1	1	1	1	1	1	1	1	1	1	1	1	1	1	5	5	1	1	2	2	2	3	6	3	3	1	4	4	1	2	4	6	5	4	2	2	2
SAL0000680	1	4	8	4	3	3	3	3	3	10	1	1	1	1	1	1	1	1	1	1	1	1	1	1	1	1	5	5	1	1	2	2	2	3	6	3	3	1	4	4	1	2	4	6	5	4	2	2	2
SAL0000681	1	4	11	7	3	3	3	3	3	10	1	1	1	1	1	1	1	1	1	1	1	1	1	1	1	1	5	5	1	1	2	2	2	3	6	3	3	1	4	7	1	2	4	6	5	4	2	2	2
SAL0000682	1	4	8	4	3	3	3	3	3	9	1	1	1	1	1	1	1	1	1	1	1	1	1	1	1	1	5	5	1	1	2	2	2	3	6	3	3	1	4	4	1	2	4	6	5	4	2	2	2
SAL0000683	1	3	1	6	1	1	1	1	1	9	1	1	1	1	1	1	1	1	1	1	1	1	1	1	1	1	4	4	1	1	2	2	2	1	5	1	1	1	3	6	1	2	6	5	4	3	2	2	2
SAL0000684	1	4	9	4	3	3	3	3	3	8	1	1	1	1	1	1	1	1	1	1	1	1	1	1	1	1	5	5	1	1	2	2	2	3	6	3	3	1	4	4	1	2	4	6	5	4	2	2	2
SAL0000685	1	4	8	4	3	3	3	3	3	10	1	1	1	1	1	1	1	1	1	1	1	1	1	1	1	1	5	5	1	1	2	2	2	3	6	3	3	1	4	4	1	2	4	6	5	4	2	2	2
SAL0000686	1	4	8	4	3	3	3	3	3	9	1	1	1	1	1	1	1	1	1	1	1	1	1	1	1	1	5	5	1	1	2	2	2	3	6	3	3	1	4	4	1	2	4	6	5	4	2	2	2
SAL0000687	1	4	8	4	3	3	3	3	3	10	1	1	1	1	1	1	1	1	1	1	1	1	1	1	1	1	5	5	1	1	2	2	2	3	6	3	3	1	4	4	1	2	4	6	5	4	2	2	2
SAL0000688	1	4	9	4	3	3	3	3	3	10	1	1	1	1	1	1	1	1	1	1	1	1	1	1	1	1	5	5	1	1	2	2	2	3	6	3	3	1	4	4	1	2	4	6	5	4	2	2	2
SAL0000689	1	4	9	4	3	3	3	3	3	8	1	1	1	1	1	1	1	1	1	1	1	1	1	1	1	1	5	5	1	1	2	2	2	3	6	3	3	1	4	4	1	2	4	6	5	4	2	2	2
SAL0000690	1	4	11	8	3	3	3	3	3	9	1	1	1	1	1	1	1	1	1	1	1	1	1	1	1	1	5	5	1	1	2	2	2	3	6	3	3	1	4	8	1	2	4	6	5	4	2	2	2
SAL0000691	1	4	9	4	3	3	3	3	3	8	1	1	1	1	1	1	1	1	1	1	1	1	1	1	1	1	5	5	1	1	2	2	2	3	6	3	3	1	4	4	1	2	4	6	5	4	2	2	2
SAL0000692	1	4	10	4	3	3	3	3	3	8	1	1	1	1	1	1	1	1	1	1	1	1	1	1	1	1	5	5	1	1	2	2	2	3	6	3	3	1	4	4	1	2	4	6	5	4	2	2	2
SAL0000693	1	4	10	4	3	3	3	3	3	9	1	1	1	1	1	1	1	1	1	1	1	1	1	1	1	1	5	5	1	1	2	2	2	3	6	3	3	1	4	4	1	2	4	6	5	4	2	2	2
SAL0000694	1	4	7	4	3	3	3	3	3	8	1	1	1	1	1	1	1	1	1	1	1	1	1	1	1	1	6	6	1	1	2	2	2	3	5	3	3	1	4	4	1	2	4	5	6	4	2	2	2
SAL0000695	1	4	9	4	3	3	3	3	3	8	1	1	1	1	1	1	1	1	1	1	1	1	1	1	1	1	5	5	1	1	2	2	2	3	6	3	3	1	4	4	1	2	4	6	5	4	2	2	2
SAL0000696	1	4	9	4	3	3	3	3	3	10	1	1	1	1	1	1	1	1	1	1	1	1	1	1	1	1	5	5	1	1	2	2	2	3	6	3	3	1	4	4	1	2	4	6	5	4	2	2	2
SAL0000697	1	4	8	4	3	3	3	3	3	9	1	1	1	1	1	1	1	1	1	1	1	1	1	1	1	1	5	5	1	1	2	2	2	3	6	3	3	1	4	4	1	2	4	6	5	4	2	2	2
SAL0000698	1	4	10	4	3	3	3	3	3	8	1	1	1	1	1	1	1	1	1	1	1	1	1	1	1	1	5	5	1	1	2	2	2	3	6	3	3	1	4	4	1	2	4	6	5	4	2	2	2
SAL0000699	1	2	7	2	1	1	1	1	1	6	1	1	1	1	1	1	1	1	1	1	1	1	1	1	1	1	3	3	1	1	1	1	1	1	4	1	1	1	2	2	1	1	2	4	3	2	1	1	1
SAL0000700	1	4	2	4	3	3	3	3	3	8	1	1	1	1	1	1	1	1	1	1	1	1	1	1	1	1	5	5	1	1	2	2	2	3	6	3	3	1	4	4	1	2	4	6	5	4	2	2	2
SAL0000701	1	4	8	4	3	3	3	3	3	10	1	1	1	1	1	1	1	1	1	1	1	1	1	1	1	1	5	5	1	1	2	2	2	3	6	3	3	1	4	4	1	2	4	6	5	4	2	2	2
SAL0000702	1	4	12	7	3	3	3	3	3	9	1	1	1	1	1	1	1	1	1	1	1	1	1	1	1	1	5	5	1	10	2	2	2	3	6	3	3	1	4	7	1	2	4	6	5	4	2	2	2
SAL0000703	1	4	8	4	3	3	3	3	3	9	1	1	1	1	1	1	1	1	1	1	1	1	1	1	1	1	5	5	1	1	2	2	2	3	6	3	3	1	4	4	1	2	4	6	5	4	2	2	2
SAL0000704	1	4	8	4	3	3	3	3	3	10	1	1	1	1	1	1	1	1	1	1	1	1	1	1	1	1	5	5	1	1	2	2	2	3	6	3	3	1	4	4	1	2	4	6	5	4	2	2	2
SAL0000705	1	5	9	6	3	3	3	3	3	11	1	1	1	1	1	1	1	1	1	1	1	1	1	1	1	1	4	4	1	1	2	2	2	3	7	3	3	1	5	6	1	2	6	7	4	5	2	2	2
SAL0000706	1	4	9	4	3	3	3	3	3	8	1	1	1	1	1	1	1	1	1	1	1	1	1	1	1	1	5	5	1	1	2	2	2	3	6	3	3	1	4	4	1	2	4	6	5	4	2	2	2
SAL0000707	1	4	12	6	3	3	3	3	3	11	1	1	1	1	1	1	1	1	1	1	1	1	1	1	1	1	5	5	1	1	2	2	2	3	7	3	3	1	4	6	1	2	6	7	5	4	2	2	2
SAL0000708	1	4	9	4	3	3	3	3	3	10	1	1	1	1	1	1	1	1	1	1	1	1	1	1	1	1	5	5	1	1	2	2	2	3	6	3	3	1	4	4	1	2	4	6	5	4	2	2	2
SAL0000709	1	4	10	8	3	3	3	3	3	9	1	1	1	1	1	1	1	1	1	1	1	1	1	1	1	1	5	5	1	1	2	2	2	3	6	3	3	1	4	8	1	2	4	6	5	4	2	2	2
SAL0000710	1	4	8	4	3	3	3	3	3	9	1	1	1	1	1	1	1	1	1	1	1	1	1	1	1	1	5	5	1	1	2	2	2	3	6	3	3	1	4	4	1	2	4	6	5	4	2	2	2
SAL0000711	1	4	10	4	3	3	3	3	3	9	1	1	1	1	1	1	1	1	1	1	1	1	1	1	1	1	5	5	1	1	2	2	2	3	6	3	3	1	4	4	1	2	4	6	5	4	2	2	2
SAL0000712	2	1	5	1	1	1	1	1	1	7	2	2	2	2	2	2	2	2	2	2	2	2	2	2	2	2	1	1	8	2	1	1	1	1	3	1	1	2	1	1	2	1	1	3	1	1	1	1	1
SAL0000713	1	3	9	3	1	1	1	1	1	7	1	1	1	1	1	1	1	1	1	1	1	1	1	1	1	1	4	4	1	1	2	2	2	1	5	1	1	1	3	3	1	2	3	5	4	3	2	2	2
SAL0000714	1	4	10	4	3	3	3	3	3	9	1	1	1	1	1	1	1	1	1	1	1	1	1	1	1	1	5	5	1	1	2	2	2	3	6	3	3	1	4	4	1	2	4	6	5	4	2	2	2
SAL0000715	1	4	9	4	3	3	3	3	3	8	1	1	1	1	1	1	1	1	1	1	1	1	1	1	1	1	5	5	1	1	2	2	2	3	6	3	3	1	4	4	1	2	4	6	5	4	2	2	2
SAL0000716	1	4	9	4	3	3	3	3	3	8	1	1	1	1	1	1	1	1	1	1	1	1	1	1	1	1	5	5	1	1	2	2	2	3	6	3	3	1	4	4	1	2	4	6	5	4	2	2	2
SAL0000717	1	2	6	2	2	2	2	2	2	8	1	1	1	1	1	1	1	1	1	1	1	1	1	1	1	1	4	4	1	1	3	3	3	2	5	2	2	1	2	2	1	3	2	5	4	2	3	3	3
SAL0000718	1	1	8	1	3	3	3	3	3	9	1	1	1	1	1	1	1	1	1	1	1	1	1	1	1	1	4	4	1	1	2	2	2	3	5	3	3	1	1	1	1	2	1	5	4	1	2	2	2
SAL0000719	1	4	9	7	3	3	3	3	3	11	1	1	1	1	1	1	1	1	1	1	1	1	1	1	1	1	5	5	1	1	2	2	2	3	6	3	3	1	4	7	1	2	7	6	5	4	2	2	2
SAL0000720	1	5	11	6	3	3	3	3	3	9	1	1	1	1	1	1	1	1	1	1	1	1	1	1	1	1	4	4	1	1	2	2	2	3	7	3	3	1	5	6	1	2	6	7	4	5	2	2	2
SAL0000721	1	4	10	4	3	3	3	3	3	9	1	1	1	1	1	1	1	1	1	1	1	1	1	1	1	1	5	5	1	1	2	2	2	3	6	3	3	1	4	4	1	2	4	6	5	4	2	2	2
SAL0000722	1	4	8	4	3	3	3	3	3	9	1	1	1	1	1	1	1	1	1	1	1	1	1	1	1	1	5	5	1	1	2	2	2	3	6	3	3	1	4	4	1	2	4	6	5	4	2	2	2
SAL0000723	1	4	10	4	3	3	3	3	3	8	1	1	1	1	1	1	1	1	1	1	1	1	1	1	1	1	5	5	1	1	2	2	2	3	6	3	3	1	4	4	1	2	4	6	5	4	2	2	2
SAL0000724	1	4	10	4	3	3	3	3	3	8	1	1	1	1	1	1	1	1	1	1	1	1	1	1	1	1	5	5	1	1	2	2	2	3	6	3	3	1	4	4	1	2	9	6	5	4	2	2	2
SAL0000725	1	4	8	4	3	3	3	3	3	10	1	1	1	1	1	1	1	1	1	1	1	1	1	1	1	1	5	5	1	1	2	2	2	3	6	3	3	1	4	4	1	2	4	6	5	4	2	2	2
SAL0000726	1	4	9	4	3	3	3	3	3	8	1	1	1	1	1	1	1	1	1	1	1	1	1	1	1	1	5	5	1	1	2	2	2	3	6	3	3	1	4	4	1	2	4	6	5	4	2	2	2
SAL0000727	1	4	9	4	3	3	3	3	3	8	1	1	1	1	1	1	1	1	1	1	1	1	1	1	1	1	5	5	1	1	2	2	2	3	6	3	3	1	4	4	1	2	10	6	5	4	2	2	2
SAL0000728	1	4	8	4	3	3	3	3	3	9	1	1	1	1	1	1	1	1	1	1	1	1	1	1	1	1	5	5	1	1	2	2	2	3	6	3	3	1	4	4	1	2	4	6	5	4	2	2	2
SAL0000729	1	3	7	3	4	4	4	4	4	5	1	1	1	1	1	1	1	1	1	1	1	1	1	1	1	1	5	5	1	1	2	2	2	4	3	4	4	1	3	3	1	2	3	3	5	3	2	2	2
SAL0000730	1	4	8	4	3	3	3	3	3	10	1	1	1	1	1	1	1	1	1	1	1	1	1	1	1	1	5	5	1	1	2	2	2	3	6	3	3	1	4	4	1	2	4	6	5	4	2	2	2
SAL0000731	1	4	8	4	3	3	3	3	3	9	1	1	1	1	1	1	1	1	1	1	1	1	1	1	1	1	5	5	1	1	2	2	2	3	6	3	3	1	4	4	1	2	4	6	5	4	2	2	2
SAL0000732	1	4	10	4	3	3	3	3	3	9	1	1	1	1	1	1	1	1	1	1	1	1	1	1	1	1	5	5	1	1	2	2	2	3	6	3	3	1	4	4	1	2	4	6	5	4	2	2	2
SAL0000733	1	3	8	3	4	4	4	4	4	9	1	1	1	1	1	1	1	1	1	1	1	1	1	1	1	1	5	5	1	1	2	2	2	4	6	4	4	1	3	3	1	2	3	6	5	3	2	2	2
SAL0000734	1	4	10	4	3	3	3	3	3	8	1	1	1	1	1	1	1	1	1	1	1	1	1	1	1	1	5	5	1	1	2	2	2	3	6	3	3	1	4	4	1	2	4	6	5	4	2	2	2
SAL0000735	1	4	9	4	3	3	3	3	3	8	1	1	1	1	1	1	1	1	1	1	1	1	1	1	1	1	5	5	1	1	2	2	2	3	6	3	3	1	4	4	1	2	4	6	5	4	2	2	2
SAL0000736	1	4	8	4	3	3	3	3	3	10	1	1	1	1	1	1	1	1	1	1	1	1	1	1	1	1	5	5	1	1	2	2	2	3	6	3	3	1	4	4	1	2	4	6	5	4	2	2	2
SAL0000737	1	4	8	4	3	3	3	3	3	9	1	1	1	1	1	1	1	1	1	1	1	1	1	1	1	1	5	5	1	1	2	2	2	3	6	3	3	1	4	4	1	2	4	6	5	4	2	2	2
SAL0000738	1	5	9	6	3	3	3	3	3	10	1	1	1	1	1	1	1	1	1	1	1	1	1	1	1	1	4	4	1	1	2	2	2	3	7	3	3	1	5	6	1	2	6	7	4	5	2	2	2
SAL0000739	5	4	10	4	3	3	3	3	3	9	1	1	1	1	1	1	1	1	1	1	1	1	1	1	1	1	6	6	5	5	2	2	2	3	7	3	3	5	4	4	5	2	4	7	6	4	2	2	2
SAL0000740	1	4	8	4	3	3	3	3	3	3	1	1	1	1	1	1	1	1	1	1	1	1	1	1	1	1	5	5	1	1	2	2	2	3	6	3	3	1	4	4	1	2	4	6	5	4	2	2	2
SAL0000741	8	4	10	4	3	3	3	3	3	11	1	1	1	1	1	1	1	1	1	1	1	1	1	1	1	1	5	5	1	1	2	2	2	3	6	3	3	1	4	4	1	2	4	6	5	4	2	2	2
SAL0000742	1	3	2	3	1	1	1	1	1	6	1	1	1	1	1	1	1	1	1	1	1	1	1	1	1	1	4	4	1	1	2	2	2	1	2	1	1	1	3	3	1	2	3	2	4	3	2	2	2
SAL0000743	1	3	9	3	4	4	4	4	4	8	1	1	1	1	1	1	1	1	1	1	1	1	1	1	1	1	5	5	1	1	2	2	2	4	6	4	4	1	3	3	1	2	3	6	5	3	2	2	2
SAL0000744	1	4	10	4	3	3	3	3	3	8	1	1	1	1	1	1	1	1	1	1	1	1	1	1	1	1	5	5	1	1	2	2	2	3	6	3	3	1	4	4	1	2	4	6	5	4	2	2	2
SAL0000745	1	5	12	8	3	3	3	3	3	10	1	1	1	1	1	1	1	1	1	1	1	1	1	1	1	1	4	4	1	1	2	2	2	3	6	3	3	1	5	8	1	2	9	6	4	5	2	2	2
SAL0000746	1	4	9	4	3	3	3	3	3	8	1	1	1	1	1	1	1	1	1	1	1	1	1	1	1	1	5	5	1	1	2	2	2	3	6	3	3	1	4	4	1	2	4	6	5	4	2	2	2
SAL0000747	1	4	9	4	3	3	3	3	3	10	1	1	1	1	1	1	1	1	1	1	1	1	1	1	1	1	5	5	1	1	2	2	2	3	6	3	3	1	4	4	1	2	4	6	5	4	2	2	2
SAL0000748	1	4	8	4	3	3	3	3	3	9	1	1	1	1	1	1	1	1	1	1	1	1	1	1	1	1	5	5	1	1	2	2	2	3	6	3	3	1	4	4	1	2	4	6	5	4	2	2	2
SAL0000749	1	4	8	4	3	3	3	3	3	10	1	1	1	1	1	1	1	1	1	1	1	1	1	1	1	1	5	5	1	1	2	2	2	3	6	3	3	1	4	4	1	2	4	6	5	4	2	2	2
SAL0000750	1	3	8	3	2	2	2	2	2	10	1	1	1	1	1	1	1	1	1	1	1	1	1	1	1	1	4	4	1	1	1	1	1	2	5	2	2	1	3	3	1	1	7	5	4	3	1	1	1
SAL0000751	1	1	6	1	2	2	2	2	2	4	1	1	1	1	1	1	1	1	1	1	1	1	1	1	1	1	1	1	1	1	1	1	1	2	3	2	2	1	1	1	1	1	1	3	1	1	1	1	1
SAL0000752	1	4	9	7	3	3	3	3	3	10	1	1	1	1	1	1	1	1	1	1	1	1	1	1	1	1	5	5	1	1	2	2	2	3	6	3	3	1	4	7	1	2	7	6	5	4	2	2	2
SAL0000753	1	4	9	4	3	3	3	3	3	8	1	1	1	1	1	1	1	1	1	1	1	1	1	1	1	1	5	5	1	1	2	2	2	3	6	3	3	1	4	4	1	2	4	6	5	4	2	2	2
SAL0000754	1	4	8	4	3	3	3	3	3	9	1	1	1	1	1	1	1	1	1	1	1	1	1	1	1	1	5	5	1	1	2	2	2	3	6	3	3	1	4	4	1	2	4	6	5	4	2	2	2
SAL0000755	1	4	8	4	3	3	3	3	3	9	1	1	1	1	1	1	1	1	1	1	1	1	1	1	1	1	5	5	1	1	2	2	2	3	6	3	3	1	4	4	1	2	4	6	5	4	2	2	2
SAL0000756	1	4	9	6	3	3	3	3	3	8	1	1	1	1	1	1	1	1	1	1	1	1	1	1	1	1	5	5	1	1	2	2	2	3	2	3	3	1	4	6	1	2	4	2	5	4	2	2	2
SAL0000757	1	4	9	4	3	3	3	3	3	10	1	1	1	1	1	1	1	1	1	1	1	1	1	1	1	1	5	5	1	1	2	2	2	3	6	3	3	1	4	4	1	2	4	6	5	4	2	2	2
SAL0000758	2	3	5	3	1	1	1	1	1	4	2	2	2	2	2	2	2	2	2	2	2	2	2	2	2	2	1	1	2	2	1	1	1	1	1	1	1	2	3	3	2	1	3	1	1	3	1	1	1
SAL0000759	1	1	1	1	1	1	1	1	1	5	1	1	1	1	1	1	1	1	1	1	1	1	1	1	1	1	1	1	1	1	1	1	1	1	2	1	1	1	1	1	1	1	1	2	3	1	1	1	1
SAL0000760	1	4	10	4	3	3	3	3	3	8	1	1	1	1	1	1	1	1	1	1	1	1	1	1	1	1	5	5	1	1	2	2	2	3	6	3	3	1	4	4	1	2	4	6	5	4	2	2	2
SAL0000761	1	4	7	4	3	3	3	3	3	8	1	1	1	1	1	1	1	1	1	1	1	1	1	1	1	1	5	5	1	1	2	2	2	3	6	3	3	1	4	4	1	2	4	6	5	4	2	2	2
SAL0000762	1	3	8	3	4	4	4	4	4	9	1	1	1	1	1	1	1	1	1	1	1	1	1	1	1	1	5	5	1	1	2	2	2	4	6	4	4	1	3	3	1	2	3	6	5	3	2	2	2
SAL0000763	1	5	10	6	3	3	3	3	3	9	1	1	1	1	1	1	1	1	1	1	1	1	1	1	1	1	4	4	1	1	2	2	2	3	7	3	3	1	5	6	1	2	6	7	4	5	2	2	2
SAL0000764	1	2	7	2	3	3	3	3	3	8	1	1	1	1	1	1	1	1	1	1	1	1	1	1	1	1	4	4	1	1	2	2	2	3	5	3	3	1	2	2	1	2	2	5	4	2	2	2	2
SAL0000765	1	4	10	7	3	3	3	3	3	11	1	1	1	1	1	1	1	1	1	1	1	1	1	1	1	1	5	5	1	1	2	2	2	3	6	3	3	1	4	7	1	2	4	6	5	4	2	2	2
SAL0000766	1	5	3	5	4	4	4	4	4	3	1	1	1	1	1	1	1	1	1	1	1	1	1	1	1	1	3	3	1	1	2	2	2	4	6	4	4	1	5	5	1	2	5	6	3	5	2	2	2
SAL0000767	1	4	5	4	3	3	3	3	3	9	1	1	1	1	1	1	1	1	1	1	1	1	1	1	1	1	6	6	1	1	2	2	2	3	5	3	3	1	4	4	1	2	4	5	6	4	2	2	2
SAL0000768	1	4	9	4	3	3	3	3	3	10	1	1	1	1	1	1	1	1	1	1	1	1	1	1	1	1	5	5	1	1	2	2	2	3	6	3	3	1	4	4	1	2	4	6	5	4	2	2	2
SAL0000769	1	4	10	4	3	3	3	3	3	8	1	1	1	1	1	1	1	1	1	1	1	1	1	1	1	1	5	5	1	1	2	2	2	3	6	3	3	1	4	4	1	2	4	6	5	4	2	2	2
SAL0000770	1	4	8	4	3	3	3	3	3	5	1	1	1	1	1	1	1	1	1	1	1	1	1	1	1	1	5	5	1	1	2	2	2	3	6	3	3	1	4	4	1	2	4	6	5	4	2	2	2
SAL0000771	1	4	8	4	3	3	3	3	3	10	1	1	1	1	1	1	1	1	1	1	1	1	1	1	1	1	5	5	1	1	2	2	2	3	6	3	3	1	4	4	1	2	4	6	5	4	2	2	2
SAL0000772	1	4	9	4	3	3	3	3	3	10	1	1	1	1	1	1	1	1	1	1	1	1	1	1	1	1	5	5	1	1	2	2	2	3	6	3	3	1	4	4	1	2	4	6	5	4	2	2	2
SAL0000773	1	4	10	4	3	3	3	3	3	8	1	1	1	1	1	1	1	1	1	1	1	1	1	1	1	1	5	5	1	1	2	2	2	3	6	3	3	1	4	4	1	2	4	6	5	4	2	2	2
SAL0000774	1	4	9	4	3	3	3	3	3	10	1	1	1	1	1	1	1	1	1	1	1	1	1	1	1	1	5	5	1	1	2	2	2	3	6	3	3	1	4	4	1	2	4	6	5	4	2	2	2
SAL0000775	1	4	11	4	3	3	3	3	3	10	1	1	1	1	1	1	1	1	1	1	1	1	1	1	1	1	7	7	1	1	2	2	2	3	5	3	3	1	4	4	1	2	4	5	6	4	2	2	2
SAL0000776	1	2	6	2	2	2	2	2	2	8	1	1	1	1	1	1	1	1	1	1	1	1	1	1	1	1	4	4	1	1	3	3	3	2	5	2	2	1	2	2	1	3	2	5	4	2	3	3	3
SAL0000777	1	4	8	4	3	3	3	3	3	9	1	1	1	1	1	1	1	1	1	1	1	1	1	1	1	1	5	5	1	1	2	2	2	3	6	3	3	1	4	4	1	2	4	6	5	4	2	2	2
SAL0000778	1	4	10	4	3	3	3	3	3	8	1	1	1	1	1	1	1	1	1	1	1	1	1	1	1	1	5	5	1	1	2	2	2	3	6	3	3	1	4	4	1	2	4	6	5	4	2	2	2
SAL0000779	1	4	10	4	3	3	3	3	3	8	1	1	1	1	1	1	1	1	1	1	1	1	1	1	1	1	5	5	1	1	2	2	2	3	6	3	3	1	4	4	1	2	4	6	5	4	2	2	2
SAL0000780	1	4	9	4	3	3	3	3	3	10	1	1	1	1	1	1	1	1	1	1	1	1	1	1	1	1	6	1	1	1	2	2	2	3	5	3	3	1	4	4	1	2	4	5	6	4	2	2	2
SAL0000781	1	4	8	4	3	3	3	3	3	10	1	1	1	1	1	1	1	1	1	1	1	1	1	1	1	1	5	5	1	1	2	2	2	3	6	3	3	1	4	4	1	2	4	6	5	4	2	2	2
SAL0000782	1	4	9	4	3	3	3	3	3	10	1	1	1	1	1	1	1	1	1	1	1	1	1	1	1	1	5	5	1	1	2	2	2	3	6	3	3	1	4	4	1	2	4	6	5	4	2	2	2
SAL0000783	1	4	7	4	3	3	3	3	3	8	1	1	1	1	1	1	1	1	1	1	1	1	1	1	1	1	5	5	1	1	2	2	2	3	2	3	3	1	4	4	1	2	4	2	5	4	2	2	2
SAL0000784	1	4	8	4	3	3	3	3	3	10	1	1	1	1	1	1	1	1	1	1	1	1	1	1	1	1	5	5	1	1	2	2	2	3	6	3	3	1	4	4	1	2	4	6	5	4	2	2	2
SAL0000785	1	3	10	3	1	1	1	1	1	8	1	1	1	1	1	1	1	1	1	1	1	1	1	1	1	1	4	4	1	1	2	2	2	1	5	1	1	1	3	3	7	2	3	5	4	3	2	2	2
SAL0000786	1	4	10	4	3	3	3	3	3	8	1	1	1	1	1	1	1	1	1	1	1	1	1	1	1	1	5	5	1	1	2	2	2	3	6	3	3	1	4	4	1	2	4	6	5	4	2	2	2
SAL0000787	1	4	9	6	3	3	3	3	3	12	1	1	1	1	1	1	1	1	1	1	1	1	1	1	1	1	5	5	1	1	2	2	2	3	7	3	3	1	4	6	11	2	6	7	5	4	2	2	2
SAL0000788	2	3	1	3	1	1	1	1	1	7	2	2	2	2	2	2	2	2	2	2	2	2	2	2	2	2	4	4	2	2	1	1	1	1	1	1	1	2	3	3	2	1	3	1	4	3	1	1	1
SAL0000789	1	4	11	4	3	3	3	3	3	9	1	1	1	1	1	1	1	1	1	1	1	1	1	1	1	1	5	5	1	1	2	2	2	3	6	3	3	1	4	4	1	2	8	6	5	4	2	2	2
SAL0000790	1	4	2	4	3	3	3	3	3	9	1	1	1	1	1	1	1	1	1	1	1	1	1	1	1	1	5	5	1	1	2	2	2	3	6	3	3	1	4	4	1	2	4	6	5	4	2	2	2
SAL0000791	1	4	10	4	3	3	3	3	3	8	1	1	1	1	1	1	1	1	1	1	1	1	1	1	1	1	5	5	1	1	2	2	2	3	6	3	3	1	4	4	1	2	4	6	5	4	2	2	2
SAL0000792	1	4	10	7	3	3	3	3	3	9	1	1	1	1	1	1	1	1	1	1	1	1	1	1	1	1	5	5	1	1	2	2	2	3	6	3	3	1	4	7	1	2	7	6	5	4	2	2	2
SAL0000793	1	4	10	4	3	3	3	3	3	11	1	1	1	1	1	1	1	1	1	1	1	1	1	1	1	1	5	5	1	1	2	2	2	3	6	3	3	1	4	4	1	2	8	6	5	4	2	2	2
SAL0000794	1	4	7	4	3	3	3	3	3	8	1	1	1	1	1	1	1	1	1	1	1	1	1	1	1	1	5	5	1	1	2	2	2	3	7	3	3	1	4	4	1	2	4	6	5	4	2	2	2
SAL0000795	1	4	9	4	3	3	3	3	3	8	1	1	1	1	1	1	1	1	1	1	1	1	1	1	1	1	5	5	1	1	2	2	2	3	6	3	3	1	4	4	1	2	4	6	5	4	2	2	2
SAL0000796	1	5	9	7	3	3	3	3	3	10	1	1	1	1	1	1	1	1	1	1	1	1	1	1	1	1	4	4	1	1	2	2	2	3	6	3	3	1	5	7	1	2	7	6	4	5	2	2	2
SAL0000797	1	4	9	4	3	3	3	3	3	8	1	1	1	1	1	1	1	1	1	1	1	1	1	1	1	1	5	5	1	1	2	2	2	3	6	3	3	1	4	4	1	2	4	6	5	4	2	2	2
SAL0000798	1	5	10	7	3	3	3	3	3	11	1	1	1	1	1	1	1	1	1	1	1	1	1	1	1	1	4	4	1	1	2	2	2	3	6	3	3	1	5	7	1	2	12	6	4	5	2	2	2
SAL0000799	1	4	9	4	3	3	3	3	3	10	1	1	1	1	1	1	1	1	1	1	1	1	1	1	1	1	5	5	1	1	2	2	2	3	6	3	3	1	4	4	1	2	4	6	5	4	2	2	2
SAL0000800	1	4	9	4	3	3	3	3	3	13	1	1	1	1	1	1	1	1	1	1	1	1	1	1	1	1	5	5	11	1	2	2	2	3	10	3	3	1	4	4	1	2	4	7	5	4	2	2	2
SAL0000801	1	2	6	2	2	2	2	2	2	2	1	1	1	1	1	1	1	1	1	1	1	1	1	1	1	1	2	2	1	1	3	3	3	2	4	2	2	1	2	2	1	3	2	4	2	2	3	3	3
SAL0000802	1	4	9	4	3	3	3	3	3	10	1	1	1	1	1	1	1	1	1	1	1	1	1	1	1	1	5	5	1	1	2	2	2	3	6	3	3	1	4	4	1	2	4	6	5	4	2	2	2
SAL0000803	1	4	9	4	3	3	3	3	3	8	1	1	1	1	1	1	1	1	1	1	1	1	1	1	1	1	5	5	1	1	2	2	2	3	6	3	3	1	4	4	1	2	4	6	5	4	2	2	2
SAL0000804	1	4	8	4	3	3	3	3	3	9	1	1	1	1	1	1	1	1	1	1	1	1	1	1	1	1	5	5	1	1	2	2	2	3	6	3	3	1	4	4	1	2	4	6	5	4	2	2	2
SAL0000805	1	5	10	6	3	3	3	3	3	13	1	1	1	1	1	1	1	1	1	1	1	1	1	1	1	1	4	4	1	1	2	2	2	3	7	3	3	1	5	6	1	2	6	7	4	5	2	2	2
SAL0000806	1	4	10	4	3	3	3	3	3	9	1	1	1	1	1	1	1	1	1	1	1	1	1	1	1	1	5	5	1	1	2	2	2	3	6	3	3	1	4	4	1	2	4	6	5	4	2	2	2
SAL0000807	1	4	11	4	3	3	3	3	3	8	1	1	1	1	1	1	1	1	1	1	1	10	1	1	1	1	5	5	1	1	2	2	2	3	6	3	3	1	4	4	1	2	4	6	5	4	2	2	2
SAL0000808	1	4	8	4	3	3	3	3	3	9	1	1	1	1	1	1	1	1	1	1	1	1	1	1	1	1	5	5	1	1	2	2	2	3	6	3	3	1	4	4	1	2	4	6	5	4	2	2	2
SAL0000809	1	4	11	4	3	3	3	3	3	10	1	1	1	1	1	1	1	1	1	1	1	1	1	1	1	1	6	6	1	1	2	2	2	3	5	3	3	1	4	4	1	2	4	5	7	4	2	2	2
SAL0000810	1	4	9	4	3	3	3	3	3	10	1	1	1	1	1	1	1	1	1	1	1	1	1	1	1	1	5	5	1	1	2	2	2	3	6	3	3	1	4	4	1	2	4	6	5	4	2	2	2
SAL0000811	1	5	10	6	3	3	3	3	3	9	1	1	1	1	1	1	1	1	1	1	1	1	1	1	1	1	4	4	1	1	2	2	2	3	7	3	3	1	5	6	1	2	6	7	4	5	2	2	2
SAL0000812	1	4	9	4	3	3	3	3	3	10	1	1	1	1	1	1	1	1	1	1	1	1	1	1	1	1	5	5	1	1	2	2	2	3	6	3	3	1	4	4	1	2	4	6	5	4	2	2	2
SAL0000813	1	4	8	4	3	3	3	3	3	9	1	1	1	1	1	1	1	1	1	1	1	1	1	1	1	1	5	5	1	1	2	2	2	3	6	3	3	1	4	4	1	2	4	6	5	4	2	2	2
SAL0000814	1	4	8	4	3	3	3	3	3	10	1	1	1	1	1	1	1	1	1	1	1	1	1	1	1	1	5	5	1	1	2	2	2	3	6	3	3	1	4	4	1	2	4	6	5	4	2	2	2
SAL0000815	1	4	10	4	3	3	3	3	3	11	1	1	1	1	1	1	1	1	1	1	1	1	1	1	1	1	8	8	1	1	2	2	2	3	5	3	3	1	4	4	1	2	4	5	6	4	2	2	2
SAL0000816	1	4	8	4	3	3	3	3	3	9	1	1	1	1	1	1	1	1	1	1	1	1	1	1	1	1	5	5	1	1	2	2	2	3	6	3	3	1	4	4	1	2	4	6	5	4	2	2	2
SAL0000817	1	4	10	8	3	3	3	3	3	11	1	1	1	1	1	1	1	1	1	1	1	1	1	1	1	1	5	5	1	1	2	2	2	3	6	3	3	1	4	8	1	2	4	6	5	4	2	2	2
SAL0000818	1	4	2	4	3	3	3	3	3	9	1	1	1	1	1	1	1	1	1	1	1	1	1	1	1	1	5	5	1	1	2	2	2	3	6	3	3	1	4	4	1	2	8	6	5	4	2	2	2
SAL0000819	1	5	10	6	3	3	3	3	3	11	1	1	1	1	1	1	1	1	1	1	1	1	1	1	1	1	4	4	1	1	2	2	2	3	7	3	3	1	5	6	1	2	6	7	4	5	2	2	2
SAL0000820	1	4	10	4	3	3	3	3	3	8	1	1	1	1	1	1	1	1	1	1	1	1	1	1	1	1	5	5	1	1	2	2	2	3	6	3	3	1	4	4	1	2	4	6	5	4	2	2	2
SAL0000821	1	4	9	4	3	3	3	3	3	10	1	1	1	1	1	1	1	1	1	1	1	1	1	1	1	1	5	5	1	1	2	2	2	3	6	3	3	1	4	4	1	2	4	6	5	4	2	2	2
SAL0000822	1	4	9	4	3	3	3	3	3	8	1	1	1	1	1	1	1	1	1	1	1	1	1	1	1	1	5	5	1	1	2	2	2	3	6	3	3	1	4	4	1	2	4	6	5	4	2	2	2
SAL0000823	1	4	9	6	3	3	3	3	3	10	1	1	1	1	1	1	1	1	1	1	1	1	1	1	1	1	5	5	1	1	2	2	2	3	7	3	3	1	4	6	1	2	6	7	5	4	2	2	2
SAL0000824	1	4	11	4	3	3	3	3	3	10	1	1	1	1	1	1	1	1	1	1	1	1	1	1	1	1	5	5	1	1	2	2	2	3	6	3	3	1	4	4	9	2	4	6	5	4	2	2	2
SAL0000825	1	4	9	4	3	3	3	3	3	10	1	1	1	1	1	1	1	1	1	1	1	1	1	1	1	1	5	5	1	1	2	2	2	3	6	3	3	1	4	4	1	2	4	6	5	4	2	2	2
SAL0000826	1	4	9	4	3	3	3	3	3	10	1	1	1	1	1	1	1	1	1	1	1	1	1	1	1	1	5	5	1	1	2	2	2	3	6	3	3	1	4	4	1	2	4	6	5	4	2	2	2
SAL0000827	1	4	8	4	3	3	3	3	3	10	1	1	1	1	1	1	1	1	1	1	1	1	1	1	1	1	5	5	1	1	2	2	2	3	6	3	3	1	4	4	1	2	4	6	5	4	2	2	2
SAL0000828	1	4	10	4	3	3	3	3	3	9	1	1	1	1	1	1	1	1	1	1	1	1	1	1	1	1	5	5	1	1	2	2	2	3	6	3	3	1	4	4	1	2	4	6	5	4	2	2	2
SAL0000829	1	4	9	4	3	3	3	3	3	10	1	1	1	1	1	1	1	1	1	1	1	1	1	1	1	1	5	5	1	1	2	2	2	3	6	3	3	1	4	4	1	2	4	6	5	4	2	2	2
SAL0000830	1	4	9	4	3	3	3	3	3	10	1	1	1	1	1	1	1	1	1	1	1	1	1	1	1	1	5	5	1	1	2	2	2	3	6	3	3	1	4	4	1	2	8	6	5	4	2	2	2
SAL0000831	1	5	10	8	3	3	3	3	3	12	1	1	1	1	1	1	1	1	1	1	1	1	1	1	1	1	4	4	1	1	2	2	2	3	6	3	3	1	5	8	1	2	11	6	4	5	2	2	2
SAL0000832	1	2	5	3	1	1	1	1	1	7	1	1	1	1	1	1	1	1	1	1	1	1	1	1	1	1	1	1	1	1	1	1	1	1	1	1	1	1	2	3	1	1	3	1	1	2	1	1	1
SAL0000833	1	4	7	4	3	3	3	3	3	9	1	1	1	1	1	1	1	1	1	1	1	1	1	1	1	1	3	3	1	1	2	2	2	3	5	3	3	1	4	4	1	2	4	5	3	4	2	2	2
SAL0000834	1	4	8	4	3	3	3	3	3	10	1	1	1	1	1	1	1	1	1	1	1	1	1	1	1	1	5	5	1	1	2	2	2	3	6	3	3	1	4	4	1	2	4	6	5	4	2	2	2
SAL0000835	1	4	8	4	3	3	3	3	3	4	1	1	1	1	1	1	1	1	1	1	1	1	1	1	1	1	5	5	1	1	2	2	2	3	6	3	3	1	4	4	1	2	4	6	5	4	2	2	2
SAL0000836	1	4	10	4	3	3	3	3	3	8	1	1	1	1	1	1	1	1	1	1	1	1	1	1	1	1	5	5	1	1	2	2	2	3	6	3	3	1	4	4	1	2	4	6	5	4	2	2	2
SAL0000837	1	4	10	4	3	3	3	3	3	9	1	1	1	1	1	1	1	1	1	1	1	1	1	1	1	1	5	5	1	1	2	2	2	3	6	3	3	1	4	4	1	2	4	6	5	4	2	2	2
SAL0000838	1	4	8	4	3	3	3	3	3	9	1	1	1	1	1	1	1	1	1	1	1	1	1	1	1	1	5	5	1	1	2	2	2	3	6	3	3	1	4	4	1	2	4	6	5	4	2	2	2
SAL0000839	1	4	8	4	3	3	3	3	3	9	1	1	1	1	1	1	1	1	1	1	1	1	1	1	1	1	5	5	1	1	2	2	2	3	6	3	3	1	4	4	1	2	4	6	5	4	2	2	2
SAL0000840	1	4	8	4	3	3	3	3	3	9	1	1	1	1	1	1	1	1	1	1	1	1	1	1	1	1	5	5	1	1	2	2	2	3	6	3	3	1	4	4	1	2	4	6	5	4	2	2	2
SAL0000841	1	3	8	3	4	4	4	4	4	7	1	1	1	1	1	1	1	1	1	1	1	1	1	1	1	1	5	5	1	1	2	2	2	4	2	4	4	9	3	3	1	2	3	2	5	3	2	2	2
SAL0000842	1	3	8	3	2	2	2	2	2	6	1	1	1	1	1	1	1	1	1	1	1	1	1	1	1	1	4	4	1	1	1	1	1	2	1	2	2	1	3	3	1	1	3	1	4	3	1	1	1
SAL0000843	1	4	9	4	3	3	3	3	3	8	1	1	1	1	1	1	1	1	1	1	1	1	1	1	1	1	5	5	1	1	2	2	2	3	6	3	3	1	4	4	1	2	10	6	5	4	2	2	2
SAL0000844	1	4	10	4	3	3	3	3	3	8	1	1	1	1	1	1	1	1	1	1	1	1	1	1	1	1	5	5	1	1	2	2	2	3	6	3	3	1	4	4	1	2	4	6	5	4	2	2	2
SAL0000845	1	4	8	4	3	3	3	3	3	9	1	1	1	1	1	1	1	1	1	1	1	1	1	1	1	1	5	5	1	1	2	2	2	3	6	3	3	1	4	4	1	2	4	6	5	4	2	2	2
SAL0000846	1	4	9	4	3	3	3	3	3	8	1	1	1	1	1	1	1	1	1	1	1	1	1	1	1	1	5	5	1	1	2	2	2	3	6	3	3	1	4	4	1	2	4	6	5	4	2	2	2
SAL0000847	1	4	9	4	3	3	3	3	3	10	1	1	1	1	1	1	1	1	1	1	1	1	1	1	1	1	5	5	1	1	2	2	2	3	6	3	3	1	4	4	1	2	4	6	5	4	2	2	2
SAL0000848	1	3	7	3	1	1	1	1	1	8	1	1	1	1	1	1	1	1	1	1	1	1	1	1	1	1	4	4	1	1	2	2	2	1	5	1	1	1	3	3	1	2	3	5	4	3	2	2	2
SAL0000849	1	4	8	4	3	3	3	3	3	10	1	1	1	1	1	1	1	1	1	1	1	1	1	1	1	1	5	5	1	1	2	2	2	3	6	3	3	1	4	4	1	2	4	6	5	4	2	2	2
SAL0000850	1	4	10	4	3	3	3	3	3	8	1	1	1	1	1	1	1	1	1	1	1	1	1	1	1	1	5	5	1	1	2	2	2	3	6	3	3	1	4	4	1	2	4	6	5	4	2	2	2
SAL0000851	1	4	9	4	3	3	3	3	3	8	1	1	1	1	1	1	1	1	1	1	1	1	1	1	1	1	5	5	1	1	2	2	2	3	6	3	3	1	4	4	1	2	4	6	5	4	2	2	2
SAL0000852	1	5	2	2	4	4	4	4	4	6	1	1	1	1	1	1	1	1	1	1	1	1	1	1	1	1	3	3	1	1	2	2	2	4	3	4	4	1	5	2	1	2	2	3	3	5	2	2	2
SAL0000853	1	5	10	8	3	3	3	3	3	11	1	1	1	1	1	1	1	1	1	1	1	1	1	1	1	1	4	4	1	1	2	2	2	3	6	3	3	1	5	8	1	2	9	6	4	5	2	2	2
SAL0000854	1	4	8	4	3	3	3	3	3	9	1	1	1	1	1	1	1	1	1	1	1	1	1	1	1	1	5	5	1	1	2	2	2	3	6	3	3	1	4	4	1	2	4	6	5	4	2	2	2
SAL0000855	1	5	9	7	3	3	3	3	3	11	1	1	1	1	1	1	1	1	1	1	1	1	1	1	1	1	4	4	10	1	2	2	2	3	6	3	3	1	5	7	1	2	13	6	4	5	2	2	2
SAL0000856	1	1	1	1	1	1	1	1	1	1	1	1	1	1	1	1	1	1	1	1	1	1	1	1	1	1	3	3	1	1	2	2	2	1	3	1	1	1	1	1	1	2	1	3	3	1	2	2	2
SAL0000857	1	4	10	4	3	3	3	3	3	9	1	1	1	1	1	1	1	1	1	1	1	1	1	1	1	1	5	5	1	1	2	2	2	3	6	3	3	1	4	4	1	2	4	6	5	4	2	2	2
SAL0000858	1	4	10	4	3	3	3	3	3	9	1	1	1	1	1	1	1	1	1	1	1	1	1	1	1	1	5	5	1	1	2	2	2	3	6	3	3	1	4	4	1	2	4	6	5	4	2	2	2
SAL0000859	1	4	10	4	3	3	3	3	3	8	1	1	1	1	1	1	1	1	1	1	1	1	1	1	1	1	5	5	1	1	2	2	2	3	6	3	3	1	4	4	1	2	4	6	5	4	2	2	2
SAL0000860	1	5	12	8	3	3	3	3	3	10	1	1	1	1	1	1	1	1	1	1	1	1	1	1	1	1	4	4	1	1	2	2	2	3	6	3	3	1	5	8	1	2	11	6	4	5	2	2	2
SAL0000861	1	4	9	4	3	3	3	3	3	8	1	1	1	1	1	1	1	1	1	1	1	1	1	1	1	1	5	5	1	1	2	2	2	3	6	3	3	1	4	4	1	2	4	6	5	4	2	2	2
SAL0000862	1	4	8	4	3	3	3	3	3	9	1	1	1	1	1	1	1	1	1	1	1	1	1	1	1	1	5	5	1	1	2	2	2	3	6	3	3	1	4	4	1	2	4	6	5	4	2	2	2
SAL0000863	1	4	5	4	3	3	3	3	3	5	1	1	1	1	1	1	1	1	1	1	1	1	1	1	1	1	6	6	1	1	2	2	2	3	5	3	3	1	4	4	1	2	4	5	6	4	2	2	2
SAL0000864	1	1	7	1	3	3	3	3	3	6	1	1	1	1	1	1	1	1	1	1	1	1	1	1	1	1	1	1	1	1	2	2	2	3	4	3	3	1	1	1	1	2	1	4	1	1	2	2	2
SAL0000865	1	3	6	3	1	1	1	1	1	8	1	1	1	1	1	1	1	1	1	1	1	1	1	1	1	1	2	2	1	1	2	2	2	1	4	1	1	1	3	3	1	2	3	4	2	3	2	2	2
SAL0000866	1	4	9	4	3	3	3	3	3	8	1	1	1	1	1	1	1	1	1	1	1	1	1	1	1	1	5	5	1	1	2	2	2	3	6	3	3	1	4	4	1	2	11	6	5	4	2	2	2
SAL0000867	1	4	10	4	3	3	3	3	3	8	1	1	1	1	1	1	1	1	1	1	1	1	1	1	1	1	5	5	1	1	2	2	2	3	6	3	3	1	4	9	1	2	4	6	5	4	2	2	2
SAL0000868	1	4	10	4	3	3	3	3	3	9	1	1	1	1	1	1	1	1	1	1	1	1	1	1	1	1	5	5	1	1	2	2	2	3	6	3	3	1	4	4	1	2	8	6	5	4	2	2	2
SAL0000869	1	4	8	4	3	3	3	3	3	7	1	1	1	1	1	1	1	1	1	1	1	1	1	1	1	1	6	6	1	1	2	2	2	3	5	3	3	1	4	4	1	2	4	5	6	4	2	2	2
SAL0000870	1	4	9	4	3	3	3	3	3	10	1	1	1	1	1	1	1	1	1	1	1	1	1	1	1	1	5	5	1	1	2	2	2	3	6	3	3	1	4	4	1	2	4	6	5	4	2	2	2
SAL0000871	1	4	9	4	3	3	3	3	3	7	1	1	1	1	1	1	1	1	1	1	1	1	1	1	1	1	1	1	1	1	2	2	2	3	5	3	3	1	4	4	1	2	4	5	1	4	2	2	2
SAL0000872	1	5	10	6	3	3	3	3	3	9	1	1	1	1	1	1	1	1	1	1	1	1	1	1	1	1	4	4	1	1	2	2	2	3	7	3	3	1	5	6	1	2	6	7	4	5	2	2	2
SAL0000873	1	4	8	4	3	3	3	3	3	10	1	1	1	1	1	1	1	1	1	1	1	1	1	1	1	1	5	5	1	1	2	2	2	3	6	3	3	1	4	4	1	2	4	6	5	4	2	2	2
SAL0000874	1	4	8	4	3	3	3	3	3	9	1	1	1	1	1	1	1	1	1	1	1	1	1	1	1	1	5	5	1	1	2	2	2	3	6	3	3	1	4	4	1	2	4	6	5	4	2	2	2
SAL0000875	1	2	1	2	1	1	1	1	1	1	1	1	1	1	1	1	1	1	1	1	1	1	1	1	1	1	1	1	1	1	1	1	1	1	1	1	1	1	2	2	1	1	2	1	1	2	1	1	1
SAL0000876	1	4	9	4	3	3	3	3	3	10	1	1	1	1	1	1	1	1	1	1	1	1	1	1	1	1	5	5	1	1	2	2	2	3	6	3	3	1	4	4	1	2	4	6	5	4	2	2	2
SAL0000877	1	4	9	4	3	3	3	3	3	8	1	1	1	1	1	1	1	1	1	1	1	1	1	1	1	1	5	5	1	1	2	2	2	3	6	3	3	1	4	4	11	2	10	6	5	4	2	2	2
SAL0000878	1	4	8	4	3	3	3	3	3	9	1	1	1	1	1	1	1	1	1	1	1	1	1	1	1	1	5	5	1	1	2	2	2	3	6	3	3	1	4	4	1	2	4	6	5	4	2	2	2
SAL0000879	1	4	10	4	3	3	3	3	3	8	1	1	1	1	1	1	1	1	1	1	1	1	1	1	1	1	5	5	1	1	2	2	2	3	6	3	3	1	4	4	1	2	4	6	5	4	2	2	2
SAL0000880	1	4	9	4	3	3	3	3	3	8	1	1	1	1	1	1	1	1	1	1	1	1	1	1	1	1	5	5	1	1	2	2	2	3	6	3	3	1	4	4	1	2	4	6	5	4	2	2	2
SAL0000881	1	4	12	7	3	3	3	3	3	11	1	1	1	1	1	1	1	1	1	1	1	1	1	1	1	1	5	5	1	1	2	2	2	3	6	3	3	1	4	7	9	2	7	6	5	4	2	2	2
SAL0000882	1	4	9	4	3	3	3	3	3	10	1	1	1	1	1	1	1	1	1	1	1	1	1	1	1	1	5	5	1	1	2	2	2	3	6	3	3	1	4	4	1	2	4	6	5	4	2	2	2
SAL0000883	1	4	10	4	3	3	3	3	3	9	1	1	1	1	1	1	1	1	1	1	1	1	1	1	1	1	5	5	1	1	2	2	2	3	6	3	3	1	4	4	1	2	4	6	5	4	2	2	2
SAL0000884	1	4	6	4	3	3	3	3	3	9	1	1	1	1	1	1	1	1	1	1	1	1	1	1	1	1	5	5	1	1	2	2	2	3	7	3	3	1	4	4	1	2	4	7	5	4	2	2	2
SAL0000885	1	4	8	4	3	3	3	3	3	9	1	1	1	1	1	1	1	1	1	1	1	1	1	1	1	1	5	5	1	1	2	2	2	3	6	3	3	1	4	4	1	2	4	6	5	4	2	2	2
SAL0000886	1	4	9	7	3	3	3	3	3	10	1	1	1	1	1	1	1	1	1	1	1	1	1	1	1	1	5	5	1	1	2	2	2	3	6	3	3	1	4	7	1	2	7	6	5	4	2	2	2
SAL0000887	1	4	10	4	3	3	3	3	3	8	1	1	1	1	1	1	1	1	1	1	1	1	1	1	1	1	5	5	1	1	2	2	2	3	6	3	3	1	4	4	1	2	4	6	5	4	2	2	2
SAL0000888	1	4	11	7	3	3	3	3	3	9	1	1	1	1	1	1	1	1	1	1	1	1	1	1	1	1	5	5	1	1	2	2	2	3	6	3	3	1	4	7	1	2	7	6	5	4	2	2	2
SAL0000889	1	4	9	4	3	3	3	3	3	8	1	1	1	1	1	1	1	1	1	1	1	1	1	1	1	1	5	5	1	1	2	2	2	3	6	3	3	1	4	4	1	2	4	6	5	4	2	2	2
SAL0000890	1	4	8	4	3	3	3	3	3	9	1	1	1	1	1	1	1	1	1	1	1	1	1	1	1	1	5	5	1	1	2	2	2	3	6	3	3	1	4	4	1	2	4	6	5	4	2	2	2
SAL0000891	1	5	9	7	3	3	3	3	3	10	1	1	1	1	1	1	1	1	1	1	1	1	1	1	1	1	4	4	1	1	2	2	2	3	6	3	3	1	5	7	1	2	7	6	4	5	2	2	2
SAL0000892	1	4	10	4	3	3	3	3	3	8	1	1	1	1	1	1	1	1	1	1	1	1	1	1	1	1	5	5	1	1	2	2	2	3	6	3	3	1	4	4	1	2	4	6	5	4	2	2	2
SAL0000893	1	3	6	3	1	1	1	1	1	1	1	1	1	1	1	1	1	1	1	1	1	1	1	1	1	1	4	4	1	1	2	2	2	1	5	1	1	1	3	3	1	2	3	5	4	3	2	2	2
SAL0000894	1	5	9	7	3	3	3	3	3	11	1	1	1	1	1	1	1	1	1	1	1	1	1	1	1	1	4	4	1	1	2	2	2	3	6	3	3	1	5	7	1	2	7	6	4	5	2	2	2
SAL0000895	1	2	9	2	3	3	3	3	3	7	1	1	1	1	1	1	1	1	1	1	1	1	1	1	1	1	4	4	1	1	2	2	2	3	5	3	3	1	2	2	1	2	2	5	4	2	2	2	2
SAL0000896	1	5	9	7	3	3	3	3	3	10	1	1	1	1	1	1	1	1	1	1	1	1	1	1	1	1	4	4	1	1	2	2	2	3	6	3	3	1	5	7	1	2	7	6	4	5	2	2	2
SAL0000897	1	4	10	4	3	3	3	3	3	9	1	1	1	1	1	1	1	1	1	1	1	1	1	1	1	1	5	5	1	1	2	2	2	3	6	3	3	1	4	4	1	2	4	6	5	4	2	2	2
SAL0000898	1	1	1	1	3	3	3	3	3	7	1	1	1	1	1	1	1	1	1	1	1	1	1	1	1	1	4	4	1	1	2	2	2	3	1	3	3	1	1	1	1	2	1	1	4	1	2	2	2
SAL0000899	1	4	9	4	3	3	3	3	3	10	1	1	1	1	1	1	1	1	1	1	1	1	1	1	1	1	5	5	1	1	2	2	2	3	6	3	3	1	4	4	1	2	4	6	5	4	2	2	2
SAL0000900	1	5	11	6	3	3	3	3	3	9	1	1	1	1	1	1	1	1	1	1	1	1	1	1	1	1	4	4	1	1	2	2	2	3	7	3	3	1	5	6	1	2	6	7	4	5	2	2	2
SAL0000901	1	4	8	4	3	3	3	3	3	10	1	1	1	1	1	1	1	1	1	1	1	1	1	1	1	1	5	5	1	1	2	2	2	3	6	3	3	1	4	4	1	2	4	6	5	4	2	2	2
SAL0000902	1	4	10	4	3	3	3	3	3	9	1	1	1	1	1	1	1	1	1	1	1	1	1	1	1	1	5	5	1	1	2	2	2	3	6	3	3	1	4	4	1	2	4	6	5	4	2	2	2
SAL0000903	1	5	2	5	3	3	3	3	3	8	1	1	1	1	1	1	1	1	1	1	1	1	1	1	1	1	4	4	1	1	2	2	2	3	4	3	3	1	5	5	1	2	5	4	4	5	2	2	2
SAL0000904	1	4	11	7	3	3	3	3	3	10	1	1	1	1	1	1	1	1	1	1	1	1	1	1	1	1	5	5	1	1	2	2	2	3	6	3	3	1	4	7	1	2	7	6	5	4	2	2	2
SAL0000905	1	4	8	4	3	3	3	3	3	9	1	1	1	1	1	1	1	1	1	1	1	1	1	1	1	1	5	5	1	1	2	2	2	3	6	3	3	1	4	4	1	2	4	6	5	4	2	2	2
SAL0000906	1	5	10	6	3	3	3	3	3	9	1	1	1	1	1	1	1	1	1	1	1	1	1	1	1	1	4	4	1	1	2	2	2	3	7	3	3	1	5	6	1	2	6	7	4	5	2	2	2
SAL0000907	1	7	2	2	2	2	2	2	2	2	1	1	1	1	1	1	1	1	1	1	1	1	1	1	1	1	4	4	1	1	3	3	3	2	2	2	2	1	5	2	1	3	2	2	4	5	3	3	3
SAL0000908	1	4	9	7	3	3	3	3	3	10	1	1	1	1	1	1	1	1	1	1	1	1	1	1	1	1	5	5	1	1	2	2	2	3	6	3	3	1	4	7	1	2	7	6	5	4	2	2	2
SAL0000909	1	1	8	1	3	3	3	3	3	7	1	1	1	1	1	1	1	1	1	1	1	1	1	1	1	1	4	4	1	1	2	2	2	3	5	3	3	1	1	1	1	2	1	5	4	1	2	2	2
SAL0000910	1	4	10	4	3	3	3	3	3	8	1	1	1	1	1	1	1	1	1	1	1	1	1	1	1	1	5	5	1	1	2	2	2	3	6	3	3	1	4	4	1	2	4	6	5	4	2	2	2
SAL0000911	1	4	10	4	3	3	3	3	3	8	1	1	1	1	1	1	1	1	1	1	1	1	1	1	1	1	5	5	1	1	2	2	2	3	6	3	3	1	4	4	1	2	4	6	5	4	2	2	2
SAL0000912	1	4	2	4	5	5	5	5	5	2	1	1	1	1	1	1	1	1	1	1	1	1	1	1	1	1	3	3	1	1	2	2	2	3	3	3	3	1	4	4	1	2	4	3	3	4	2	2	2
SAL0000913	1	4	9	12	3	3	3	3	3	10	1	1	1	1	1	1	1	1	1	1	1	1	1	1	1	1	5	5	1	1	2	2	2	3	7	3	3	1	4	4	1	2	4	7	5	4	2	2	2
SAL0000914	1	3	1	3	1	1	1	1	1	1	1	1	1	1	1	1	1	1	1	1	1	1	1	1	1	1	1	1	1	1	2	2	2	1	1	1	1	1	3	3	1	2	3	1	1	3	2	2	2
SAL0000915	1	4	11	6	3	3	3	3	3	9	1	1	1	1	1	1	1	1	1	1	1	1	1	1	1	1	5	5	1	1	2	2	2	3	7	3	3	1	4	6	1	2	6	7	5	4	2	2	2
SAL0000916	1	3	4	3	1	1	1	1	1	7	1	1	1	1	1	1	1	1	1	1	1	1	1	1	1	1	4	4	1	1	2	2	2	1	5	1	1	1	3	3	1	2	3	5	4	3	2	2	2
SAL0000917	1	5	10	7	3	3	3	3	3	9	1	1	1	1	1	1	1	1	1	1	1	1	1	1	1	1	4	4	1	1	2	2	2	3	6	3	3	1	5	7	1	2	12	6	4	5	2	2	2
SAL0000918	1	4	10	4	3	3	3	3	3	8	1	1	1	1	1	1	1	1	1	1	1	1	1	1	1	1	6	11	1	1	2	2	2	3	5	3	3	1	4	4	1	2	4	5	6	4	2	2	2
SAL0000919	1	4	10	7	3	3	3	3	3	9	1	1	1	1	1	1	1	1	1	1	1	1	1	1	1	1	5	5	1	1	2	2	2	3	6	3	3	1	4	7	1	2	7	6	5	4	2	2	2
SAL0000920	2	3	1	3	1	1	1	1	1	7	2	2	2	2	2	2	2	2	2	2	2	2	2	2	2	2	4	4	2	2	1	1	1	1	1	1	1	2	3	3	2	1	3	1	4	3	1	1	1
SAL0000921	1	4	9	4	3	3	3	3	3	8	1	1	1	1	1	1	1	1	1	1	1	1	1	1	1	1	5	5	1	1	2	2	2	3	6	3	3	1	4	4	1	2	4	6	5	4	2	2	2
SAL0000922	1	3	3	3	1	1	1	1	1	2	1	1	1	1	1	1	1	1	1	1	1	1	1	1	1	1	4	4	1	1	2	2	2	1	1	1	1	1	3	3	1	2	3	1	4	3	2	2	2
SAL0000923	1	3	10	3	4	4	4	4	4	11	1	1	1	1	1	1	1	1	1	1	1	1	1	1	1	1	5	5	1	1	2	2	2	7	6	7	7	1	3	3	1	2	3	6	5	3	2	2	2
SAL0000924	1	2	7	2	3	3	3	3	3	6	1	1	1	1	1	1	1	1	1	1	1	1	1	1	1	1	4	4	1	1	2	2	2	3	1	3	3	1	2	2	1	2	2	1	4	2	2	2	2
SAL0000925	1	4	9	4	3	3	3	3	3	8	1	1	1	1	1	1	1	1	1	1	1	1	1	1	1	1	5	5	1	1	2	2	2	3	6	3	3	1	4	4	1	2	4	6	5	4	2	2	2
SAL0000926	1	5	9	6	3	3	3	3	3	11	1	1	1	1	1	1	1	1	1	1	1	1	1	1	1	1	4	4	1	1	2	2	2	3	7	3	3	1	5	6	1	2	6	7	4	5	2	2	2
SAL0000927	1	4	2	4	2	2	2	2	2	4	1	1	1	1	1	1	1	1	1	1	1	1	1	1	1	1	2	2	1	1	3	3	3	2	5	2	2	1	4	4	1	3	4	5	2	4	3	3	3
SAL0000928	1	4	10	7	3	3	3	3	3	9	1	1	1	1	1	1	1	1	1	1	1	1	1	1	1	1	5	5	1	1	2	2	2	3	6	3	3	1	4	7	1	2	4	6	5	4	2	2	2
SAL0000929	1	4	9	4	3	3	3	3	3	10	1	1	1	1	1	1	1	1	1	1	1	1	1	1	1	1	5	5	1	1	2	2	2	3	6	3	3	1	4	4	1	2	4	6	5	4	2	2	2
SAL0000930	1	4	10	4	3	3	3	3	3	8	1	1	1	1	1	1	1	1	1	1	1	1	1	1	1	1	5	5	1	1	2	2	2	3	6	3	3	1	4	4	1	2	4	6	5	4	2	2	2
SAL0000931	1	4	10	4	3	3	3	3	3	8	1	1	1	1	1	1	1	1	1	1	1	1	1	1	1	1	5	5	1	1	2	2	2	3	6	3	3	1	4	4	1	2	4	6	5	4	2	2	2
SAL0000932	1	3	7	3	1	1	1	1	1	8	1	1	1	1	1	1	1	1	1	1	1	1	1	1	1	1	4	4	1	1	2	2	2	1	5	1	1	1	3	3	1	2	3	5	4	3	2	2	2
SAL0000933	1	4	10	4	3	3	3	3	3	9	1	1	1	1	1	1	1	1	1	1	1	1	1	1	1	1	5	5	1	1	2	2	2	3	6	3	3	1	4	4	1	2	4	6	5	4	2	2	2
SAL0000934	1	4	10	7	3	3	3	3	3	9	1	1	1	1	1	1	1	1	1	1	1	1	1	1	1	1	5	5	1	1	2	2	2	3	6	3	3	1	4	7	1	2	7	6	5	4	2	2	2
SAL0000935	9	4	2	4	3	3	3	3	3	10	9	9	9	9	9	9	9	9	9	9	9	9	9	9	9	9	5	5	9	9	2	2	2	3	6	3	3	9	4	4	9	2	4	6	5	4	2	2	2
SAL0000936	1	4	8	4	3	3	3	3	3	9	1	1	1	1	1	1	1	1	1	1	1	1	1	1	1	1	5	5	1	1	2	2	2	3	6	3	3	1	4	4	1	2	4	6	5	4	2	2	2
SAL0000937	1	4	9	4	3	3	3	3	3	8	1	1	1	1	1	1	1	1	1	1	1	1	1	1	1	1	5	5	1	1	2	2	2	3	6	3	3	1	4	4	1	2	4	6	5	4	2	2	2
SAL0000938	1	4	11	8	3	3	3	3	3	9	1	1	1	1	1	1	1	1	1	1	1	1	1	1	1	1	5	5	1	1	2	2	2	3	6	3	3	1	4	8	1	2	10	6	5	4	2	2	2
SAL0000939	1	4	8	4	3	3	3	3	3	10	1	1	1	1	1	1	1	1	1	1	1	1	1	1	1	1	5	5	1	1	2	2	2	3	6	3	3	1	4	4	1	2	4	6	5	4	2	2	2
SAL0000940	1	2	7	2	2	2	2	2	2	8	1	1	1	1	1	1	1	1	1	1	1	1	1	1	1	1	4	4	1	1	3	3	3	2	5	2	2	1	2	2	1	3	2	5	4	2	3	3	3
SAL0000941	1	4	8	4	3	3	3	3	3	9	1	1	1	1	1	1	1	1	1	1	1	1	1	1	1	1	5	5	1	1	2	2	2	3	6	3	3	1	4	4	1	2	4	6	5	4	2	2	2
SAL0000942	1	4	10	4	3	3	3	3	3	8	1	1	1	1	1	1	1	1	1	1	1	1	1	1	1	1	5	5	1	1	2	2	2	3	6	3	3	1	4	4	1	2	4	6	5	4	2	2	2
SAL0000943	1	4	7	4	3	3	3	3	3	6	1	1	1	1	1	1	1	1	1	1	1	1	1	1	1	1	2	2	1	1	2	2	2	3	2	3	3	1	4	4	1	2	4	2	2	4	2	2	2
SAL0000944	1	3	6	3	2	2	2	2	2	1	1	1	1	1	1	1	1	1	1	1	1	1	1	1	1	1	4	4	1	1	2	2	2	2	1	2	2	1	3	3	1	2	3	1	4	3	2	2	2
SAL0000945	1	4	10	9	3	3	3	3	3	11	1	1	1	1	1	1	1	1	1	1	1	1	1	1	1	1	5	5	1	1	2	2	2	3	6	3	3	1	4	4	1	2	4	6	5	4	2	2	2
SAL0000946	1	4	9	4	3	3	3	3	3	8	1	1	1	1	1	1	1	1	1	1	1	1	1	1	1	1	5	5	1	1	2	2	2	3	6	3	3	1	4	4	1	2	4	6	5	4	2	2	2
SAL0000947	1	4	9	4	3	3	3	3	3	12	1	1	1	1	1	1	1	1	1	1	1	8	1	1	1	1	5	5	1	1	2	2	2	3	6	3	3	1	4	11	1	2	4	6	5	4	2	2	2
SAL0000948	1	4	10	4	3	3	3	3	3	9	1	1	1	1	1	1	1	1	1	1	1	1	1	1	1	1	5	5	1	1	2	2	2	3	6	3	3	1	4	4	1	2	4	6	5	4	2	2	2
SAL0000949	1	4	10	4	3	3	3	3	3	9	1	1	1	1	1	1	1	1	1	1	1	1	1	1	1	1	5	5	1	1	2	2	2	3	2	3	3	1	4	4	1	2	8	2	5	4	2	2	2
SAL0000950	1	4	9	4	3	3	3	3	3	10	1	1	1	1	1	1	1	1	1	1	1	1	1	1	1	1	5	5	1	1	2	2	2	3	6	3	3	1	4	4	1	2	4	6	5	4	2	2	2
SAL0000951	1	4	9	4	3	3	3	3	3	10	1	1	1	1	1	1	1	1	1	1	1	1	1	1	1	1	5	5	1	1	2	2	2	3	6	3	3	1	4	4	1	2	4	6	5	4	2	2	2
SAL0000952	1	4	9	7	3	3	3	3	3	11	1	1	1	1	1	1	1	1	1	1	1	1	1	1	1	1	5	5	1	1	2	2	2	3	6	3	3	1	4	7	1	2	7	6	5	4	2	2	2
SAL0000953	1	4	9	4	3	3	3	3	3	8	1	1	1	1	1	1	1	1	1	1	1	1	1	1	1	1	5	5	1	1	2	2	2	3	6	3	3	1	4	4	1	2	4	6	5	4	2	2	2
SAL0000954	1	4	9	4	3	3	3	3	3	10	1	1	1	1	1	1	1	1	1	1	1	1	1	1	1	1	5	5	1	1	2	2	2	3	6	3	3	1	4	4	1	2	4	6	5	4	2	2	2
SAL0000955	1	4	10	4	3	3	3	3	3	9	1	1	1	1	1	1	1	1	1	1	1	1	1	1	1	1	6	6	1	1	2	2	2	3	5	3	3	1	4	4	1	2	4	5	7	4	2	2	2
SAL0000956	1	4	9	4	3	3	3	3	3	10	1	1	1	1	1	1	1	1	1	1	1	1	1	1	1	1	5	5	1	1	2	2	2	3	6	3	3	1	4	4	1	2	4	6	5	4	2	2	2
SAL0000957	1	4	10	7	3	3	3	3	3	11	1	1	1	1	1	1	1	1	1	1	1	1	1	1	1	1	5	5	1	1	2	2	2	3	6	3	3	1	4	7	1	2	4	6	5	4	2	2	2
SAL0000958	1	4	8	4	3	3	3	3	3	9	1	1	1	1	1	1	1	1	1	1	1	1	1	1	1	1	5	5	1	1	2	2	2	3	6	3	3	1	4	4	1	2	4	6	5	4	2	2	2
SAL0000959	1	4	10	6	3	3	3	3	3	9	1	1	1	1	1	1	1	1	1	1	1	1	1	1	1	1	5	5	1	1	2	2	2	3	7	3	3	1	4	6	1	2	6	7	5	4	2	2	2
SAL0000960	1	4	11	7	3	3	3	3	3	9	1	1	1	1	1	1	1	1	1	1	1	1	1	1	1	1	5	5	1	1	2	2	2	3	6	3	3	1	4	7	1	2	7	6	5	4	2	2	2
SAL0000961	1	4	9	4	3	3	3	3	3	7	1	1	1	1	1	1	1	1	1	1	1	1	1	1	1	1	5	5	1	1	2	2	2	3	6	3	3	1	4	4	1	2	4	6	5	4	2	2	2
SAL0000962	1	4	10	4	3	3	3	3	3	8	1	1	1	1	1	1	1	1	1	1	1	1	1	1	1	1	5	5	1	1	2	2	2	3	6	3	3	1	4	4	1	2	4	6	5	4	2	2	2
SAL0000963	1	4	8	4	3	3	3	3	3	9	1	1	1	1	1	1	1	1	1	1	1	1	1	1	1	1	5	5	1	1	2	2	2	3	6	3	3	1	4	4	1	2	4	6	5	4	2	2	2
SAL0000964	1	4	9	4	3	3	3	3	3	8	1	1	1	1	1	1	1	1	1	1	1	1	1	1	1	1	5	5	1	1	2	2	2	3	6	3	3	1	4	4	1	2	4	6	5	4	2	2	2
SAL0000965	1	2	8	6	3	3	3	3	3	7	1	1	1	1	1	1	1	1	1	1	1	1	1	1	1	1	4	4	1	1	2	2	2	3	2	3	3	1	2	6	1	2	2	2	4	2	2	2	2
SAL0000966	1	4	10	4	3	3	3	3	3	9	1	1	1	1	1	1	1	1	1	1	1	1	1	1	1	1	5	5	1	1	2	2	2	3	6	3	3	1	4	4	1	2	4	6	5	4	2	2	2
SAL0000967	1	4	9	4	3	3	3	3	3	8	1	1	1	1	1	1	1	1	1	1	1	1	1	1	1	1	5	5	1	1	2	2	2	3	6	3	3	1	4	4	1	2	4	6	5	4	2	2	2
SAL0000968	1	4	9	6	3	3	3	3	3	10	1	1	1	1	1	1	1	1	1	1	1	1	1	1	1	1	5	5	1	1	2	2	2	3	7	3	3	1	4	6	1	2	6	7	5	4	2	2	2
SAL0000969	1	4	9	4	3	3	3	3	3	11	1	1	1	1	1	1	1	1	1	1	1	1	1	1	1	1	7	7	1	1	2	2	2	3	5	3	3	1	4	4	1	2	4	5	6	4	2	2	2
SAL0000970	1	4	8	4	3	3	3	3	3	10	1	1	1	1	1	1	1	1	1	1	1	1	1	1	1	1	5	5	1	1	2	2	2	3	6	3	3	1	4	4	1	2	4	6	5	4	2	2	2
SAL0000971	1	4	11	4	3	3	3	3	3	10	1	1	1	1	1	1	1	1	1	1	1	1	1	1	1	1	5	5	1	1	2	2	2	3	6	3	3	1	4	9	1	2	4	6	5	4	2	2	2
SAL0000972	1	4	9	4	3	3	3	3	3	10	1	1	1	1	1	1	1	1	1	1	1	1	1	1	1	1	5	5	1	1	2	2	2	3	6	3	3	1	4	4	1	2	4	6	5	4	2	2	2
SAL0000973	1	4	10	4	3	3	3	3	3	9	1	1	1	1	1	1	1	1	1	1	1	1	1	1	1	1	5	5	1	1	2	2	2	3	6	3	3	1	4	4	1	2	4	6	5	4	2	2	2
SAL0000974	1	4	9	4	3	3	3	3	3	8	1	1	1	1	1	1	1	1	1	1	1	1	1	1	1	1	5	5	1	1	2	2	2	3	6	3	3	1	4	4	1	2	4	6	5	4	2	2	2
SAL0000975	1	4	11	7	3	3	3	3	3	9	1	1	1	1	1	1	1	1	1	1	1	1	1	1	1	1	5	5	1	1	2	2	2	3	6	3	3	1	4	7	1	2	7	6	5	4	2	2	2
SAL0000976	1	4	10	4	3	3	3	3	3	9	1	1	1	1	1	1	1	1	1	1	1	1	1	1	1	1	5	5	1	1	2	2	2	3	6	3	3	1	4	4	1	2	4	6	5	4	2	2	2
SAL0000977	1	5	9	7	3	3	3	3	3	11	1	1	1	1	1	1	1	1	1	1	1	1	1	1	1	1	4	4	1	1	2	2	2	3	6	3	3	1	5	7	1	2	7	6	4	5	2	2	2
SAL0000978	1	4	9	4	3	3	3	3	3	8	1	1	1	1	1	1	1	1	1	1	1	1	1	1	1	1	5	5	1	1	2	2	2	3	6	3	3	1	4	4	1	2	4	6	5	4	2	2	2
SAL0000979	1	2	2	2	1	1	1	1	1	4	1	1	1	1	1	1	1	1	1	1	1	1	1	1	1	1	3	3	1	1	2	2	2	1	2	1	1	1	2	2	1	2	2	2	3	2	2	2	2
SAL0000980	1	4	11	4	3	3	3	3	3	8	1	1	1	1	1	1	1	1	1	1	1	1	1	1	1	1	5	5	10	1	2	2	2	3	6	3	3	1	4	4	1	2	4	6	5	4	2	2	2
SAL0000981	1	4	5	4	3	3	3	3	3	8	1	1	1	1	1	1	1	1	1	1	1	1	1	1	1	1	6	6	1	1	2	2	2	3	5	3	3	1	4	4	1	2	4	5	6	4	2	2	2
SAL0000982	1	4	8	4	3	3	3	3	3	9	1	1	1	1	1	1	1	1	1	1	1	1	1	1	1	1	5	5	1	1	2	2	2	3	6	3	3	1	4	4	1	2	4	6	5	4	2	2	2
SAL0000983	1	4	12	4	3	3	3	3	3	13	1	1	1	1	1	1	1	1	1	1	1	1	1	1	1	1	5	5	1	1	2	2	2	3	11	3	3	1	4	4	1	2	9	7	5	4	2	2	2
SAL0000984	1	4	7	4	3	3	3	3	3	9	1	1	1	1	1	1	1	1	1	1	1	1	1	1	1	1	5	5	1	1	2	2	2	3	6	3	3	1	4	4	1	2	4	6	5	4	2	2	2
SAL0000985	1	4	10	4	3	3	3	3	3	9	1	1	1	1	1	1	1	1	1	1	1	1	1	1	1	1	5	5	1	1	2	2	2	3	6	3	3	1	4	4	1	2	4	6	5	4	2	2	2
SAL0000986	1	4	9	4	3	3	3	3	3	10	1	1	1	1	1	1	1	1	1	1	1	1	1	1	1	1	5	5	1	1	2	2	2	3	6	3	3	1	4	4	1	2	4	6	5	4	2	2	2
SAL0000987	2	1	5	1	1	1	1	1	1	3	2	2	2	2	2	2	2	2	2	2	2	2	2	2	2	2	4	4	2	2	1	1	1	1	3	1	1	2	1	1	2	1	1	3	4	1	1	1	1
SAL0000988	2	1	5	1	1	1	1	1	1	3	2	2	2	2	2	2	2	2	2	2	2	2	2	2	2	2	3	3	2	2	1	1	1	1	1	1	1	2	1	1	2	1	1	1	3	1	1	1	1
SAL0000989	1	4	8	4	3	3	3	3	3	9	1	1	1	1	1	1	1	1	1	1	1	1	1	1	1	1	5	5	1	1	2	2	2	3	6	3	3	1	4	4	1	2	4	6	5	4	2	2	2
SAL0000990	1	2	2	2	2	2	2	2	2	6	1	1	1	1	1	1	1	1	1	1	1	1	1	1	1	1	4	4	1	1	3	3	3	2	5	2	2	1	2	2	1	3	2	5	4	2	3	3	3
SAL0000991	1	3	8	3	4	4	4	4	4	7	1	1	1	1	1	1	1	1	1	1	1	1	1	1	1	1	5	5	1	1	2	2	2	4	6	4	4	1	3	3	1	2	3	6	5	3	2	2	2
SAL0000992	1	4	10	4	3	3	3	3	3	9	1	1	1	1	1	1	1	1	1	1	1	1	1	1	1	1	5	5	1	1	2	2	2	3	6	3	3	1	4	4	1	2	4	6	5	4	2	2	2
SAL0000993	1	4	9	4	3	3	3	3	3	8	1	1	1	1	1	1	1	1	1	1	1	1	1	1	1	1	5	5	1	1	2	2	2	3	6	3	3	1	4	4	1	2	4	6	5	4	2	2	2
SAL0000994	1	4	9	4	3	3	3	3	3	10	1	1	1	1	1	1	1	1	1	1	1	1	1	1	1	1	5	5	1	1	2	2	2	3	6	3	3	1	4	4	1	2	4	6	5	4	2	2	2
SAL0000995	1	4	5	4	3	3	3	3	3	10	1	1	1	1	1	1	1	1	1	1	1	1	1	1	1	1	6	6	1	1	2	2	2	3	5	3	3	1	4	4	1	2	4	5	6	4	2	2	2
SAL0000996	1	4	10	4	3	3	3	3	3	9	1	1	1	1	1	1	1	1	1	1	1	1	1	1	1	1	5	5	1	1	2	2	2	3	6	3	3	1	4	4	1	2	4	6	5	4	2	2	2
SAL0000997	1	3	8	3	1	1	1	1	1	9	1	1	1	1	1	1	1	1	1	1	1	1	1	1	1	1	4	4	1	1	2	2	2	1	5	1	1	1	3	3	1	2	3	5	4	3	2	2	2
SAL0000998	1	4	10	4	3	3	3	3	3	9	1	1	1	1	1	1	1	1	1	1	1	1	1	1	1	1	5	5	1	1	2	2	2	3	6	3	3	1	4	4	1	2	4	6	5	4	2	2	2
SAL0000999	1	4	9	7	3	3	3	3	3	11	1	1	1	1	1	1	1	1	1	1	1	1	1	1	1	1	5	5	1	1	2	2	2	3	6	3	3	1	4	7	1	2	4	6	5	4	2	2	2
SAL0001000	1	4	9	4	3	3	3	3	3	8	1	1	1	1	1	1	1	1	1	1	1	1	1	1	1	1	5	5	1	1	2	2	2	3	6	3	3	1	4	4	1	2	4	6	5	4	2	2	2
SAL0001001	1	3	4	3	1	1	1	1	1	8	1	1	1	1	1	1	1	1	1	1	1	1	1	1	1	1	7	7	1	1	2	2	2	1	5	1	1	1	3	3	1	2	3	5	6	3	2	2	2
SAL0001002	1	4	8	4	3	3	3	3	3	9	1	1	1	1	1	1	1	1	1	1	1	1	1	1	1	1	5	5	1	1	2	2	2	3	6	3	3	1	4	4	1	2	4	6	5	4	2	2	2
SAL0001003	1	4	8	4	3	3	3	3	3	10	1	1	1	1	1	1	1	1	1	1	1	1	1	1	1	1	5	5	1	1	2	2	2	3	6	3	3	1	4	4	1	2	4	6	5	4	2	2	2
SAL0001004	1	3	9	3	1	1	1	1	1	7	1	1	1	1	1	1	1	1	1	1	1	1	1	1	1	1	4	4	1	1	2	2	2	1	5	1	1	1	3	3	1	2	3	5	4	3	2	2	2
SAL0001005	1	4	7	4	3	3	3	3	3	1	1	1	1	1	1	1	1	1	1	1	1	1	1	1	1	1	5	5	1	1	2	2	2	3	1	3	3	1	4	4	1	2	4	1	5	4	2	2	2
SAL0001006	1	4	9	7	3	3	3	3	3	10	1	1	1	1	1	1	1	1	1	1	1	1	1	1	1	1	5	5	1	1	2	2	2	3	6	3	3	1	4	7	1	2	7	6	5	4	2	2	2
SAL0001007	1	4	8	4	3	3	3	3	3	9	1	1	1	1	1	1	1	1	1	1	1	1	1	1	1	1	5	5	1	1	2	2	2	3	6	3	3	1	4	4	1	2	11	6	5	4	2	2	2
SAL0001008	1	3	9	3	4	4	4	4	4	8	1	1	1	1	1	1	1	1	1	1	1	1	1	1	1	1	5	5	1	1	2	2	2	4	6	4	4	1	3	3	1	2	3	6	5	3	2	2	2
SAL0001009	1	4	9	4	3	3	3	3	3	10	1	1	1	1	1	1	1	1	1	1	1	1	1	1	1	1	5	5	1	1	2	2	2	3	6	3	3	1	4	4	1	2	4	6	5	4	2	2	2
SAL0001010	1	4	9	4	3	3	3	3	3	10	1	1	1	1	1	1	1	1	1	1	1	1	1	1	1	1	5	5	1	1	2	2	2	3	6	3	3	1	4	4	1	2	4	6	5	4	2	2	2
SAL0001011	1	4	8	4	3	3	3	3	3	9	1	1	1	1	1	1	1	1	1	1	1	1	1	1	1	1	5	5	1	1	2	2	2	3	6	3	3	1	4	4	1	2	4	6	5	4	2	2	2
SAL0001012	1	4	8	4	3	3	3	3	3	10	1	1	1	1	1	1	1	1	1	1	1	1	1	1	1	1	5	5	1	1	2	2	2	3	6	3	3	1	4	4	1	2	4	6	5	4	2	2	2
SAL0001013	1	4	9	4	3	3	3	3	3	10	1	1	1	1	1	1	1	1	1	1	1	1	1	1	1	1	5	5	1	1	2	2	2	3	6	3	3	1	4	4	1	2	4	6	5	4	2	2	2
SAL0001014	1	4	11	4	3	3	3	3	3	9	1	1	1	1	1	1	1	1	1	1	1	1	1	1	1	1	7	7	1	1	2	2	2	3	5	3	3	1	4	4	1	2	4	5	6	4	2	2	2
SAL0001015	1	4	10	4	3	3	3	3	3	9	1	1	1	1	1	1	1	1	1	1	1	1	1	1	1	1	5	5	1	1	2	2	2	3	6	3	3	1	4	4	1	2	4	6	5	4	2	2	2
SAL0001016	1	4	9	4	3	3	3	3	3	10	1	1	1	1	1	1	1	1	1	1	1	1	1	1	1	1	5	5	1	1	2	2	2	3	6	3	3	1	4	4	1	2	4	6	5	4	2	2	2
SAL0001017	1	4	9	4	3	3	3	3	3	8	1	1	1	1	1	1	1	1	1	1	1	1	1	1	1	1	5	5	1	1	2	2	2	3	6	3	3	1	4	4	1	2	4	6	5	4	2	2	2
SAL0001018	1	4	8	4	3	3	3	3	3	10	1	1	1	1	1	1	1	1	1	1	1	1	1	1	1	1	5	5	1	1	2	2	2	3	6	3	3	1	4	4	1	2	4	6	5	4	2	2	2
SAL0001019	1	4	8	4	3	3	3	3	3	10	1	1	1	1	1	1	1	1	1	1	1	1	1	1	1	1	5	5	1	1	2	2	2	3	6	3	3	1	4	4	1	2	4	6	5	4	2	2	2
SAL0001020	1	3	7	3	1	1	1	1	1	8	1	1	1	1	1	1	1	1	1	1	1	1	1	1	1	1	4	4	1	1	2	2	2	1	5	1	1	1	3	3	1	2	3	5	4	3	2	2	2
SAL0001021	1	4	9	7	3	3	3	3	3	12	1	1	1	1	1	1	1	1	1	1	1	1	1	1	1	1	5	5	1	1	2	2	2	3	6	3	3	11	4	7	1	2	7	6	5	4	2	2	2
SAL0001022	1	4	10	4	3	3	3	3	3	9	1	1	1	1	1	1	1	1	1	1	1	1	1	1	1	1	5	5	1	1	2	2	2	3	6	3	3	1	4	4	1	2	8	6	5	4	2	2	2
SAL0001023	1	1	6	1	3	3	3	3	3	7	1	1	1	1	1	1	1	1	1	1	1	1	1	1	1	1	4	4	1	1	2	2	2	3	2	3	3	1	1	1	1	2	1	2	4	1	2	2	2
SAL0001024	1	4	7	4	3	3	3	3	3	6	1	1	1	1	1	1	1	1	1	1	1	1	1	1	1	1	5	5	1	1	2	2	2	3	2	3	3	1	4	4	1	2	4	2	5	4	2	2	2
SAL0001025	1	4	9	4	3	3	3	3	3	10	1	1	1	1	1	1	1	1	1	1	1	1	1	1	1	1	5	5	1	1	2	2	2	3	6	3	3	1	4	4	1	2	4	6	5	4	2	2	2
SAL0001026	2	1	1	1	3	3	3	3	3	7	2	2	2	2	2	2	2	2	2	2	2	2	2	2	2	2	4	4	2	2	1	1	1	3	5	3	3	2	1	1	2	1	1	5	4	1	1	1	1
SAL0001027	1	4	7	4	3	3	3	3	3	8	1	1	1	1	1	1	1	1	1	1	1	1	1	1	1	1	5	5	1	1	2	2	2	3	6	3	3	1	4	4	1	2	4	6	5	4	2	2	2
SAL0001028	1	4	1	7	3	3	3	3	3	9	1	1	1	1	1	1	1	1	1	1	1	1	1	1	1	1	5	5	1	1	2	2	2	3	6	3	3	1	4	7	1	2	7	6	5	4	2	2	2
SAL0001029	1	4	8	4	3	3	3	3	3	9	1	1	1	1	1	1	1	1	1	1	1	1	1	1	1	1	5	5	1	1	2	2	2	3	6	3	3	1	4	4	1	2	4	6	5	4	2	2	2
SAL0001030	1	2	1	2	2	2	2	2	2	7	1	1	1	1	1	1	1	1	1	1	1	1	1	1	1	1	4	4	1	1	3	3	3	2	5	2	2	1	2	2	1	3	2	5	4	2	3	3	3
SAL0001031	1	4	9	7	3	3	3	3	3	10	1	1	1	1	1	1	1	1	1	1	1	1	1	1	1	1	5	5	1	1	2	2	2	3	6	3	3	1	4	7	1	2	4	6	5	4	2	2	2
SAL0001032	1	4	10	4	3	3	3	3	3	9	1	1	1	1	1	1	1	1	1	1	1	1	1	1	1	1	5	5	1	1	2	2	2	3	6	3	3	1	4	4	1	2	4	6	5	4	2	2	2
SAL0001033	1	4	10	4	3	3	3	3	3	8	1	1	1	1	1	1	1	1	1	1	1	1	1	1	1	1	5	5	1	1	2	2	2	3	6	3	3	1	4	4	1	2	4	6	5	4	2	2	2
SAL0001034	1	4	9	4	3	3	3	3	3	10	1	1	1	1	1	1	1	1	1	1	1	1	1	1	1	1	5	5	1	1	2	2	2	3	6	3	3	1	4	4	1	2	4	6	5	4	2	2	2
SAL0001035	1	4	2	4	3	3	3	3	3	8	1	1	1	1	1	1	1	1	1	1	1	1	1	1	1	1	5	5	1	1	2	2	2	3	6	3	3	1	4	4	1	2	4	6	5	4	2	2	2
SAL0001036	1	4	8	4	3	3	3	3	3	10	1	1	1	1	1	1	1	1	1	1	1	1	1	1	1	1	5	5	1	1	2	2	2	3	6	3	3	1	4	4	1	2	4	6	5	4	2	2	2
SAL0001037	1	4	10	7	3	3	3	3	3	9	1	1	1	1	1	1	1	1	1	1	1	1	1	1	1	1	5	5	1	1	2	2	2	3	6	3	3	1	4	7	1	2	7	6	5	4	2	2	2
SAL0001038	1	3	9	3	4	4	4	4	4	8	1	1	1	1	1	1	1	1	1	1	1	1	1	1	1	1	5	5	1	1	2	2	2	4	6	4	4	1	3	3	1	2	3	6	5	3	2	2	2
SAL0001039	1	4	9	4	3	3	3	3	3	10	1	1	1	1	1	1	1	1	1	1	1	1	1	1	1	1	5	5	1	1	2	2	2	3	6	3	3	1	4	4	1	2	4	6	5	4	2	2	2
SAL0001040	1	4	11	8	3	3	3	3	3	10	1	1	1	1	1	1	1	1	1	1	1	1	1	1	1	1	5	5	1	1	2	2	2	3	6	3	3	1	4	8	1	2	9	6	5	4	2	2	2
SAL0001041	1	4	9	4	3	3	3	3	3	10	1	1	1	1	1	1	1	1	1	1	1	1	1	1	1	1	5	5	1	8	2	2	2	3	6	3	3	1	4	4	1	2	4	6	5	4	2	2	2
SAL0001042	1	4	8	4	3	3	3	3	3	10	1	1	1	1	1	1	1	1	1	1	1	1	1	1	1	1	5	5	1	1	2	2	2	3	6	3	3	1	4	4	1	2	4	6	5	4	2	2	2
SAL0001043	1	4	10	4	3	3	3	3	3	9	1	1	1	1	1	1	1	1	1	1	1	1	1	1	1	1	5	5	1	1	2	2	2	3	6	3	3	1	4	4	1	2	4	6	5	4	2	2	2
SAL0001044	1	4	10	4	3	3	3	3	3	8	1	1	1	1	1	1	1	1	1	1	1	1	1	1	1	1	5	5	1	1	2	2	2	3	6	3	3	1	4	4	1	2	4	6	5	4	2	2	2
SAL0001045	1	4	8	4	3	3	3	3	3	9	1	1	1	1	1	1	1	1	1	1	1	1	1	1	1	1	5	5	1	1	2	2	2	3	6	3	3	1	4	4	1	2	4	6	5	4	2	2	2
SAL0001046	1	3	8	3	1	1	1	1	1	6	1	1	1	1	1	1	1	1	1	1	1	1	1	1	1	1	4	4	1	1	2	2	2	1	5	1	1	1	3	3	1	2	3	5	4	3	2	2	2
SAL0001047	1	4	10	4	3	3	3	3	3	9	1	1	1	1	1	1	1	1	1	1	1	1	1	1	1	1	5	5	1	1	2	2	2	3	6	3	3	1	4	4	1	2	4	6	5	4	2	2	2
SAL0001048	1	4	9	4	3	3	3	3	3	10	1	1	1	1	1	1	1	1	1	1	1	1	1	1	1	1	5	5	1	1	2	2	2	3	6	3	3	1	4	4	1	2	4	6	5	4	2	2	2
SAL0001049	1	4	10	4	3	3	3	3	3	8	1	1	1	1	1	1	1	1	1	1	1	1	1	1	1	1	5	5	1	1	2	2	2	3	6	3	3	1	4	4	1	2	11	6	5	4	2	2	2
SAL0001050	1	4	8	4	3	3	3	3	3	10	1	1	1	1	1	1	1	1	1	1	1	1	1	1	1	1	5	5	1	1	2	2	2	3	6	3	3	1	4	4	1	2	4	6	5	4	2	2	2
SAL0001051	1	4	9	4	3	3	3	3	3	10	1	1	1	1	1	1	1	1	1	1	1	1	1	1	1	1	5	5	1	1	2	2	2	3	6	3	3	1	4	4	1	2	4	6	5	4	2	2	2
SAL0001052	1	4	8	4	3	3	3	3	3	10	1	1	1	1	1	1	1	1	1	1	1	1	1	1	1	1	5	5	1	1	2	2	2	3	6	3	3	1	4	4	1	2	4	6	5	4	2	2	2
SAL0001053	1	4	10	4	3	3	3	3	3	9	1	1	1	1	1	1	1	1	1	1	1	1	1	1	1	1	5	5	1	1	2	2	2	3	6	3	3	1	4	12	1	2	11	6	5	4	2	2	2
SAL0001054	2	3	9	3	1	1	1	1	1	10	2	2	2	2	2	2	2	2	2	2	2	2	2	2	2	2	4	4	7	2	1	1	1	1	5	1	1	2	3	3	2	1	3	5	4	3	1	1	1
SAL0001055	1	4	9	4	3	3	3	3	3	8	1	1	1	1	1	1	1	1	1	1	1	1	1	1	1	1	5	5	1	1	2	2	2	3	6	3	3	1	4	4	1	2	4	6	5	4	2	2	2
SAL0001056	1	5	8	7	3	3	3	3	3	10	1	1	1	1	1	1	1	1	1	1	1	1	1	1	1	1	4	4	1	1	2	2	2	3	6	3	3	1	5	7	1	2	7	6	4	5	2	2	2
SAL0001057	1	4	2	4	3	3	3	3	3	8	1	1	1	1	1	1	1	1	1	1	1	1	1	1	1	1	5	5	1	1	2	2	2	3	6	3	3	1	4	4	1	2	4	6	5	4	2	2	2
SAL0001058	1	4	8	4	3	3	3	3	3	9	1	1	1	1	1	1	1	1	1	1	1	1	1	1	1	1	5	5	1	1	2	2	2	3	6	3	3	1	4	4	1	2	4	6	5	4	2	2	2
SAL0001059	1	4	11	4	3	3	3	3	3	9	1	1	1	1	1	1	1	1	1	1	1	1	1	1	1	1	5	5	1	1	2	2	2	3	6	3	3	1	4	4	10	2	4	6	5	4	2	2	2
SAL0001060	1	4	9	4	3	3	3	3	3	8	1	1	1	1	1	1	1	1	1	1	1	1	1	1	1	1	5	5	1	1	2	2	2	3	6	3	3	1	4	4	1	2	4	6	5	4	2	2	2
SAL0001061	1	4	9	7	3	3	3	3	3	11	1	1	1	1	1	1	1	1	1	1	1	1	1	1	1	1	5	5	1	1	2	2	2	3	6	3	3	1	4	7	1	2	4	6	5	4	2	2	2
SAL0001062	1	4	10	4	3	3	3	3	3	9	1	1	1	1	1	1	1	1	1	1	1	1	1	1	1	1	5	5	1	1	2	2	2	3	6	3	3	1	4	4	1	2	4	6	5	4	2	2	2
SAL0001063	1	4	8	4	3	3	3	3	3	9	1	1	1	1	1	1	1	1	1	1	1	1	1	1	1	1	5	5	1	1	2	2	2	3	6	3	3	1	4	4	1	2	4	6	5	4	2	2	2
SAL0001064	1	4	10	4	3	3	3	3	3	9	1	1	1	1	1	1	1	1	1	1	1	1	1	1	1	1	5	5	1	1	2	2	2	3	6	3	3	1	4	4	1	2	4	6	5	4	2	2	2
SAL0001065	1	4	9	6	3	3	3	3	3	10	1	1	1	1	1	1	1	1	1	1	1	1	1	1	1	1	5	5	1	1	2	2	2	3	7	3	3	1	4	6	1	2	6	7	5	4	2	2	2
SAL0001066	1	4	10	4	3	3	3	3	3	8	1	1	1	1	1	1	1	1	1	1	1	1	1	1	1	1	5	5	1	1	2	2	2	3	6	3	3	1	4	4	1	2	9	6	5	4	2	2	2
SAL0001067	1	5	12	10	3	3	3	3	3	11	1	1	1	1	1	1	1	1	1	1	1	1	1	1	1	1	4	4	1	1	2	2	2	3	6	3	3	1	5	7	1	2	7	6	4	5	2	2	2
SAL0001068	1	4	9	4	3	3	3	3	3	10	1	1	1	1	1	1	1	1	1	1	1	1	1	1	1	1	5	5	1	1	2	2	2	3	6	3	3	1	4	4	1	2	4	6	5	4	2	2	2
SAL0001069	1	4	10	6	3	3	3	3	3	12	1	1	1	1	1	1	1	1	1	1	1	1	1	1	1	1	5	5	7	7	2	2	2	3	8	3	3	1	4	6	7	2	6	8	5	4	2	2	2
SAL0001070	1	4	8	4	3	3	3	3	3	10	1	1	1	1	1	1	1	1	1	1	1	1	1	1	1	1	5	5	1	1	2	2	2	3	6	3	3	1	4	4	1	2	4	6	5	4	2	2	2
SAL0001071	1	4	8	4	3	3	3	3	3	9	1	1	1	1	1	1	1	1	1	1	1	1	1	1	1	1	5	5	1	1	2	2	2	3	6	3	3	1	4	4	1	2	4	6	5	4	2	2	2
SAL0001072	1	4	10	4	3	3	3	3	3	11	1	1	1	1	1	1	1	1	1	1	1	1	1	1	1	1	5	5	8	1	2	2	2	3	6	3	3	1	4	4	8	2	4	6	5	4	2	2	2
SAL0001073	1	4	10	4	3	3	3	3	3	8	1	1	1	1	1	1	1	1	1	1	1	1	1	1	1	1	5	5	1	1	2	2	2	3	6	3	3	1	4	4	1	2	4	6	5	4	2	2	2
SAL0001074	1	4	10	4	3	3	3	3	3	9	1	1	1	1	1	1	1	1	1	1	1	1	1	1	1	1	5	5	1	1	2	2	2	3	6	3	3	1	4	4	1	2	4	6	5	4	2	2	2
SAL0001075	1	5	9	7	3	3	3	3	3	11	1	1	1	1	1	1	1	1	1	1	1	1	1	1	1	1	4	4	1	1	2	2	2	3	6	3	3	1	5	7	1	2	7	6	4	5	2	2	2
SAL0001076	1	4	10	4	3	3	3	3	3	8	1	1	1	1	1	1	1	1	1	1	1	1	1	1	1	1	5	5	1	1	2	2	2	3	6	3	3	1	4	4	1	2	4	6	5	4	2	2	2
SAL0001077	1	4	8	4	3	3	3	3	3	9	1	1	1	1	1	1	1	1	1	1	1	1	1	1	1	1	5	5	1	1	2	2	2	3	6	3	3	1	4	4	1	2	4	6	5	4	2	2	2
SAL0001078	1	4	9	4	3	3	3	3	3	10	1	1	1	1	1	1	1	1	1	1	1	1	1	1	1	1	5	5	6	6	2	2	2	3	7	3	3	1	4	4	6	2	4	7	5	4	2	2	2
SAL0001079	1	4	9	4	3	3	3	3	3	10	1	1	1	1	1	1	1	1	1	1	1	1	1	1	1	1	5	5	1	1	2	2	2	3	8	3	3	1	4	4	1	2	4	6	5	4	2	2	2
SAL0001080	1	4	9	4	3	3	3	3	3	10	1	1	1	1	1	1	1	1	1	1	1	1	1	1	1	1	5	5	1	1	2	2	2	3	6	3	3	1	4	4	1	2	4	6	5	4	2	2	2
SAL0001081	1	4	8	4	3	3	3	3	3	9	1	1	1	1	1	1	1	1	1	1	1	1	1	1	1	1	5	5	1	1	2	2	2	3	6	3	3	1	4	4	1	2	4	6	5	4	2	2	2
SAL0001082	1	4	8	4	3	3	3	3	3	9	1	1	1	1	1	1	1	1	1	1	1	1	1	1	1	1	5	5	1	1	2	2	2	3	6	3	3	1	4	4	1	2	4	6	5	4	2	2	2
SAL0001083	1	4	8	4	3	3	3	3	3	10	1	1	1	1	1	1	1	1	1	1	1	1	1	1	1	1	5	5	1	1	2	2	2	3	6	3	3	1	4	4	1	2	4	6	5	4	2	2	2
SAL0001084	1	4	9	4	3	3	3	3	3	8	1	1	1	1	1	1	1	1	1	1	1	1	1	1	1	1	5	5	1	1	2	2	2	3	6	3	3	1	4	4	1	2	4	6	5	4	2	2	2
SAL0001085	2	1	5	1	1	1	1	1	1	6	2	2	2	2	2	2	2	2	2	2	2	2	2	2	2	2	3	3	2	2	1	1	1	1	1	1	1	2	1	1	2	1	1	1	3	1	1	1	1
SAL0001086	1	4	9	4	3	3	3	3	3	10	1	1	1	1	1	1	1	1	1	1	1	1	1	1	1	1	5	5	1	1	2	2	2	3	6	3	3	1	4	4	1	2	4	6	5	4	2	2	2
SAL0001087	1	4	8	4	3	3	3	3	3	9	1	1	1	1	1	1	1	1	1	1	1	1	1	1	1	1	5	5	1	1	2	2	2	3	6	3	3	1	4	4	1	2	4	6	5	4	2	2	2
SAL0001088	1	4	8	4	3	3	3	3	3	2	1	1	1	1	1	1	1	1	1	1	1	1	1	1	1	1	5	5	1	1	2	2	2	3	6	3	3	1	4	4	1	2	4	6	5	4	2	2	2
SAL0001089	1	4	9	6	3	3	3	3	3	10	1	1	1	1	1	1	1	1	1	1	1	1	1	1	1	1	5	5	1	1	2	2	2	3	7	3	3	1	4	6	1	2	6	7	5	4	2	2	2
SAL0001090	1	4	9	4	3	3	3	3	3	10	1	1	1	1	1	1	1	1	1	1	1	1	1	1	1	1	5	5	1	1	2	2	2	3	6	3	3	1	4	4	1	2	4	6	5	4	2	2	2
SAL0001091	1	4	7	4	3	3	3	3	3	8	1	1	1	1	1	1	1	1	1	1	1	1	1	1	1	1	2	2	1	1	2	2	2	3	5	3	3	1	4	4	1	2	4	5	2	4	2	2	2
SAL0001092	1	4	8	6	3	3	3	3	3	5	1	1	1	1	1	1	1	1	1	1	1	1	1	1	1	1	1	1	1	1	2	2	2	3	5	3	3	1	4	6	1	2	6	5	1	4	2	2	2
SAL0001093	1	4	1	4	3	3	3	3	3	1	1	1	1	1	1	1	1	1	1	1	1	1	1	1	1	1	5	5	1	1	2	2	2	3	1	3	3	1	4	4	1	2	6	1	5	4	2	2	2
SAL0001094	1	4	8	4	3	3	3	3	3	9	1	1	1	1	1	1	1	1	1	10	1	1	1	1	1	1	5	5	1	1	2	2	2	3	6	3	3	1	4	4	1	2	11	6	5	4	2	2	2
SAL0001095	1	4	8	4	3	3	3	3	3	9	1	1	1	1	1	1	1	1	1	1	1	1	1	1	1	1	5	5	1	1	2	2	2	3	6	3	3	1	4	4	1	2	4	6	5	4	2	2	2
SAL0001096	1	4	11	6	3	3	3	3	3	9	1	1	1	1	1	1	1	1	1	1	1	1	1	1	1	1	5	5	1	1	2	2	2	3	7	3	3	1	4	6	1	2	6	7	5	4	2	2	2
SAL0001097	1	4	10	4	3	3	3	3	3	11	1	1	1	1	1	1	1	1	1	1	1	1	1	1	1	1	8	8	1	1	2	2	2	3	5	3	3	1	4	4	1	2	4	5	7	4	2	2	2
SAL0001098	1	4	8	4	3	3	3	3	3	10	1	1	1	1	1	1	1	1	1	1	1	1	1	1	1	1	5	5	1	1	2	2	2	3	6	3	3	1	4	4	1	2	4	6	5	4	2	2	2
SAL0001099	1	4	8	4	3	3	3	3	3	7	1	1	1	1	1	1	1	1	1	1	1	1	1	1	1	1	2	2	1	1	2	2	2	3	5	3	3	1	4	4	1	2	4	5	2	4	2	2	2
SAL0001100	1	4	9	4	3	3	3	3	3	8	1	1	1	1	1	1	1	1	1	1	1	1	1	1	1	1	5	5	1	1	2	2	2	3	6	3	3	1	4	4	1	2	4	6	5	4	2	2	2
SAL0001101	1	4	9	4	3	3	3	3	3	10	1	1	1	1	1	1	1	1	1	1	1	1	1	1	1	1	5	5	1	1	2	2	2	3	6	3	3	1	4	4	1	2	4	6	5	4	2	2	2
SAL0001102	1	4	8	4	3	3	3	3	3	10	1	1	1	1	1	1	1	1	1	1	1	1	1	1	1	1	5	5	1	1	2	2	2	3	6	3	3	1	4	4	1	2	4	6	5	4	2	2	2
SAL0001103	1	4	8	4	3	3	3	3	3	9	1	1	1	1	1	1	1	1	1	1	1	1	1	1	1	1	5	5	1	1	2	2	2	3	6	3	3	1	4	4	1	2	4	6	5	4	2	2	2
SAL0001104	1	4	8	4	3	3	3	3	3	9	1	1	1	1	1	1	1	1	1	1	1	1	1	1	1	1	5	5	1	10	2	2	2	3	6	3	3	1	4	4	1	2	4	6	5	4	2	2	2
SAL0001105	1	4	9	4	3	3	3	3	3	10	1	1	1	1	1	1	1	1	1	1	1	1	1	1	1	1	5	5	1	1	2	2	2	3	6	3	3	1	4	4	1	2	4	6	5	4	2	2	2
SAL0001106	1	4	9	6	3	3	3	3	3	10	1	1	1	1	1	1	1	1	1	1	1	1	1	1	1	1	5	5	1	1	2	2	2	3	7	3	3	1	4	6	1	2	6	7	5	4	2	2	2
SAL0001107	1	4	9	4	3	3	3	3	3	8	1	1	1	1	1	1	1	1	1	1	1	1	1	1	1	1	5	5	1	1	2	2	2	3	6	3	3	1	4	4	1	2	4	6	5	4	2	2	2
SAL0001108	1	5	8	5	3	3	3	3	3	7	1	1	1	1	1	1	1	1	1	1	1	1	1	1	1	1	4	4	1	1	2	2	2	3	4	3	3	1	5	5	1	2	5	4	4	5	2	2	2
SAL0001109	1	5	9	10	3	3	3	3	3	8	1	1	1	1	1	1	1	1	1	1	1	1	1	1	1	1	4	4	1	1	2	2	2	3	6	3	3	1	5	11	1	2	12	6	4	5	2	2	2
SAL0001110	1	4	10	6	3	3	3	3	3	9	1	1	1	1	1	1	1	1	1	1	1	1	1	1	1	1	5	5	1	1	2	2	2	3	7	3	3	1	4	6	1	2	6	7	5	4	2	2	2
SAL0001111	1	5	9	6	3	3	3	3	3	11	1	1	1	1	1	1	1	1	1	1	1	1	1	1	1	1	4	4	1	1	2	2	2	3	7	3	3	1	5	6	1	2	6	7	4	5	2	2	2
SAL0001112	1	4	8	4	3	3	3	3	3	7	1	1	1	1	1	1	1	1	1	1	1	1	1	1	1	1	5	5	1	1	2	2	2	3	6	3	3	1	4	4	1	2	4	6	5	4	2	2	2
SAL0001113	1	4	2	4	3	3	3	3	3	9	1	1	1	1	1	1	1	1	1	1	1	1	1	1	1	1	5	5	1	1	2	2	2	3	6	3	3	1	4	4	1	2	4	6	5	4	2	2	2
SAL0001114	1	4	8	4	3	3	3	3	3	7	1	1	1	1	1	1	1	1	1	1	1	1	1	1	1	1	5	5	1	1	2	2	2	3	5	3	3	1	4	4	1	2	4	5	5	4	2	2	2
SAL0001115	1	4	9	4	3	3	3	3	3	8	1	1	1	1	1	1	1	1	1	1	1	1	1	1	1	1	5	5	1	1	2	2	2	3	6	3	3	1	4	4	1	2	4	6	5	4	2	2	2
SAL0001116	1	4	8	4	3	3	3	3	3	5	1	1	1	1	1	1	1	1	1	1	1	1	1	1	1	1	5	5	1	1	2	2	2	3	6	3	3	1	4	4	1	2	4	6	5	4	2	2	2
SAL0001117	1	4	11	6	3	3	3	3	3	9	1	1	1	1	1	1	1	1	1	1	1	1	1	1	1	1	5	5	1	1	2	2	2	3	7	3	3	1	4	6	1	2	6	7	5	4	2	2	2
SAL0001118	1	5	10	4	3	3	3	3	3	8	1	1	1	1	1	1	1	1	1	1	1	1	1	1	1	1	6	6	1	1	2	2	2	3	7	3	3	1	5	4	1	2	4	7	6	5	2	2	2
SAL0001119	1	3	7	3	1	1	1	1	1	6	1	1	1	1	1	1	1	1	1	1	1	1	1	1	1	1	4	4	1	1	2	2	2	1	5	1	1	1	3	3	1	2	3	5	4	3	2	2	2
SAL0001120	1	4	9	4	3	3	3	3	3	10	1	1	1	1	1	1	1	1	1	1	1	1	1	1	1	1	5	5	1	1	2	2	2	3	6	3	3	1	4	4	1	2	4	6	5	4	2	2	2
SAL0001121	1	2	5	2	3	3	3	3	3	1	1	1	1	1	1	1	1	1	1	1	1	1	1	1	1	1	1	1	1	1	2	2	2	3	1	3	3	1	2	2	1	2	2	1	1	2	2	2	2
SAL0001122	1	4	8	4	3	3	3	3	3	9	1	1	1	1	1	1	1	1	1	1	1	1	1	1	1	1	5	5	1	1	2	2	2	3	6	3	3	1	4	4	1	2	4	6	5	4	2	2	2
SAL0001123	1	4	9	4	3	3	3	3	3	10	1	1	1	1	1	1	1	1	1	1	1	1	1	1	1	1	5	5	1	1	2	2	2	3	6	3	3	1	4	4	1	2	4	6	5	4	2	2	2
SAL0001124	1	4	9	4	3	3	3	3	3	10	1	1	1	1	1	1	1	1	1	1	1	1	1	1	1	1	5	5	1	1	2	2	2	3	6	3	3	1	4	4	1	2	4	6	5	4	2	2	2
SAL0001125	1	3	7	3	4	4	4	4	4	8	1	1	1	1	1	1	1	1	1	1	1	1	1	1	1	1	5	5	1	1	2	2	2	4	6	4	4	1	3	3	1	2	3	6	5	3	2	2	2
SAL0001126	5	4	9	4	3	3	3	3	3	8	5	5	5	5	5	5	5	5	5	5	5	5	5	5	5	5	3	3	5	5	2	2	2	3	6	3	3	5	4	4	5	2	4	6	3	4	2	2	2
SAL0001127	1	4	9	4	3	3	3	3	3	10	1	1	1	1	1	1	1	1	1	1	1	1	1	1	1	1	5	5	1	1	2	2	2	3	6	3	3	1	4	4	1	2	4	6	5	4	2	2	2
SAL0001128	1	4	9	4	3	3	3	3	3	8	1	1	1	1	1	1	1	1	1	1	1	1	1	1	1	1	5	5	1	1	2	2	2	3	6	3	3	1	4	4	1	2	4	6	5	4	2	2	2
SAL0001129	1	4	10	4	3	3	3	3	3	9	1	1	1	1	1	1	1	1	1	1	1	1	1	1	1	1	5	5	1	1	2	2	2	3	6	3	3	1	4	4	1	2	4	6	5	4	2	2	2
SAL0001130	1	1	3	1	1	1	1	1	1	4	1	1	1	1	1	1	1	1	1	1	1	1	1	1	1	1	3	3	1	1	2	2	2	1	2	1	1	1	1	1	1	2	1	2	3	1	2	2	2
SAL0001131	1	4	9	4	3	3	3	3	3	10	1	1	1	1	1	1	1	1	1	1	1	1	1	1	1	1	5	5	1	1	2	2	2	3	6	3	3	1	4	4	1	2	8	6	5	4	2	2	2
SAL0001132	1	2	7	2	2	2	2	2	2	3	1	1	1	1	1	1	1	1	1	1	1	1	1	1	1	1	4	4	1	1	3	3	3	2	5	2	2	1	2	2	1	3	2	5	4	2	3	3	3
SAL0001133	1	1	7	1	1	1	1	1	1	9	1	1	1	1	1	1	1	1	1	1	1	1	1	1	1	1	3	3	1	1	2	2	2	1	4	1	1	1	1	1	1	2	6	4	3	1	2	2	2
SAL0001134	1	4	3	4	3	3	3	3	3	8	1	1	1	1	1	1	1	1	1	1	1	1	1	1	1	1	5	5	1	1	2	2	2	3	6	3	3	1	4	4	1	2	4	6	5	4	2	2	2
SAL0001135	1	5	10	7	3	3	3	3	3	11	1	1	1	1	1	1	1	1	1	1	1	1	1	1	1	1	4	4	1	1	2	2	2	3	6	3	3	1	5	7	1	2	7	6	4	5	2	2	2
SAL0001136	1	4	9	4	3	3	3	3	3	10	1	1	1	1	1	1	1	1	1	1	1	1	1	1	1	1	5	5	1	1	2	2	2	3	6	3	3	1	4	4	1	2	8	6	5	4	2	2	2
SAL0001137	1	4	9	4	8	8	8	8	8	10	1	1	1	1	1	1	1	1	1	1	1	1	1	1	1	1	5	5	1	1	2	2	2	8	6	8	8	1	4	4	1	2	12	6	5	4	2	2	2
SAL0001138	1	4	10	4	3	3	3	3	3	8	1	1	1	1	1	1	1	1	1	1	1	1	1	1	1	1	5	5	1	1	2	2	2	3	6	3	3	1	4	4	1	2	11	6	5	4	2	2	2
SAL0001139	1	4	9	4	3	3	3	3	3	10	1	1	1	1	1	1	1	1	1	1	1	1	1	1	1	1	5	5	1	1	2	2	2	3	6	3	3	1	4	4	1	2	4	6	5	4	2	2	2
SAL0001140	1	4	9	4	3	3	3	3	3	8	1	1	1	1	1	1	1	1	1	1	1	1	1	1	1	1	5	5	1	1	2	2	2	3	6	3	3	1	4	4	1	2	4	6	5	4	2	2	2
SAL0001141	1	8	9	4	3	3	3	3	3	10	1	1	1	1	1	1	1	1	1	1	1	1	1	1	1	1	5	5	1	1	2	2	2	3	6	3	3	1	8	4	1	2	4	6	5	4	2	2	2
SAL0001142	1	4	9	4	3	3	3	3	3	10	1	1	1	1	1	1	1	1	1	1	1	1	1	1	1	1	5	5	1	1	2	2	2	3	6	3	3	1	4	4	1	2	4	6	5	4	2	2	2
SAL0001143	1	4	8	4	3	3	3	3	3	9	1	1	1	1	1	1	1	1	1	1	1	1	1	1	1	1	5	5	1	1	2	2	2	3	6	3	3	1	4	4	1	2	10	6	5	4	2	2	2
SAL0001144	1	4	10	4	3	3	3	3	3	9	1	1	1	1	1	1	1	1	1	1	1	1	1	1	1	1	7	7	1	1	2	2	2	3	5	3	3	1	4	4	1	2	4	5	2	4	2	2	2
SAL0001145	1	4	10	4	3	3	3	3	3	8	1	1	1	1	1	1	1	1	1	1	1	1	1	1	1	1	5	5	1	1	2	2	2	3	6	3	3	1	4	4	1	2	4	6	5	4	2	2	2
SAL0001146	1	4	8	4	3	3	3	3	3	10	1	1	1	1	1	1	1	1	1	1	1	1	1	1	1	1	5	5	1	1	2	2	2	3	6	3	3	1	4	4	1	2	4	6	5	4	2	2	2
SAL0001147	1	4	10	4	3	3	3	3	3	9	1	1	1	1	1	1	1	1	1	1	1	1	1	1	1	1	5	5	1	1	2	2	2	3	6	3	3	1	4	4	1	2	4	6	5	4	2	2	2
SAL0001148	1	4	9	4	3	3	3	3	3	8	1	1	1	1	1	1	1	1	1	1	1	1	1	1	1	1	5	5	1	1	2	2	2	3	6	3	3	1	4	4	1	2	4	6	5	4	2	2	2
SAL0001149	1	4	8	4	3	3	3	3	3	10	1	1	1	1	1	1	1	1	1	1	1	1	1	1	1	1	5	5	1	1	2	2	2	3	6	3	3	1	4	4	1	2	4	6	5	4	2	2	2
SAL0001150	1	4	8	4	3	3	3	3	3	9	1	1	1	1	1	1	1	1	1	1	1	1	1	1	1	1	5	5	1	1	2	2	2	3	6	3	3	1	4	4	1	2	4	6	5	4	2	2	2
SAL0001151	1	4	9	4	3	3	3	3	3	8	1	1	1	1	1	1	1	1	1	1	1	1	1	1	1	1	5	5	1	1	2	2	2	3	6	3	3	1	4	4	1	2	4	6	5	4	2	2	2
SAL0001152	11	4	12	7	3	3	3	3	3	13	1	1	1	1	1	1	1	1	1	1	1	1	1	1	1	1	5	5	1	1	2	2	2	3	6	3	3	1	4	7	1	2	10	6	5	4	2	2	2
SAL0001153	1	4	9	4	3	3	3	3	3	8	1	1	1	1	1	1	1	1	1	1	1	1	1	1	1	1	5	5	1	1	2	2	2	3	6	3	3	1	4	4	1	2	4	6	5	4	2	2	2
SAL0001154	1	4	9	4	3	3	3	3	3	10	1	1	1	1	1	1	1	1	1	1	1	1	1	1	1	1	5	5	1	1	2	2	2	3	6	3	3	1	4	4	1	2	4	6	5	4	2	2	2
SAL0001155	1	4	10	6	3	3	3	3	3	11	1	1	1	1	1	1	1	1	1	1	1	1	1	1	1	1	5	5	1	1	2	2	2	3	7	3	3	1	4	6	1	2	6	7	5	4	2	2	2
SAL0001156	1	4	8	4	3	3	3	3	3	9	1	1	1	1	1	1	1	1	1	1	1	1	1	1	1	1	5	5	1	1	2	2	2	3	6	3	3	1	4	4	1	2	4	6	5	4	2	2	2
SAL0001157	1	4	9	4	3	3	3	3	3	8	1	1	1	1	1	1	1	1	1	1	1	1	1	1	1	1	5	5	1	1	2	2	2	3	6	3	3	1	4	4	1	2	4	6	5	4	2	2	2
SAL0001158	1	1	1	1	2	2	2	2	2	1	1	1	1	1	1	1	1	1	1	1	1	1	1	1	1	1	1	1	1	1	2	2	2	2	1	2	2	1	1	1	1	2	1	1	1	1	2	2	2
SAL0001159	1	4	9	4	3	3	3	3	3	11	1	1	1	1	1	1	1	1	1	1	1	1	1	1	1	1	5	5	1	1	2	2	2	3	7	3	3	1	4	4	1	2	4	7	5	4	2	2	2
SAL0001160	1	4	8	4	3	3	3	3	3	10	1	1	1	1	1	1	1	1	1	1	1	1	1	1	1	1	5	5	1	1	2	2	2	3	6	3	3	1	4	4	1	2	4	6	5	4	2	2	2
SAL0001161	1	4	9	4	3	3	3	3	3	10	1	1	1	1	1	1	1	1	1	1	1	1	1	1	1	1	5	5	1	1	2	2	2	3	6	3	3	1	4	4	1	2	4	6	5	4	2	2	2
SAL0001162	1	4	8	4	3	3	3	3	3	7	1	1	1	1	1	1	1	1	1	1	1	1	1	1	1	1	5	5	1	1	2	2	2	3	2	3	3	1	4	4	1	2	4	2	5	4	2	2	2
SAL0001163	1	4	10	4	3	3	3	3	3	9	1	1	1	1	1	1	1	1	1	1	1	1	1	1	1	1	5	5	1	1	2	2	2	3	6	3	3	1	4	4	1	2	4	6	5	4	2	2	2
SAL0001164	1	3	1	3	1	1	1	1	1	8	1	1	1	1	1	1	1	1	1	1	1	1	1	1	1	1	4	4	1	1	2	2	2	1	5	1	1	1	3	3	1	2	3	5	4	3	2	2	2
SAL0001165	1	4	9	4	3	3	3	3	3	8	1	1	1	1	1	1	1	1	1	1	1	1	1	1	1	1	5	5	1	1	2	2	2	3	6	3	3	1	4	4	1	2	4	6	5	4	2	2	2
SAL0001166	1	4	9	4	3	3	3	3	3	8	1	1	1	1	1	1	1	1	1	1	1	1	1	1	1	1	5	5	1	1	2	2	2	3	6	3	3	1	4	4	1	2	4	6	5	4	2	2	2
SAL0001167	1	4	10	4	3	3	3	3	3	8	1	1	1	1	1	1	1	1	1	1	1	1	1	1	1	1	5	5	1	1	2	2	2	3	6	3	3	1	4	4	1	2	4	6	5	4	2	2	2
SAL0001168	1	4	8	4	3	3	3	3	3	10	1	1	1	1	1	1	1	1	1	1	1	1	1	1	1	1	5	5	1	1	2	2	2	3	6	3	3	1	4	4	1	2	4	6	5	4	2	2	2
SAL0001169	1	4	6	4	3	3	3	3	3	7	1	1	1	1	1	1	1	1	1	1	1	1	1	1	1	1	5	5	1	1	2	2	2	3	2	3	3	1	4	4	1	2	4	2	5	4	2	2	2
SAL0001170	1	3	9	3	1	1	1	1	1	8	1	1	1	1	1	1	1	1	1	1	1	1	1	1	1	1	4	4	1	1	2	2	2	1	5	1	1	1	3	3	1	2	3	5	4	3	2	2	2
SAL0001171	1	4	8	4	3	3	3	3	3	9	1	1	1	1	1	1	1	1	1	1	1	1	1	1	1	1	5	5	1	1	2	2	2	3	6	3	3	1	4	4	1	2	4	6	5	4	2	2	2
SAL0001172	1	4	4	4	3	3	3	3	3	8	1	1	1	1	1	1	1	1	1	1	1	1	1	1	1	1	5	5	1	1	2	2	2	3	6	3	3	1	4	4	1	2	4	6	5	4	2	2	2
SAL0001173	1	4	10	8	3	3	3	3	3	9	1	1	1	1	1	1	1	1	1	1	1	1	1	1	1	1	5	5	1	1	2	2	2	3	6	3	3	1	4	8	1	2	4	6	5	4	2	2	2
SAL0001174	1	4	8	4	3	3	3	3	3	9	1	1	1	1	1	1	1	1	1	1	1	1	1	1	1	1	5	5	1	1	2	2	2	3	6	3	3	1	4	4	1	2	4	6	5	4	2	2	2
SAL0001175	1	4	9	4	3	3	3	3	3	10	1	1	1	1	1	1	1	1	1	1	1	1	1	1	1	1	5	5	1	1	2	2	2	3	6	3	3	1	4	4	1	2	4	6	5	4	2	2	2
SAL0001176	1	4	2	4	3	3	3	3	3	9	1	1	1	1	1	1	1	1	1	1	1	1	1	1	1	1	5	5	1	1	2	2	2	3	6	3	3	1	4	4	1	2	4	6	5	4	2	2	2
SAL0001177	1	4	5	4	3	3	3	3	3	9	1	1	1	1	1	1	1	1	1	1	1	1	1	1	1	1	6	6	1	1	2	2	2	3	5	3	3	1	4	4	1	2	4	5	6	4	2	2	2
SAL0001178	1	4	9	4	3	3	3	3	3	10	1	1	1	1	1	1	1	1	1	1	1	1	1	1	1	1	5	5	1	1	2	2	2	3	6	3	3	1	4	4	1	2	4	6	5	4	2	2	2
SAL0001179	1	4	9	4	3	3	3	3	3	8	1	1	1	1	1	1	1	1	1	1	1	1	1	1	1	1	5	5	1	1	2	2	2	3	6	3	3	1	4	4	1	2	4	6	5	4	2	2	2
SAL0001180	1	4	9	4	3	3	3	3	3	10	1	1	1	1	1	1	1	1	1	1	1	1	1	1	1	1	5	5	1	1	2	2	2	3	6	3	3	1	4	4	1	2	4	6	5	4	2	2	2
SAL0001181	1	3	2	3	1	1	1	1	1	8	1	1	1	1	1	1	1	1	1	1	1	1	1	1	1	1	4	4	1	1	2	2	2	1	5	1	1	1	3	3	1	2	3	5	4	3	2	2	2
SAL0001182	1	4	2	6	3	3	3	3	3	9	1	1	1	1	1	1	1	1	1	1	1	1	1	1	1	1	5	5	1	1	2	2	2	3	7	3	3	1	4	6	1	2	6	7	5	4	2	2	2
SAL0001183	1	4	8	4	3	3	3	3	3	9	1	1	1	1	1	1	1	1	1	1	1	1	1	1	1	1	5	5	1	1	2	2	2	3	6	3	3	1	4	4	1	2	4	6	5	4	2	2	2
SAL0001184	1	4	8	4	3	3	3	3	3	10	1	1	1	1	1	1	1	1	1	1	1	1	1	1	1	1	5	5	1	1	2	2	2	3	6	3	3	1	4	4	1	2	4	6	5	4	2	2	2
SAL0001185	1	4	8	4	3	3	3	3	3	9	1	1	1	1	1	1	1	1	1	1	1	1	1	1	1	1	5	5	1	1	2	2	2	3	2	3	3	1	4	4	1	2	4	2	5	4	2	2	2
SAL0001186	1	4	9	7	3	3	3	3	3	10	1	1	1	1	1	1	1	1	1	1	1	1	1	1	1	1	5	5	1	1	2	2	2	3	6	3	3	1	4	7	1	2	7	6	5	4	2	2	2
SAL0001187	1	4	10	4	3	3	3	3	3	9	1	1	1	1	1	1	1	1	1	1	1	1	1	1	1	1	5	5	1	1	2	2	2	3	6	3	3	1	4	4	1	2	4	6	5	4	2	2	2
SAL0001188	1	4	11	4	3	3	3	3	3	8	1	1	1	1	1	1	1	1	1	1	1	1	1	1	1	1	5	5	1	1	2	2	2	3	6	3	3	1	4	4	1	2	9	6	5	4	2	2	2
SAL0001189	1	4	10	4	3	3	3	3	3	9	1	1	1	1	1	1	1	1	1	1	1	1	1	1	1	1	8	8	1	1	2	2	2	3	5	3	3	1	4	4	1	2	4	5	7	4	2	2	2
SAL0001190	1	6	8	4	3	3	3	3	3	10	1	1	1	1	1	1	1	1	1	1	1	1	1	1	1	1	5	5	1	1	2	2	2	3	4	3	3	1	6	4	1	2	4	4	5	6	2	2	2
SAL0001191	1	4	9	4	3	3	3	3	3	8	1	1	1	1	1	1	1	1	1	1	1	1	1	1	1	1	5	5	1	1	2	2	2	3	6	3	3	1	4	4	1	2	4	6	5	4	2	2	2
SAL0001192	1	4	9	7	3	3	3	3	3	10	1	1	1	1	1	1	1	1	1	1	1	1	1	1	1	1	5	5	1	1	2	2	2	3	6	3	3	1	4	7	1	2	7	6	5	4	2	2	2
SAL0001193	1	4	10	6	3	3	3	3	3	9	1	1	1	1	1	1	1	1	1	1	1	1	1	1	1	1	5	5	1	1	2	2	2	3	7	3	3	1	4	6	1	2	6	7	5	4	2	2	2
SAL0001194	1	4	9	4	3	3	3	3	3	8	1	1	1	1	1	1	1	1	1	1	1	1	1	1	1	1	5	5	1	1	2	2	2	3	6	3	3	1	4	4	1	2	4	6	5	4	2	2	2
SAL0001195	1	4	12	4	3	3	3	3	3	13	1	1	1	1	1	1	1	1	1	1	1	1	1	1	1	1	5	5	1	1	2	2	2	3	7	3	3	1	4	4	1	2	4	7	5	4	2	2	2
SAL0001196	1	4	10	4	3	3	3	3	3	9	1	1	1	1	1	1	1	1	1	1	1	1	1	1	1	1	5	5	1	1	2	2	2	3	6	3	3	1	4	4	1	2	4	6	5	4	2	2	2
SAL0001197	1	4	8	4	3	3	3	3	3	9	1	1	1	1	1	1	1	1	1	1	1	1	1	1	1	1	5	5	1	1	2	2	2	3	6	3	3	1	4	4	1	2	4	6	5	4	2	2	2
SAL0001198	1	5	9	6	3	3	3	3	3	10	1	1	1	1	1	1	1	1	1	1	1	1	1	1	1	1	4	4	1	1	2	2	2	3	7	3	3	1	5	6	1	2	6	7	4	5	2	2	2
SAL0001199	1	5	10	6	3	3	3	3	3	9	1	1	1	1	1	1	1	1	1	1	1	1	1	1	1	1	4	4	1	1	2	2	2	3	7	3	3	1	5	6	1	2	6	7	4	5	2	2	2
SAL0001200	1	4	9	4	3	3	3	3	3	10	1	1	1	1	1	1	1	1	1	1	1	1	1	1	1	1	5	5	1	1	2	2	2	3	6	3	3	1	4	4	1	2	4	6	5	4	2	2	2
SAL0001201	1	4	9	4	3	3	3	3	3	10	1	1	1	1	1	1	1	1	1	1	1	1	1	1	1	1	5	5	1	1	2	2	2	3	6	3	3	1	4	4	1	2	4	6	5	4	2	2	2
SAL0001202	1	5	10	7	3	3	3	3	3	11	1	1	1	1	1	1	1	1	1	1	1	1	1	1	1	1	4	4	1	1	2	2	2	3	6	3	3	1	5	7	1	2	7	6	4	5	2	2	2
SAL0001203	1	3	9	3	4	4	4	4	4	8	1	1	1	1	1	1	1	1	1	1	1	1	1	1	1	1	3	3	1	1	2	2	2	4	5	4	4	1	3	3	1	2	3	5	3	3	2	2	2
SAL0001204	1	4	10	8	3	3	3	3	3	9	1	1	1	1	1	1	1	1	1	1	1	1	1	1	1	1	5	5	1	1	2	2	2	3	6	3	3	1	4	8	1	2	4	6	5	4	2	2	2
SAL0001205	1	4	8	4	3	3	3	3	3	11	1	1	1	1	1	1	1	1	1	1	1	1	1	1	1	1	5	5	1	1	2	2	2	3	9	3	3	1	4	4	1	2	4	7	5	4	2	2	2
SAL0001206	1	4	8	4	3	3	3	3	3	9	1	1	1	1	1	1	1	1	1	1	1	1	1	1	1	1	5	5	1	1	2	2	2	3	6	3	3	1	4	4	1	2	4	6	5	4	2	2	2
SAL0001207	1	4	7	4	3	3	3	3	3	8	1	1	1	1	1	1	1	1	1	1	1	1	1	1	1	1	5	5	1	1	2	2	2	3	6	3	3	1	4	4	1	2	4	6	5	4	2	2	2
SAL0001208	1	4	8	4	3	3	3	3	3	10	1	1	1	1	1	1	1	1	1	1	1	1	1	1	1	1	5	5	1	1	2	2	2	3	6	3	3	1	4	4	1	2	4	6	5	4	2	2	2
SAL0001209	1	4	8	4	3	3	3	3	3	7	1	1	1	1	1	1	1	1	1	1	1	1	1	1	1	1	3	3	1	1	2	2	2	3	5	3	3	1	4	4	1	2	4	5	3	4	2	2	2
SAL0001210	1	3	11	3	4	4	4	4	4	10	1	1	1	1	1	1	1	1	1	1	1	1	1	1	1	1	5	5	1	1	2	2	2	7	6	7	7	1	3	3	1	2	3	6	5	3	2	2	2
SAL0001211	1	4	9	4	3	3	3	3	3	10	1	1	1	1	1	1	1	1	1	1	1	1	1	1	1	1	5	5	1	1	2	2	2	3	6	3	3	1	4	4	1	2	4	6	5	4	2	2	2
SAL0001212	5	11	9	4	3	3	3	3	3	12	1	1	1	1	1	1	1	1	1	1	1	1	1	1	1	1	6	6	5	5	2	2	2	3	7	3	3	5	4	4	5	2	4	7	6	4	2	2	2
SAL0001213	1	5	9	6	3	3	3	3	3	11	1	1	1	1	1	1	1	1	1	1	1	1	1	1	1	1	4	4	1	1	2	2	2	3	7	3	3	1	5	6	1	2	6	7	4	5	2	2	2
SAL0001214	1	4	9	7	3	3	3	3	3	11	1	1	1	1	1	1	1	1	1	1	1	1	1	1	1	1	5	5	1	1	2	2	2	3	6	3	3	1	4	7	1	2	7	6	5	4	2	2	2
SAL0001215	1	4	4	4	3	3	3	3	3	8	1	1	1	1	1	1	1	1	1	1	1	1	1	1	1	1	5	5	1	1	2	2	2	3	5	3	3	1	4	4	1	2	4	5	5	4	2	2	2
SAL0001216	1	4	8	4	3	3	3	3	3	9	1	1	1	1	1	1	1	1	1	1	1	1	1	1	1	1	5	5	1	1	2	2	2	3	6	3	3	1	4	4	1	2	4	6	5	4	2	2	2
SAL0001217	1	4	8	4	3	3	3	3	3	7	1	1	1	1	1	1	1	1	1	1	1	1	1	1	1	1	6	6	1	1	2	2	2	3	5	3	3	1	4	4	1	2	4	5	6	4	2	2	2
SAL0001218	1	4	10	4	3	3	3	3	3	8	1	1	1	1	1	1	1	1	1	1	1	1	1	1	1	1	5	5	1	1	2	2	2	3	6	3	3	1	4	4	1	2	4	6	5	4	2	2	2
SAL0001219	1	4	11	7	3	3	3	3	3	10	1	1	1	1	1	1	1	1	1	1	1	1	1	1	1	1	5	5	1	1	2	2	2	3	6	3	3	1	4	7	1	2	7	6	5	4	2	2	2
SAL0001220	1	4	8	4	3	3	3	3	3	9	1	1	1	1	1	1	1	1	1	1	1	1	1	1	1	1	5	5	1	1	2	2	2	3	6	3	3	1	4	4	1	2	4	6	5	4	2	2	2
SAL0001221	1	4	8	4	3	3	3	3	3	10	1	1	1	1	1	1	1	1	1	1	1	1	1	1	1	1	5	5	1	1	2	2	2	3	6	3	3	1	4	4	1	2	4	6	5	4	2	2	2
SAL0001222	1	4	9	4	3	3	3	3	3	8	1	1	1	1	1	1	1	1	1	1	1	1	1	1	1	1	5	5	1	1	2	2	2	3	6	3	3	1	4	4	1	2	4	6	5	4	2	2	2
SAL0001223	1	4	5	4	3	3	3	3	3	1	1	1	1	1	1	1	1	1	1	1	1	1	1	1	1	1	5	5	1	1	2	2	2	3	1	3	3	1	4	4	1	2	4	1	5	4	2	2	2
SAL0001224	1	4	10	4	3	3	3	3	3	9	1	1	1	1	1	1	1	1	1	1	1	1	1	1	1	1	5	5	1	1	2	2	2	3	6	3	3	1	4	4	1	2	4	6	5	4	2	2	2
SAL0001225	1	5	11	10	3	3	3	3	3	9	1	1	1	1	1	1	1	1	1	1	1	1	1	1	1	1	4	4	1	1	2	2	2	3	6	3	3	1	5	8	1	2	8	6	4	5	2	2	2
SAL0001226	1	3	8	3	1	1	1	1	1	7	1	1	1	1	1	1	1	1	1	1	1	1	1	1	1	1	4	4	1	1	2	2	2	1	5	1	1	1	3	3	1	2	3	5	4	3	2	2	2
SAL0001227	1	5	7	5	3	3	3	3	3	9	8	1	1	1	1	1	1	1	1	1	1	1	1	1	1	1	4	4	1	1	2	2	2	3	4	3	3	1	5	5	1	2	5	4	4	5	2	2	2
SAL0001228	1	4	8	4	3	3	3	3	3	9	1	1	1	1	1	1	1	1	1	1	1	1	1	1	1	1	5	5	1	1	2	2	2	3	6	3	3	1	4	4	1	2	4	6	5	4	2	2	2
SAL0001229	1	4	8	4	3	3	3	3	3	9	1	1	1	1	1	1	1	1	1	1	1	1	1	1	1	1	5	5	1	1	2	2	2	3	6	3	3	1	4	4	1	2	4	6	5	4	2	2	2
SAL0001230	1	4	9	4	3	3	3	3	3	5	1	1	1	1	1	1	1	1	1	1	1	1	1	1	1	1	5	5	1	1	2	2	2	3	10	3	3	1	4	4	1	2	4	6	5	4	2	2	2
SAL0001231	1	4	8	4	3	3	3	3	3	9	1	1	1	1	1	1	1	1	1	1	1	1	1	1	1	1	5	5	1	1	2	2	2	3	6	3	3	1	4	4	1	2	4	6	5	4	2	2	2
SAL0001232	1	3	6	3	1	1	1	1	1	6	1	1	1	1	1	1	1	1	1	1	1	1	1	1	1	1	4	4	1	1	2	2	2	1	5	1	1	1	3	3	1	2	3	5	4	3	2	2	2
SAL0001233	1	4	9	4	3	3	3	3	3	8	1	1	1	1	1	1	1	1	1	1	1	1	1	1	1	1	5	5	1	1	2	2	2	3	6	3	3	1	4	4	1	2	4	6	5	4	2	2	2
SAL0001234	1	4	9	4	3	3	3	3	3	8	1	1	1	1	1	1	1	1	1	1	1	1	1	1	1	1	5	5	1	1	2	2	2	3	6	3	3	1	4	4	1	2	4	6	5	4	2	2	2
SAL0001235	1	4	9	4	3	3	3	3	3	8	1	1	1	1	1	1	1	1	1	1	1	1	1	1	1	1	5	5	1	1	2	2	2	3	6	3	3	1	4	4	1	2	4	6	5	4	2	2	2
SAL0001236	1	4	10	4	3	3	3	3	3	11	1	1	1	1	1	1	1	1	1	1	1	1	1	1	1	1	5	5	1	1	2	2	2	3	6	3	3	1	4	4	8	2	4	6	5	4	2	2	2
SAL0001237	1	4	8	4	3	3	3	3	3	9	1	1	1	1	1	1	1	1	1	1	1	1	1	1	1	1	5	5	1	1	2	2	2	3	6	3	3	1	4	4	1	2	4	6	5	4	2	2	2
SAL0001238	1	4	8	4	3	3	3	3	3	6	1	1	1	1	1	1	1	1	1	1	1	1	1	1	1	1	5	5	1	1	2	2	2	3	6	3	3	1	4	4	1	2	4	6	5	4	2	2	2
SAL0001239	1	5	11	8	3	3	3	3	3	12	1	1	1	1	1	1	1	1	1	1	1	1	1	1	1	1	4	4	1	1	2	2	2	3	6	3	3	1	5	10	1	2	8	6	4	5	2	2	2
SAL0001240	1	5	9	7	3	3	3	3	3	10	1	1	1	1	1	1	1	1	1	1	1	1	1	1	1	1	4	4	1	1	2	2	2	3	6	3	3	1	5	7	1	2	7	6	4	5	2	2	2
SAL0001241	1	4	10	4	3	3	3	3	3	11	1	1	1	1	1	1	1	1	1	1	1	1	1	1	1	1	5	5	1	1	2	2	2	3	9	3	3	1	4	4	1	2	4	7	5	4	2	2	2
SAL0001242	1	1	4	1	2	2	2	2	2	3	1	1	1	1	1	1	1	1	1	1	1	1	1	1	1	1	1	1	1	1	1	1	1	2	3	2	2	1	1	1	1	1	1	3	1	1	1	1	1
SAL0001243	1	4	10	4	3	3	3	3	3	9	1	1	1	1	1	1	1	1	1	1	1	1	1	1	1	1	5	5	1	1	2	2	2	3	6	3	3	1	4	4	1	2	4	6	5	4	2	2	2
SAL0001244	1	4	8	4	3	3	3	3	3	9	1	1	1	1	1	1	1	1	1	1	1	1	1	1	1	1	5	5	1	1	2	2	2	3	6	3	3	1	4	4	1	2	4	6	5	4	2	2	2
SAL0001245	2	1	2	1	1	1	1	1	1	3	2	2	2	2	2	2	2	2	2	2	2	2	2	2	2	2	1	1	2	2	1	1	1	1	1	1	1	2	1	1	2	1	1	1	1	1	1	1	1
SAL0001246	1	4	7	4	3	3	3	3	3	8	1	1	1	1	1	1	1	1	1	1	1	1	1	1	1	1	5	5	1	1	2	2	2	3	5	3	3	1	4	4	1	2	4	5	5	4	2	2	2
SAL0001247	1	4	9	4	3	3	3	3	3	10	1	1	1	1	1	1	1	1	1	1	1	1	1	1	1	1	5	5	1	1	2	2	2	3	6	3	3	1	4	4	1	2	4	6	5	4	2	2	2
SAL0001248	1	4	8	4	3	3	3	3	3	9	1	1	1	1	1	1	1	1	1	1	1	1	1	1	1	1	5	5	1	1	2	2	2	3	6	3	3	1	4	4	1	2	4	6	5	4	2	2	2
SAL0001249	1	4	8	4	3	3	3	3	3	10	1	1	1	1	1	1	1	1	1	1	1	1	1	1	1	1	5	5	1	1	2	2	2	3	6	3	3	1	4	4	1	2	4	6	5	4	2	2	2
SAL0001250	1	4	7	4	3	3	3	3	3	9	1	1	1	1	1	1	1	1	1	1	1	1	1	1	1	1	5	5	1	1	2	2	2	3	2	3	3	1	4	4	1	2	4	2	5	4	2	2	2
SAL0001251	1	4	8	4	3	3	3	3	3	9	1	1	1	1	1	1	1	1	1	1	1	1	1	1	1	1	5	5	1	1	2	2	2	3	6	3	3	1	4	4	1	2	4	6	5	4	2	2	2
SAL0001252	1	4	10	4	3	3	3	3	3	9	1	1	1	1	1	1	1	1	1	1	1	1	1	1	1	1	5	5	1	1	2	2	2	3	6	3	3	1	4	4	1	2	4	6	5	4	2	2	2
SAL0001253	1	4	8	4	3	3	3	3	3	9	1	1	1	1	1	1	1	1	1	1	1	1	1	1	1	1	5	5	1	1	2	2	2	3	6	3	3	1	4	4	1	2	4	6	5	4	2	2	2
SAL0001254	1	4	9	4	3	3	3	3	3	7	1	1	1	1	1	1	1	1	1	1	1	1	1	1	1	1	5	5	1	1	2	2	2	3	6	3	3	1	4	4	1	2	4	6	5	4	2	2	2
SAL0001255	1	4	10	6	3	3	3	3	3	11	1	1	1	1	1	1	1	1	1	1	1	1	1	1	1	1	5	5	1	1	2	2	2	3	7	3	3	1	4	6	1	2	6	7	5	4	2	2	2
SAL0001256	1	5	11	6	3	3	3	3	3	10	1	1	1	1	1	1	1	1	1	1	1	1	1	1	1	1	4	4	1	1	2	2	2	3	7	3	3	1	5	6	1	2	6	7	4	5	2	2	2
SAL0001257	1	4	9	4	3	3	3	3	3	8	1	1	1	1	1	1	1	1	1	1	1	1	1	1	1	1	5	5	1	1	2	2	2	3	6	3	3	1	4	4	1	2	4	6	5	4	2	2	2
SAL0001258	1	5	10	6	3	3	3	3	3	11	1	1	1	1	1	1	1	1	1	1	1	1	1	1	1	1	4	4	1	1	2	2	2	3	7	3	3	1	5	6	1	2	6	7	4	5	2	2	2
SAL0001259	1	4	10	7	3	3	3	3	3	9	1	1	1	1	1	1	1	1	1	1	1	1	1	1	1	1	5	5	1	1	2	2	2	3	6	3	3	1	4	7	1	2	7	6	5	4	2	2	2
SAL0001260	1	4	8	4	3	3	3	3	3	9	1	1	1	1	1	1	1	1	1	1	1	1	1	1	1	1	5	5	1	1	2	2	2	3	6	3	3	1	4	4	1	2	4	6	5	4	2	2	2
SAL0001261	1	4	8	4	3	3	3	3	3	10	1	1	1	1	1	1	1	1	1	1	1	1	1	1	1	1	5	5	1	1	2	2	2	3	6	3	3	1	4	4	1	2	4	6	5	4	2	2	2
SAL0001262	1	5	3	5	4	4	4	4	4	7	1	1	1	1	1	1	1	1	1	1	1	1	1	1	1	1	3	3	1	1	2	2	2	4	6	4	4	1	5	5	1	2	5	6	3	5	2	2	2
SAL0001263	1	4	9	4	3	3	3	3	3	8	1	1	1	1	1	1	1	1	1	1	1	1	1	1	1	1	5	5	1	1	2	2	2	3	6	3	3	1	4	4	1	2	4	6	5	4	2	2	2
SAL0001264	1	1	10	7	3	3	3	3	3	8	1	1	1	1	1	1	1	1	1	1	1	1	1	1	1	1	4	4	1	1	2	2	2	3	5	3	3	1	1	7	1	2	1	5	4	1	2	2	2
SAL0001265	1	4	8	4	3	3	3	3	3	9	1	1	1	1	1	1	1	1	1	1	1	1	1	1	1	1	5	5	1	1	2	2	2	3	6	3	3	1	4	4	1	2	4	6	5	4	2	2	2
SAL0001266	1	4	9	4	3	3	3	3	3	8	1	1	1	1	1	1	1	1	1	1	1	1	1	1	1	1	5	5	1	1	2	2	2	3	6	3	3	1	4	4	1	2	4	6	5	4	2	2	2
SAL0001267	1	4	9	4	3	3	3	3	3	8	1	1	1	1	1	1	1	1	1	1	1	1	1	1	1	1	5	5	1	1	2	2	2	3	6	3	3	1	4	4	1	2	4	6	5	4	2	2	2
SAL0001268	1	4	10	7	3	3	3	3	3	11	1	1	1	1	1	1	1	1	1	1	1	1	1	1	1	1	5	5	1	1	2	2	2	3	6	3	3	1	4	7	1	2	4	6	5	4	2	2	2
SAL0001269	1	4	9	4	3	3	3	3	3	11	1	1	1	1	1	1	1	1	1	1	1	1	1	1	1	1	5	5	1	1	2	2	2	3	6	3	3	1	10	4	1	2	4	6	5	4	2	2	2
SAL0001270	1	4	10	4	3	3	3	3	3	8	1	1	1	1	1	1	1	1	1	1	1	1	1	1	1	1	5	5	1	1	2	2	2	3	6	3	3	1	4	4	1	2	4	6	5	4	2	2	2
SAL0001271	1	4	9	7	3	3	3	3	3	10	1	1	1	1	1	1	1	1	1	1	1	1	1	1	1	1	5	5	1	1	2	2	2	3	6	3	3	1	4	7	1	2	4	6	5	4	2	2	2
SAL0001272	1	4	8	4	3	3	3	3	3	9	1	1	1	1	1	1	1	1	1	1	1	1	1	1	1	1	1	1	1	1	2	2	2	3	5	3	3	1	4	4	1	2	4	5	1	4	2	2	2
SAL0001273	1	5	2	6	3	3	3	3	3	8	1	1	1	1	1	1	1	1	1	1	1	1	1	1	1	1	4	4	1	1	2	2	2	3	7	3	3	1	5	6	1	2	6	7	4	5	2	2	2
SAL0001274	1	4	9	4	3	3	3	3	3	8	1	1	1	1	1	1	1	1	1	1	1	1	1	1	1	1	5	5	1	1	2	2	2	3	6	3	3	1	4	4	1	2	4	6	5	4	2	2	2
SAL0001275	5	4	10	4	3	3	3	3	3	11	1	1	1	1	1	1	1	1	1	1	1	1	1	1	1	1	6	6	5	5	2	2	2	3	7	3	3	5	4	4	5	2	4	7	6	4	2	2	2
SAL0001276	1	3	2	4	1	1	1	1	1	6	1	1	1	1	1	1	1	1	1	1	1	1	1	1	1	1	2	2	1	1	2	2	2	1	5	1	1	1	3	4	1	2	4	5	2	3	2	2	2
SAL0001277	1	4	8	4	3	3	3	3	3	10	1	1	1	1	1	1	1	1	1	1	1	1	1	1	1	1	5	5	1	1	2	2	2	3	6	3	3	1	4	4	1	2	4	6	5	4	2	2	2
SAL0001278	1	4	8	4	3	3	3	3	3	9	1	1	1	1	1	1	1	1	1	1	1	1	1	1	1	1	5	5	1	1	2	2	2	3	6	3	3	1	4	4	1	2	4	6	5	4	2	2	2
SAL0001279	1	4	12	7	3	3	3	3	3	10	1	1	1	1	1	1	1	1	1	1	1	1	1	1	1	1	5	5	9	1	2	2	2	3	6	3	3	1	4	7	1	2	7	6	5	4	2	2	2
SAL0001280	1	5	12	8	3	3	3	3	3	11	1	1	1	1	1	1	1	1	1	1	1	1	1	1	1	1	4	4	1	1	2	2	2	7	6	7	7	1	5	8	1	2	8	6	4	5	2	2	2
SAL0001281	1	4	8	4	3	3	3	3	3	9	1	1	1	1	1	1	1	1	1	1	1	1	1	1	1	1	5	5	1	1	2	2	2	3	6	3	3	1	4	4	1	2	4	6	5	4	2	2	2
SAL0001282	1	4	8	4	3	3	3	3	3	9	1	1	1	1	1	1	1	1	1	1	1	1	1	1	1	1	5	5	1	1	2	2	2	3	6	3	3	1	4	4	1	2	4	6	5	4	2	2	2
SAL0001283	1	4	9	4	3	3	3	3	3	5	1	1	1	1	1	1	1	1	1	1	1	1	1	1	1	1	6	6	1	1	2	2	2	3	5	3	3	1	4	4	1	2	4	5	6	4	2	2	2
SAL0001284	1	4	10	4	3	3	3	3	3	9	1	1	1	1	1	1	1	1	1	1	1	1	1	1	1	1	7	7	1	1	2	2	2	3	5	3	3	1	4	4	1	2	4	5	6	4	2	2	2
SAL0001285	1	4	8	4	3	3	3	3	3	10	1	1	1	1	1	1	1	1	1	1	1	1	1	1	1	1	5	5	1	1	2	2	2	3	6	3	3	1	4	4	1	2	9	6	5	4	2	2	2
SAL0001286	1	4	8	4	3	3	3	3	3	9	1	1	1	1	1	1	1	1	1	1	1	1	1	1	1	1	5	5	1	1	2	2	2	3	6	3	3	1	4	4	1	2	4	6	5	4	2	2	2
SAL0001287	1	4	9	4	3	3	3	3	3	8	1	1	1	1	1	1	1	1	1	1	1	1	1	1	1	1	5	5	1	1	2	2	2	3	6	3	3	1	4	4	1	2	4	6	5	4	2	2	2
SAL0001288	1	4	8	4	3	3	3	3	3	9	1	1	1	1	1	1	1	1	1	1	1	1	1	1	1	1	5	5	1	1	2	2	2	3	6	3	3	1	4	4	1	2	4	6	5	4	2	2	2
SAL0001289	1	4	8	4	3	3	3	3	3	10	1	1	1	1	1	1	1	1	1	1	1	1	1	1	1	1	5	5	1	1	2	2	2	3	6	3	3	1	4	4	1	2	4	6	5	4	2	2	2
SAL0001290	1	9	11	4	3	3	3	3	3	8	1	1	1	1	1	1	1	1	1	1	1	1	1	1	1	1	5	5	1	1	2	2	2	3	6	3	3	1	4	4	1	2	4	6	5	4	2	2	2
SAL0001291	1	3	7	3	1	1	1	1	1	8	1	1	1	1	1	1	1	1	1	1	1	1	1	1	1	1	4	4	1	1	2	2	2	1	5	1	1	1	3	3	1	2	3	5	4	3	2	2	2
SAL0001292	1	4	8	4	3	3	3	3	3	7	1	1	1	1	1	1	1	1	1	1	1	1	1	1	1	1	6	6	1	1	2	2	2	3	5	3	3	1	4	4	1	2	4	5	6	4	2	2	2
SAL0001293	1	4	8	4	3	3	3	3	3	9	1	1	1	1	1	1	1	1	1	1	1	1	1	1	1	1	5	5	1	1	2	2	2	3	6	3	3	1	4	4	1	2	4	6	5	4	2	2	2
SAL0001294	7	4	9	4	3	3	3	3	3	10	7	7	7	7	7	7	7	7	7	7	7	7	7	7	7	7	5	5	7	7	2	2	2	3	6	3	3	7	4	4	7	2	4	6	5	4	2	2	2
SAL0001295	1	4	10	4	3	3	3	3	3	9	1	1	1	1	1	1	1	1	1	1	1	1	1	1	1	1	5	5	1	1	2	2	2	3	6	3	3	1	4	4	1	2	4	6	5	4	2	2	2
SAL0001296	1	1	7	1	3	3	3	3	3	8	1	1	1	1	1	1	1	1	1	1	1	1	1	1	9	1	4	4	1	1	2	2	2	3	5	3	3	1	1	1	1	2	1	5	4	1	2	2	2
SAL0001297	1	4	8	4	3	3	3	3	3	9	1	1	1	1	1	1	1	1	1	1	1	1	1	1	1	1	5	5	1	1	2	2	2	3	6	3	3	1	4	4	1	2	4	6	5	4	2	2	2
SAL0001298	1	4	9	8	3	3	3	3	3	10	1	1	1	1	1	1	1	1	1	1	1	1	1	1	1	1	5	5	1	1	2	2	2	3	6	3	3	1	4	8	1	2	12	6	5	4	2	2	2
SAL0001299	1	1	1	1	1	1	1	1	1	2	1	1	1	1	1	1	1	1	1	1	1	1	1	1	1	1	2	2	1	1	1	1	1	1	1	1	1	1	1	1	1	1	1	1	2	1	1	1	1
SAL0001300	1	1	3	1	1	1	1	1	1	2	1	1	1	1	1	1	1	1	1	1	1	1	1	1	1	1	3	3	1	1	2	2	2	1	3	1	1	1	1	1	1	2	1	3	3	1	2	2	2
SAL0001301	1	3	8	3	4	4	4	4	4	9	1	1	1	1	1	1	1	1	1	1	1	1	1	1	1	1	5	5	1	1	2	2	2	4	6	4	4	1	3	3	1	2	3	6	5	3	2	2	2
SAL0001302	1	5	10	6	3	3	3	3	3	9	1	1	1	1	1	1	1	1	1	1	1	1	1	1	1	1	4	4	1	1	2	2	2	3	7	3	3	1	5	6	1	2	6	7	4	5	2	2	2
SAL0001303	1	4	8	4	3	3	3	3	3	9	1	1	1	1	1	1	1	1	1	1	1	1	1	1	1	1	5	5	1	1	2	2	2	3	6	3	3	1	4	4	1	2	4	6	5	4	2	2	2
SAL0001304	1	4	10	4	3	3	3	3	3	8	1	1	1	1	1	1	1	1	1	1	1	1	1	1	1	1	5	5	1	1	2	2	2	3	6	3	3	1	4	4	11	2	4	6	5	4	2	2	2
SAL0001305	1	6	13	5	3	3	3	3	3	11	1	1	1	1	1	1	1	1	1	1	1	1	1	1	1	1	4	4	1	1	2	2	2	3	9	3	3	1	10	5	1	2	5	7	4	6	2	2	2
SAL0001306	1	4	10	4	3	3	3	3	3	8	1	1	1	1	1	1	1	1	1	1	1	1	1	1	1	1	5	5	1	1	2	2	2	3	6	3	3	1	4	4	1	2	9	6	5	4	2	2	2
SAL0001307	1	4	10	4	3	3	3	3	3	8	1	1	1	1	1	1	1	1	1	1	1	1	1	1	1	1	5	5	1	1	2	2	2	3	6	3	3	1	4	4	1	2	4	6	5	4	2	2	2
SAL0001308	1	4	8	4	3	3	3	3	3	9	1	1	1	1	1	1	1	1	1	1	1	1	1	1	1	1	5	5	1	1	2	2	2	3	6	3	3	1	4	4	1	2	4	6	5	4	2	2	2
SAL0001309	1	5	12	8	3	3	3	3	3	9	1	1	1	1	1	1	1	1	1	1	1	1	1	1	1	1	4	4	1	1	2	2	2	3	6	3	3	1	5	10	1	2	8	6	4	5	2	2	2
SAL0001310	1	4	7	4	3	3	3	3	3	8	1	1	1	1	1	1	1	1	1	1	1	1	1	1	1	1	5	5	1	1	2	2	2	3	6	3	3	1	4	4	1	2	4	6	5	4	2	2	2
SAL0001311	1	4	10	4	3	3	3	3	3	9	1	1	1	1	1	1	1	1	1	1	1	1	1	1	1	1	5	5	1	1	2	2	2	3	6	3	3	1	4	4	8	2	4	6	5	4	2	2	2
SAL0001312	1	4	8	4	3	3	3	3	3	9	1	1	1	1	1	1	1	1	1	1	1	1	1	1	1	1	5	5	1	1	2	2	2	3	6	3	3	1	4	4	1	2	4	6	5	4	2	2	2
SAL0001313	1	4	9	4	3	3	3	3	3	8	1	1	1	1	1	1	1	1	1	1	1	1	1	1	1	1	5	5	1	1	2	2	2	3	6	3	3	1	4	4	1	2	4	6	5	4	2	2	2
SAL0001314	1	4	8	4	3	3	3	3	3	9	1	1	1	1	1	1	1	1	1	1	1	1	1	1	1	1	5	5	1	1	2	2	2	3	6	3	3	1	4	4	1	2	4	6	5	4	2	2	2
SAL0001315	1	5	11	6	3	3	3	3	3	10	1	1	1	1	1	1	1	1	1	1	1	1	1	1	1	1	4	4	1	1	2	2	2	3	7	3	3	1	5	6	1	2	6	7	4	5	2	2	2
SAL0001316	1	5	9	7	3	3	3	3	3	10	1	1	1	1	1	1	1	1	1	1	1	1	1	1	1	1	4	4	1	1	2	2	2	3	6	3	3	1	5	7	1	2	12	6	4	5	2	2	2
SAL0001317	1	4	9	4	3	3	3	3	3	10	1	1	1	1	1	1	1	1	1	1	1	1	1	1	1	1	5	5	1	1	2	2	2	3	6	3	3	1	4	4	1	2	4	6	5	4	2	2	2
SAL0001318	1	4	8	4	3	3	3	3	3	9	1	1	1	1	1	1	1	1	1	1	1	1	1	1	1	1	5	5	1	1	2	2	2	3	6	3	3	1	4	4	1	2	4	6	5	4	2	2	2
SAL0001319	1	4	8	4	3	3	3	3	3	9	1	1	1	1	1	1	1	1	1	1	1	1	1	1	1	1	5	5	1	1	2	2	2	3	6	3	3	1	4	4	1	2	4	6	5	4	2	2	2
SAL0001320	1	4	7	5	2	2	2	2	2	8	1	1	1	1	1	1	1	1	1	1	1	1	1	1	1	1	2	2	1	1	3	3	3	2	6	2	2	1	4	5	1	3	5	6	2	4	3	3	3
SAL0001321	1	4	10	4	3	3	3	3	3	9	1	1	1	1	1	1	1	1	1	1	1	1	1	1	1	1	5	5	1	1	2	2	2	3	6	3	3	1	4	4	1	2	4	6	5	4	2	2	2
SAL0001322	1	4	9	4	3	3	3	3	3	8	1	1	1	1	1	1	1	1	1	1	1	1	1	1	1	1	5	5	1	1	2	2	2	3	6	3	3	1	4	4	1	2	4	6	5	4	2	2	2
SAL0001323	1	5	11	6	3	3	3	3	3	10	1	1	1	1	1	1	1	1	1	1	1	1	1	1	1	1	4	4	1	1	2	2	2	3	7	3	3	1	5	6	1	2	6	7	4	5	2	2	2
SAL0001324	1	4	8	4	3	3	3	3	3	7	1	1	1	1	1	1	1	1	1	1	1	1	1	1	1	1	1	1	1	1	2	2	2	9	5	3	3	1	4	4	1	2	4	5	1	4	2	2	2
SAL0001325	1	4	11	4	3	3	3	3	3	10	1	1	1	1	1	1	1	1	1	1	1	1	1	1	1	1	5	5	1	1	2	2	2	3	6	3	3	1	4	4	1	2	4	6	5	4	2	2	2
SAL0001326	1	4	10	4	3	3	3	3	3	11	1	1	1	1	1	1	1	1	1	1	1	1	1	1	1	1	5	9	1	1	2	2	2	3	6	3	3	1	4	4	1	2	4	6	5	4	2	2	2
SAL0001327	1	4	10	4	3	3	3	3	3	8	1	1	1	1	1	1	1	1	1	1	1	1	1	1	1	1	5	5	1	1	2	2	2	3	6	3	3	1	4	4	1	2	4	6	5	4	2	2	2
SAL0001328	1	5	4	7	3	3	3	3	3	10	1	1	1	1	1	1	1	1	1	1	1	1	1	1	1	1	6	6	1	1	2	2	2	3	4	3	3	1	5	7	1	2	7	4	6	5	2	2	2
SAL0001329	1	4	9	4	3	3	3	3	3	8	1	1	1	1	1	1	1	1	1	1	1	1	1	1	1	1	5	5	1	1	2	2	2	3	6	3	3	1	4	4	1	2	4	6	5	4	2	2	2
SAL0001330	1	4	1	4	3	3	3	3	3	8	1	1	1	1	1	1	1	1	1	1	1	1	1	1	1	1	5	5	1	1	2	2	2	3	1	3	3	1	4	4	1	2	4	1	5	4	2	2	2
SAL0001331	1	4	8	4	3	3	3	3	3	10	1	1	1	1	1	1	1	1	1	1	1	1	1	1	1	1	5	5	1	1	2	2	2	3	6	3	3	1	4	4	1	2	4	6	5	4	2	2	2
SAL0001332	1	4	8	4	3	3	3	3	3	10	1	1	1	1	1	1	1	1	1	1	1	1	1	1	1	1	5	5	1	1	2	2	2	3	6	3	3	1	4	4	1	2	4	6	5	4	2	2	2
SAL0001333	1	4	7	4	3	3	3	3	3	8	1	1	1	1	1	1	1	1	1	1	1	1	1	1	1	1	5	5	1	1	2	2	2	3	6	3	3	1	4	4	1	2	4	6	5	4	2	2	2
SAL0001334	1	4	10	7	3	3	3	3	3	9	1	1	1	1	1	1	1	1	1	1	1	1	1	1	1	1	5	5	1	1	2	2	2	3	6	3	3	1	4	7	1	2	7	6	5	4	2	2	2
SAL0001335	1	4	11	7	3	3	3	3	3	9	1	1	1	1	1	1	1	1	1	1	1	1	1	1	1	1	5	5	1	1	2	2	2	3	6	3	3	1	4	7	1	2	4	6	5	4	2	2	2
SAL0001336	1	4	9	7	3	3	3	3	3	12	1	1	1	1	1	1	1	1	1	1	1	1	1	1	1	1	5	5	1	1	2	2	2	3	6	3	3	1	4	7	1	2	10	6	5	4	2	2	2
SAL0001337	1	4	7	4	3	3	3	3	3	1	1	1	1	1	1	1	1	1	1	1	1	1	1	1	1	1	1	1	1	1	2	2	2	3	5	3	3	1	4	4	1	2	4	5	1	4	2	2	2
SAL0001338	1	4	11	4	3	3	3	3	3	9	1	1	1	1	1	1	1	1	1	1	1	1	1	1	1	1	5	5	7	7	2	2	2	3	6	3	3	1	4	4	7	2	4	6	5	4	2	2	2
SAL0001339	1	4	9	4	3	3	3	3	3	10	1	1	1	1	1	1	1	1	1	1	1	1	1	1	1	1	5	5	1	1	2	2	2	3	6	3	3	1	4	4	1	2	4	6	5	4	2	2	2
SAL0001340	1	3	6	3	1	1	1	1	1	1	1	1	1	1	1	1	1	1	1	1	1	1	1	1	1	1	1	1	1	1	2	2	2	1	4	1	1	1	3	3	1	2	3	4	1	3	2	2	2
SAL0001341	1	4	8	4	3	3	3	3	3	9	1	1	1	1	1	1	1	1	1	1	1	1	1	1	1	1	5	5	1	1	2	2	2	3	6	3	3	1	4	4	1	2	4	6	5	4	2	2	2
SAL0001342	1	4	10	4	3	3	3	3	3	8	1	1	1	1	1	1	1	1	1	1	1	1	1	1	1	1	5	5	1	1	2	2	2	3	6	3	3	1	4	4	1	2	4	6	5	4	2	2	2
SAL0001343	1	2	9	2	2	2	2	2	2	8	1	1	1	1	1	1	1	1	1	1	1	1	1	1	1	1	4	4	1	1	3	3	3	2	5	2	2	1	2	2	1	3	2	5	4	2	3	3	3
SAL0001344	1	3	6	3	1	1	1	1	1	7	1	1	1	1	1	1	1	1	1	1	1	1	1	1	1	1	4	4	1	1	2	2	2	1	2	1	1	1	3	3	1	2	3	2	4	3	2	2	2
SAL0001345	1	4	9	4	3	3	3	3	3	7	1	1	1	1	1	1	1	1	1	1	1	1	1	1	1	1	1	1	1	1	2	2	2	3	5	3	3	1	4	4	1	2	4	5	1	4	2	2	2
SAL0001346	1	4	8	4	3	3	3	3	3	9	1	1	1	1	1	1	1	1	1	1	1	1	1	1	1	1	5	5	1	1	2	2	2	3	6	3	3	1	4	4	1	2	4	6	5	4	2	2	2
SAL0001347	1	4	8	4	3	3	3	3	3	9	1	1	1	1	1	1	1	1	1	1	1	1	1	1	1	1	5	5	1	1	2	2	2	3	6	3	3	1	4	4	1	2	4	6	5	4	2	2	2
SAL0001348	1	4	10	4	3	3	3	3	3	9	1	1	1	1	1	1	1	1	1	1	1	1	1	1	1	1	5	5	1	1	2	2	2	3	6	3	3	1	4	4	1	2	4	6	5	4	2	2	2
SAL0001349	1	1	7	1	3	3	3	3	3	8	1	1	1	1	1	1	1	1	1	1	1	1	1	1	1	1	4	4	1	1	2	2	2	3	5	3	3	1	1	1	1	2	1	5	4	1	2	2	2
SAL0001350	1	4	7	4	3	3	3	3	3	9	1	1	1	1	1	1	1	1	1	1	1	1	1	1	1	1	1	1	1	1	2	2	2	3	5	3	3	1	4	4	1	2	4	5	1	4	2	2	2
SAL0001351	1	4	9	6	3	3	3	3	3	11	1	1	1	1	1	1	1	1	1	1	1	1	1	1	1	1	5	5	1	1	2	2	2	3	7	3	3	1	4	6	1	2	6	7	5	4	2	2	2
SAL0001352	1	4	8	4	3	3	3	3	3	9	1	1	1	1	1	1	1	1	1	1	1	1	1	1	1	1	5	5	1	1	2	2	2	3	6	3	3	1	4	4	1	2	4	6	5	4	2	2	2
SAL0001353	1	4	8	4	3	3	3	3	3	10	1	1	1	1	1	1	1	1	1	1	1	1	1	1	1	1	5	5	1	1	2	2	2	3	6	3	3	1	4	4	1	2	4	6	5	4	2	2	2
SAL0001354	1	4	10	4	3	3	3	3	3	8	1	1	1	1	1	1	1	1	1	1	1	1	1	1	1	1	5	5	1	1	2	2	2	3	6	3	3	1	4	4	1	2	4	6	5	4	2	2	2
SAL0001355	1	3	9	3	2	2	2	2	2	10	1	1	1	1	1	1	1	1	1	1	1	1	1	1	1	1	6	6	1	1	4	4	4	2	7	2	2	1	3	3	1	4	3	7	6	3	5	4	5
SAL0001356	1	4	9	6	3	3	3	3	3	11	1	1	1	1	1	1	1	1	1	1	1	1	1	1	1	1	5	5	1	1	2	2	2	3	7	3	3	1	4	6	1	2	6	7	5	4	2	2	2
SAL0001357	1	4	8	4	3	3	3	3	3	9	1	1	1	1	1	1	1	1	1	1	1	1	1	1	1	1	5	5	1	1	2	2	2	3	6	3	3	1	4	4	1	2	4	6	5	4	2	2	2
SAL0001358	1	4	9	4	3	3	3	3	3	10	1	1	1	1	1	1	1	1	1	1	1	1	1	1	1	1	5	5	1	1	2	2	2	3	6	3	3	1	4	4	1	2	4	6	5	4	2	2	2
SAL0001359	1	4	8	4	3	3	3	3	3	10	1	1	1	1	1	1	1	1	1	1	1	1	1	1	1	1	5	5	1	1	2	2	2	3	6	3	3	1	4	4	1	2	4	6	5	4	2	2	2
SAL0001360	1	4	9	4	3	3	3	3	3	8	1	1	1	1	1	1	1	1	1	1	1	1	1	1	1	1	5	5	1	1	2	2	2	3	6	3	3	1	4	4	1	2	4	6	5	4	2	2	2
SAL0001361	1	4	9	6	3	3	3	3	3	11	1	1	1	1	1	1	1	1	1	1	1	1	1	1	1	1	5	5	1	1	2	2	2	3	7	3	3	1	4	6	1	2	6	7	5	4	2	2	2
SAL0001362	1	4	8	4	3	3	3	3	3	9	1	1	1	1	1	1	1	1	1	1	1	1	1	1	1	1	5	5	1	1	2	2	2	3	6	3	3	1	4	4	1	2	4	6	5	4	2	2	2
SAL0001363	1	4	10	4	3	3	3	3	3	8	1	1	1	1	1	1	1	1	1	1	1	1	1	1	1	1	5	5	1	1	2	2	2	3	6	3	3	1	4	4	1	2	11	6	5	4	2	2	2
SAL0001364	1	4	10	4	3	3	3	3	3	8	1	1	1	1	1	1	1	1	1	1	1	1	1	1	1	1	5	5	1	1	2	2	2	3	6	3	3	1	4	4	1	2	4	6	5	4	2	2	2
SAL0001365	1	4	9	4	3	3	3	3	3	10	1	1	1	1	1	1	1	1	1	1	1	1	1	1	1	1	5	5	1	1	2	2	2	3	6	3	3	1	4	4	1	2	4	6	5	4	2	2	2
SAL0001366	1	4	8	4	3	3	3	3	3	9	1	1	1	1	1	1	1	1	1	1	1	1	1	1	1	1	5	5	1	1	2	2	2	3	6	3	3	1	4	4	1	2	4	6	5	4	2	2	2
SAL0001367	1	4	8	4	3	3	3	3	3	10	1	1	1	1	1	1	1	1	1	1	1	1	1	1	1	1	5	5	1	1	2	2	2	3	6	3	3	1	4	4	1	2	4	6	5	4	2	2	2
SAL0001368	1	4	10	4	3	3	3	3	3	8	1	1	1	1	1	1	1	1	1	1	1	1	1	1	1	1	5	5	1	1	2	2	2	3	6	3	3	1	4	4	1	2	4	6	5	4	2	2	2
SAL0001369	1	4	10	6	3	3	3	3	3	9	1	1	1	1	1	1	1	1	1	1	1	1	1	1	1	1	5	5	1	1	2	2	2	3	7	3	3	1	4	6	1	2	6	7	5	4	2	2	2
SAL0001370	1	4	9	4	3	3	3	3	3	8	1	1	1	1	1	1	1	1	1	1	1	1	1	1	1	1	5	5	1	1	2	2	2	3	6	3	3	1	4	4	1	2	4	6	5	4	2	2	2
SAL0001371	1	4	8	4	3	3	3	3	3	7	1	1	1	1	1	1	1	1	1	1	1	1	1	1	1	1	5	5	1	1	2	2	2	3	6	3	3	1	4	4	1	2	4	6	5	4	2	2	2
SAL0001372	1	4	9	4	3	3	3	3	3	10	1	1	1	1	1	1	1	1	1	1	1	1	1	1	1	1	5	5	1	1	2	2	2	3	6	3	3	1	4	4	1	2	4	6	5	4	2	2	2
SAL0001373	1	4	10	4	3	3	3	3	3	9	1	1	1	1	1	1	1	1	1	1	1	1	1	1	1	1	5	5	1	1	2	2	2	3	6	3	3	1	4	4	1	2	4	6	5	4	2	2	2
SAL0001374	1	1	7	1	1	1	1	1	1	5	1	1	1	1	1	1	1	1	1	1	1	1	1	1	1	1	2	2	1	1	1	1	1	1	3	1	1	1	1	1	1	1	1	3	2	1	1	1	1
SAL0001375	1	4	2	4	3	3	3	3	3	9	1	1	1	1	1	1	1	1	1	1	1	1	1	1	1	1	5	5	1	1	2	2	2	3	6	3	3	1	4	4	1	2	4	6	5	4	2	2	2
SAL0001376	1	3	9	3	1	1	1	1	1	8	1	1	1	1	1	1	1	1	1	1	1	1	1	1	1	1	4	4	1	1	2	2	2	1	5	1	1	1	3	3	1	2	3	5	4	3	2	2	2
SAL0001377	1	4	7	4	3	3	3	3	3	3	1	1	1	1	1	1	1	1	1	1	1	1	1	1	1	1	5	5	1	1	2	2	2	3	2	3	3	1	4	4	1	2	4	2	5	4	2	2	2
SAL0001378	1	1	1	1	1	1	1	1	1	3	1	1	1	1	1	1	1	1	1	1	1	1	1	1	1	1	1	1	1	1	1	1	1	1	2	1	1	1	1	1	1	1	1	2	1	1	1	1	1
SAL0001379	1	4	10	4	3	3	3	3	3	9	1	1	1	1	1	1	1	1	1	1	1	1	1	1	1	1	5	5	1	1	2	2	2	3	6	3	3	1	4	4	1	2	4	6	5	4	2	2	2
SAL0001380	1	4	9	4	3	3	3	3	3	10	1	1	1	1	1	1	1	1	1	1	1	1	1	1	1	1	5	5	1	1	2	2	2	3	6	3	3	1	4	4	1	2	4	6	5	4	2	2	2
SAL0001381	1	4	10	4	3	3	3	3	3	8	1	1	1	1	1	1	1	1	1	1	1	1	1	1	1	1	5	5	1	1	2	2	2	3	6	3	3	1	4	4	1	2	4	6	5	4	2	2	2
SAL0001382	1	4	11	6	3	3	3	3	3	10	1	1	1	1	1	1	1	1	1	1	1	1	1	1	1	1	5	5	1	1	2	2	2	3	7	3	3	1	4	6	1	2	6	7	5	4	2	2	2
SAL0001383	1	4	10	6	3	3	3	3	3	11	1	1	1	1	1	1	1	1	1	1	1	1	1	1	1	1	5	5	1	1	2	2	2	3	7	3	3	1	4	6	1	2	6	7	5	4	2	2	2
SAL0001384	1	4	9	4	3	3	3	3	3	10	1	1	1	1	1	1	1	1	1	1	1	1	1	1	1	1	5	5	1	1	2	2	2	3	6	3	3	1	4	4	1	2	4	6	5	4	2	2	2
SAL0001385	1	4	10	4	3	3	3	3	3	9	1	1	1	1	1	1	1	1	1	1	1	1	1	1	1	1	5	5	1	1	2	2	2	3	6	3	3	1	4	4	1	2	4	6	5	4	2	2	2
SAL0001386	1	4	9	4	3	3	3	3	3	10	1	1	1	1	1	1	1	1	1	1	1	1	1	1	1	1	5	5	1	1	2	2	2	3	6	3	3	1	4	4	1	2	4	6	5	4	2	2	2
SAL0001387	1	4	10	4	3	3	3	3	3	8	1	1	1	1	1	1	1	1	1	1	1	1	1	1	1	1	5	5	1	1	2	2	2	3	6	3	3	1	4	4	1	2	4	6	5	4	2	2	2
SAL0001388	1	4	3	4	3	3	3	3	3	6	1	1	1	1	1	1	1	1	1	1	1	1	1	1	1	1	5	5	1	1	2	2	2	3	2	3	3	1	4	4	1	2	4	2	5	4	2	2	2
SAL0001389	1	5	9	6	3	3	3	3	3	11	1	1	1	1	1	1	1	1	1	1	1	1	1	1	1	1	4	4	1	1	2	2	2	3	7	3	3	1	5	6	1	2	6	7	4	5	2	2	2
SAL0001390	1	3	8	3	4	4	4	4	4	9	1	1	1	1	1	1	1	1	1	1	1	1	1	1	1	1	5	5	1	1	2	2	2	4	6	4	4	1	3	3	1	2	3	6	5	3	2	2	2
SAL0001391	1	4	9	4	3	3	3	3	3	7	1	1	1	1	1	1	1	1	1	1	1	1	1	1	1	1	5	5	1	1	2	2	2	3	6	3	3	1	4	4	1	2	4	6	5	4	2	2	2
SAL0001392	1	4	9	4	3	3	3	3	3	8	1	1	1	1	1	1	1	1	1	1	1	1	1	1	1	1	5	5	1	1	2	2	2	3	6	3	3	1	4	4	1	2	4	6	5	4	2	2	2
SAL0001393	1	4	9	6	10	3	3	3	3	11	1	1	1	1	1	1	1	1	1	1	1	1	1	1	1	1	5	5	1	1	2	2	2	3	7	3	3	1	4	6	1	2	6	7	5	4	2	2	2
SAL0001394	1	4	8	4	3	3	3	3	3	9	1	1	1	1	1	1	1	1	1	1	1	1	1	1	1	1	5	5	1	1	11	2	2	3	6	3	3	1	4	4	1	2	4	6	5	4	2	2	2
SAL0001395	1	4	2	4	2	2	2	2	2	6	1	1	1	1	1	1	1	1	1	1	1	1	1	1	1	1	5	5	1	1	3	3	3	2	2	2	2	1	4	4	1	3	4	2	5	4	3	3	3
SAL0001396	1	5	4	7	3	3	3	3	3	9	1	1	1	1	1	1	1	1	1	1	1	1	1	1	1	1	4	4	1	1	2	2	2	3	6	3	3	1	5	7	1	2	5	6	4	5	2	2	2
SAL0001397	1	4	6	4	3	3	3	3	3	8	1	1	1	1	1	1	1	1	1	1	1	1	1	1	1	1	5	5	1	1	2	2	2	3	6	3	3	1	4	4	1	2	4	6	5	4	2	2	2
SAL0001398	1	4	8	4	3	3	3	3	3	10	1	1	1	1	1	1	1	1	1	1	1	1	1	1	1	1	5	5	1	1	2	2	2	3	6	3	3	1	4	4	1	2	4	6	5	4	2	2	2
SAL0001399	1	4	9	6	3	3	3	3	3	10	1	1	1	1	1	1	1	1	1	1	1	1	1	1	1	1	5	5	1	1	2	2	2	3	7	3	3	1	4	6	1	2	6	7	5	4	2	2	2
SAL0001400	1	4	10	4	3	3	3	3	3	9	1	1	1	1	1	1	1	1	1	1	1	1	1	1	1	1	5	5	1	1	2	2	2	3	6	3	3	1	4	4	1	2	4	6	5	4	2	2	2
SAL0001401	1	4	10	4	3	3	3	3	3	9	1	1	1	1	1	1	1	1	1	1	1	1	1	1	1	1	5	5	1	1	2	2	2	3	6	3	3	1	4	4	1	2	4	6	5	4	2	2	2
SAL0001402	1	4	8	4	3	3	3	3	3	9	1	1	1	1	1	1	1	1	1	1	1	1	1	1	1	1	5	5	1	1	2	2	2	3	6	3	3	1	4	4	1	2	4	6	5	4	2	2	2
SAL0001403	1	4	2	4	3	3	3	3	3	8	1	1	1	1	1	1	1	1	1	1	1	1	1	1	1	1	5	5	1	1	2	2	2	3	6	3	3	1	4	4	1	2	4	6	5	4	2	2	2
SAL0001404	1	4	8	4	3	3	3	3	3	9	1	1	1	1	1	1	1	1	1	1	1	1	1	1	1	1	5	5	1	11	2	2	2	3	6	3	3	1	4	4	1	2	4	6	5	4	2	2	2
SAL0001405	1	4	8	4	3	3	3	3	3	9	1	1	1	1	1	1	1	1	1	1	1	1	1	1	1	1	5	5	1	1	2	2	2	3	6	3	3	1	4	4	1	2	4	6	5	4	2	2	2
SAL0001406	1	3	9	5	1	1	1	1	1	10	1	1	1	1	1	1	1	1	1	1	1	1	1	1	1	1	4	4	1	1	2	2	2	1	6	1	1	1	3	5	1	2	5	6	4	3	2	2	2
SAL0001407	1	4	8	4	3	3	3	3	3	10	1	1	1	1	1	1	1	1	1	1	1	1	1	1	1	1	5	5	1	1	2	2	2	3	6	3	3	1	4	4	1	2	4	6	5	4	2	2	2
SAL0001408	1	4	9	4	3	3	3	3	3	10	1	1	1	1	1	1	1	1	1	1	1	1	1	1	1	1	5	5	1	1	2	2	2	3	6	3	3	1	4	4	1	2	4	6	5	4	2	2	2
SAL0001409	1	4	2	4	3	3	3	3	3	8	1	1	1	1	1	1	1	1	1	1	1	1	1	1	1	1	6	6	1	1	2	2	2	3	5	3	3	1	4	4	1	2	4	5	6	4	2	2	2
SAL0001410	1	4	7	4	3	3	3	3	3	8	1	1	1	1	1	1	1	1	1	1	1	1	1	1	1	1	5	5	1	1	2	2	2	3	6	3	3	1	4	4	1	2	4	6	5	4	2	2	2
SAL0001411	1	4	10	4	3	3	3	3	3	9	1	1	1	1	1	1	1	1	1	1	1	1	1	1	1	1	5	5	1	1	2	2	2	3	6	3	3	1	4	4	1	2	4	6	5	4	2	2	2
SAL0001412	1	4	8	4	3	3	3	3	3	10	1	1	1	1	1	1	1	1	1	1	1	1	1	1	1	1	5	5	1	1	2	11	2	3	6	3	3	1	4	4	1	2	4	6	5	4	2	2	2
SAL0001413	1	4	8	4	3	3	3	3	3	9	1	1	1	1	1	1	1	1	1	1	1	1	1	1	1	1	5	5	1	1	2	2	2	3	6	3	3	1	4	4	1	2	4	6	5	4	2	2	2
SAL0001414	1	4	2	4	3	3	3	3	3	1	1	1	1	1	1	1	1	1	1	1	1	1	1	1	1	1	5	5	1	1	2	2	2	3	2	3	3	1	4	4	1	2	4	2	5	4	2	2	2
SAL0001415	1	4	8	4	3	3	3	3	3	10	1	1	1	1	1	1	1	1	1	1	1	1	1	1	1	1	5	5	1	1	2	2	2	3	6	3	3	1	4	4	1	2	4	6	5	4	2	2	2
SAL0001416	1	4	10	4	3	3	3	3	3	8	1	1	1	1	1	1	1	1	1	1	1	1	1	1	1	1	5	5	1	1	2	2	2	3	6	3	3	1	4	4	1	2	4	6	5	4	2	2	2
SAL0001417	1	4	10	4	3	3	3	3	3	8	1	1	1	1	1	1	1	1	1	1	1	1	1	1	1	1	5	5	1	1	2	2	2	3	6	3	3	1	4	4	1	2	4	6	5	4	2	2	2
SAL0001418	1	4	6	4	3	3	3	3	3	8	1	1	1	1	1	1	1	1	1	1	1	1	1	1	1	1	5	5	1	1	2	2	2	3	2	3	3	1	4	4	1	2	4	2	5	4	2	2	2
SAL0001419	1	4	10	7	3	3	3	3	3	9	1	1	1	1	1	1	1	1	1	1	1	1	1	1	1	1	5	5	1	1	2	2	2	3	6	3	3	1	4	7	1	2	4	6	5	4	2	2	2
SAL0001420	1	4	2	4	3	3	3	3	3	8	1	1	1	1	1	1	1	1	1	1	1	1	1	1	1	1	5	5	1	1	2	2	2	3	6	3	3	1	4	4	1	2	4	6	5	4	2	2	2
SAL0001421	1	4	8	4	3	3	3	3	3	10	1	1	1	1	1	1	1	1	1	1	1	1	1	1	1	1	5	5	1	1	2	2	2	3	6	3	3	1	4	4	1	2	4	6	5	4	2	2	2
SAL0001422	1	4	8	4	3	3	3	3	3	9	1	1	1	1	1	1	1	1	1	1	1	1	1	1	1	1	5	5	1	1	2	2	2	3	6	3	3	1	4	4	1	2	4	6	5	4	2	2	2
SAL0001423	1	4	8	10	3	3	3	3	3	11	1	1	1	1	1	1	1	1	1	1	1	1	1	1	1	1	5	5	1	1	2	2	2	3	6	3	3	1	4	4	1	2	4	6	5	4	2	2	2
SAL0001424	1	3	8	3	4	4	4	4	4	6	1	1	1	1	1	1	1	1	1	1	1	1	1	1	1	1	5	5	1	1	2	2	2	4	3	4	4	1	3	3	1	2	3	3	5	3	2	2	2
SAL0001425	1	4	10	8	3	3	3	3	3	11	1	1	1	1	1	1	1	1	1	1	1	1	1	1	1	1	5	5	1	1	2	2	2	3	6	3	3	1	4	8	1	2	9	6	5	4	2	2	2
SAL0001426	1	4	10	4	3	3	3	3	3	9	1	1	1	1	1	1	1	1	1	1	1	1	1	1	1	1	5	5	1	1	2	2	2	3	6	3	3	1	4	4	1	2	4	6	5	4	2	2	2
SAL0001427	1	5	4	5	3	3	3	3	3	7	1	1	1	1	1	1	1	1	1	1	1	1	1	1	1	1	4	4	1	1	2	2	2	3	6	3	3	1	5	5	1	2	5	6	4	5	2	2	2
SAL0001428	1	3	3	3	2	2	2	2	2	7	1	1	1	1	1	1	1	1	1	1	1	1	1	1	1	1	4	4	1	1	1	1	1	2	5	2	2	1	3	3	1	1	3	5	4	3	1	1	1
SAL0001429	1	4	9	4	3	3	3	3	3	10	1	1	1	1	1	1	1	1	1	1	1	1	1	1	1	1	5	5	1	1	2	2	2	3	6	3	3	1	4	4	1	2	4	6	5	4	2	2	2
SAL0001430	2	1	1	1	1	1	1	1	1	5	2	2	2	2	2	2	2	2	2	2	2	2	2	2	2	2	1	1	2	2	1	1	1	1	3	1	1	2	1	1	2	1	1	3	1	1	1	1	1
SAL0001431	1	4	8	4	3	3	3	3	3	9	1	1	1	1	1	1	1	1	1	1	1	1	1	1	1	1	5	5	1	1	2	2	2	3	6	3	3	1	4	4	1	2	4	6	5	4	2	2	2
SAL0001432	1	4	9	4	3	3	3	3	3	10	1	1	1	1	1	1	1	1	1	1	1	1	1	1	1	1	5	5	1	1	2	2	2	3	6	3	3	1	4	4	1	2	4	6	5	4	2	2	2
SAL0001433	1	4	7	4	3	3	3	3	3	9	1	1	1	1	1	1	1	1	1	1	1	1	1	1	1	1	6	6	1	1	2	2	2	3	5	3	3	1	4	4	1	2	4	5	6	4	2	2	2
SAL0001434	1	4	9	4	3	3	3	3	3	8	1	1	1	1	1	1	1	1	1	1	1	1	1	1	1	1	5	5	1	1	2	2	2	3	6	3	3	1	4	4	1	2	4	6	5	4	2	2	2
SAL0001435	1	5	9	7	3	3	3	3	3	10	1	1	1	1	1	1	1	1	1	1	1	1	1	1	1	1	4	4	1	1	2	2	2	3	6	3	3	1	5	7	1	2	7	6	4	5	2	2	2
SAL0001436	1	4	8	4	3	3	3	3	3	9	1	1	1	1	1	1	1	1	1	1	1	1	1	1	1	1	5	5	1	1	2	2	2	3	6	3	3	1	4	4	1	2	4	6	5	4	2	2	2
SAL0001437	1	4	5	4	3	3	3	3	3	9	1	1	1	1	1	1	1	1	1	1	1	1	1	1	1	1	5	5	1	1	2	2	2	3	6	3	3	1	4	4	1	2	4	6	5	4	2	2	2
SAL0001438	1	4	11	4	3	3	3	3	3	9	1	1	1	1	1	1	1	1	1	1	1	1	1	1	1	1	5	5	1	1	2	2	2	3	10	3	3	1	4	4	1	2	4	6	5	4	2	2	2
SAL0001439	1	4	11	7	3	3	3	3	3	10	1	1	1	1	1	1	1	1	1	1	1	1	1	1	1	1	5	5	1	1	2	2	2	3	6	3	3	1	4	7	1	2	7	6	5	4	2	2	2
SAL0001440	1	4	10	4	3	3	3	3	3	8	1	1	1	1	1	1	1	1	1	1	1	1	1	1	1	1	5	5	1	1	2	2	2	3	6	3	3	1	4	4	1	2	4	6	5	4	2	2	2
SAL0001441	1	5	10	7	3	3	3	3	3	11	1	1	1	1	1	1	1	1	1	1	1	1	1	1	1	1	4	4	1	1	2	2	2	3	6	3	3	1	5	7	1	2	7	6	4	5	2	2	2
SAL0001442	1	3	9	3	1	1	1	1	1	8	1	1	1	1	1	1	1	1	1	1	1	1	1	1	1	1	4	4	1	1	2	2	2	1	5	1	1	1	3	3	1	2	3	5	4	3	2	2	2
SAL0001443	1	4	8	4	3	3	3	3	3	7	1	1	1	1	1	1	1	1	1	1	1	1	1	1	1	1	5	5	1	1	2	2	2	3	1	3	3	1	4	4	1	2	4	1	5	4	2	2	2
SAL0001444	1	4	8	4	3	3	3	3	3	9	1	1	1	1	1	1	1	1	1	1	1	1	1	1	1	1	5	5	1	1	2	2	2	3	6	3	3	1	4	4	1	2	4	6	5	4	2	2	2
SAL0001445	1	4	5	4	3	3	3	3	3	9	1	1	1	1	1	1	1	1	1	1	1	1	1	1	1	1	6	6	1	1	2	2	2	3	5	3	3	1	4	4	1	2	4	5	6	4	2	2	2
SAL0001446	1	4	9	6	3	3	3	3	3	10	1	1	1	1	1	1	1	1	1	1	1	1	1	1	1	1	5	5	1	1	2	2	2	3	7	3	3	1	4	6	1	2	6	7	5	4	2	2	2
SAL0001447	1	4	8	4	3	3	3	3	3	9	1	1	1	1	1	1	1	1	1	1	1	1	1	1	1	1	5	5	1	1	2	2	2	3	6	3	3	1	4	4	1	2	4	6	5	4	2	2	2
SAL0001448	1	3	5	3	4	4	4	4	4	7	1	1	1	1	1	1	1	1	1	1	1	1	1	1	1	1	3	3	1	1	2	2	2	4	5	4	4	1	3	3	1	2	3	5	3	3	2	2	2
SAL0001449	1	4	9	4	3	3	3	3	3	8	1	1	1	1	1	1	1	1	1	1	1	1	1	1	1	1	5	5	1	1	2	2	2	3	6	3	3	1	4	4	1	2	4	6	5	4	2	2	2
SAL0001450	1	4	9	6	3	3	3	3	3	10	1	1	1	1	1	1	1	1	1	1	1	1	1	1	1	1	5	5	1	1	2	2	2	3	7	3	3	1	4	6	1	2	6	7	5	4	2	2	2
SAL0001451	1	4	9	4	3	3	3	3	3	8	1	1	1	1	1	1	1	1	1	1	1	1	1	1	1	1	5	5	1	1	2	2	2	3	6	3	3	1	4	4	1	2	4	6	5	4	2	2	2
SAL0001452	1	4	9	7	3	3	3	3	3	10	1	1	1	1	1	1	1	1	1	1	1	1	1	1	1	1	5	5	1	1	2	2	2	3	6	3	3	1	4	7	1	2	7	6	5	4	2	2	2
SAL0001453	1	4	11	4	3	3	3	3	3	9	1	1	1	1	1	1	1	1	1	1	1	1	1	1	1	1	6	6	1	1	2	2	2	3	5	3	3	1	4	4	1	2	4	5	7	4	2	2	2
SAL0001454	1	3	8	3	2	2	2	2	2	6	1	1	1	1	1	1	1	1	1	1	1	1	1	1	1	1	4	4	1	1	1	1	1	2	1	2	2	1	3	3	1	1	3	1	4	3	1	1	1
SAL0001455	1	4	10	4	3	3	3	3	3	9	1	1	1	1	1	1	1	1	1	1	1	1	1	1	1	1	5	5	1	1	2	2	2	3	6	3	3	1	4	4	1	2	4	6	5	4	2	2	2
SAL0001456	1	5	10	6	3	3	3	3	3	9	1	1	1	1	1	1	1	1	1	1	1	1	1	1	1	1	4	4	1	1	2	2	2	3	7	3	3	1	5	6	1	2	6	7	4	5	2	2	2
SAL0001457	1	4	11	4	3	3	3	3	3	12	1	1	1	1	1	1	1	1	1	1	1	1	1	1	1	1	13	13	1	1	2	2	2	3	10	3	3	1	4	4	1	2	4	10	13	4	2	2	2
SAL0001458	1	4	10	4	3	3	3	3	3	8	1	1	1	1	1	1	1	1	1	1	1	1	1	1	1	1	5	5	1	1	2	2	2	3	6	3	3	1	4	4	1	2	4	6	5	4	2	2	2
SAL0001459	1	4	7	4	3	3	3	3	3	3	1	1	1	1	1	1	1	1	1	1	1	1	1	1	1	1	3	3	1	1	2	2	2	3	5	3	3	1	4	4	1	2	4	5	3	4	2	2	2
SAL0001460	1	5	9	7	3	3	3	3	3	10	1	1	1	1	1	1	1	1	1	1	1	1	1	1	1	1	4	4	1	1	2	2	2	3	6	3	3	1	5	7	1	2	7	6	4	5	2	2	2
SAL0001461	1	4	10	4	3	3	3	3	3	8	1	1	1	1	1	1	1	1	1	1	1	1	1	1	1	1	5	5	1	1	2	2	2	3	6	3	3	1	4	4	1	2	4	6	5	4	2	2	2
SAL0001462	1	4	2	4	3	3	3	3	3	5	1	1	1	1	1	1	1	1	1	1	1	1	1	1	1	1	2	2	1	1	2	2	2	3	5	3	3	1	4	4	1	2	4	5	2	4	2	2	2
SAL0001463	1	4	10	7	3	3	3	3	3	12	1	1	1	1	1	1	1	1	1	1	1	1	1	1	1	1	5	5	1	1	2	2	2	6	8	6	6	1	4	7	1	2	7	8	5	4	2	2	2
SAL0001464	1	1	3	1	2	2	2	2	2	5	1	1	1	1	1	1	1	1	1	1	1	1	1	1	1	1	1	1	1	1	1	1	1	2	3	2	2	1	1	1	1	1	1	3	1	1	1	1	1
SAL0001465	1	5	11	7	3	3	3	3	3	9	1	1	1	1	1	1	1	1	1	1	1	1	1	1	1	1	4	4	1	1	2	2	2	3	6	3	3	1	5	7	1	2	7	6	4	5	2	2	2
SAL0001466	1	4	8	4	3	3	3	3	3	9	1	1	1	1	1	1	1	1	1	1	1	1	1	1	1	1	5	5	1	1	2	2	2	3	6	3	3	1	4	4	1	2	4	6	5	4	2	2	2
SAL0001467	1	4	10	4	3	3	3	3	3	9	1	1	1	1	1	1	1	1	1	1	1	1	1	1	1	1	8	8	1	1	2	2	2	3	5	3	3	1	4	4	1	2	4	5	6	4	2	2	2
SAL0001468	1	5	8	6	3	3	3	3	3	10	1	1	1	1	1	1	1	1	1	1	1	1	1	1	1	1	4	4	1	1	2	2	2	3	7	3	3	1	5	6	1	2	6	7	4	5	2	2	2
SAL0001469	1	4	8	4	3	3	3	3	3	9	1	1	1	1	1	1	1	1	1	1	1	1	1	1	1	1	3	3	1	1	2	2	2	3	5	3	3	1	4	4	1	2	4	5	3	4	2	2	2
SAL0001470	1	4	10	4	3	3	3	3	3	8	1	1	1	1	1	1	1	1	1	1	1	1	1	1	1	1	5	5	1	1	2	2	2	3	6	3	3	1	4	4	1	2	4	6	5	4	2	2	2
SAL0001471	1	4	10	4	3	3	3	3	3	8	1	1	1	1	1	1	1	1	1	1	1	1	1	1	1	1	5	5	1	1	2	2	2	3	6	3	3	1	4	4	1	2	4	6	5	4	2	2	2
SAL0001472	1	4	9	4	3	3	3	3	3	10	1	1	1	1	1	1	1	1	1	1	1	1	1	1	1	1	5	5	11	1	2	2	2	3	6	3	3	1	4	4	1	2	4	6	5	4	2	2	2
SAL0001473	1	4	8	4	3	3	3	3	3	9	1	1	1	1	1	1	1	1	1	1	1	1	1	1	1	1	5	5	1	1	2	2	2	3	6	3	3	1	4	4	1	2	4	6	5	4	2	2	2
SAL0001474	1	3	7	3	1	1	1	1	1	6	1	1	1	1	1	1	1	1	1	1	1	1	1	1	1	1	4	4	1	1	2	2	2	1	5	1	1	1	3	3	1	2	3	5	4	3	2	2	2
SAL0001475	1	4	8	4	3	3	3	3	3	9	1	1	1	1	1	1	1	1	1	1	1	1	1	1	1	1	5	5	1	1	2	2	2	3	6	3	3	1	4	4	1	2	4	6	5	4	2	2	2
SAL0001476	1	4	8	4	3	3	3	3	3	9	1	1	1	1	1	1	1	1	1	1	1	1	1	1	1	1	5	5	1	1	2	2	2	3	6	3	3	1	4	4	1	2	4	6	5	4	2	2	2
SAL0001477	1	4	8	4	3	3	3	3	3	10	1	1	1	1	1	1	1	1	1	1	1	1	1	1	1	1	5	5	1	1	2	2	2	3	6	3	3	1	4	4	1	2	4	6	5	4	2	2	2
SAL0001478	1	3	8	3	1	1	1	1	1	9	1	1	1	1	1	1	1	1	1	1	1	1	1	1	1	1	4	4	1	1	2	2	2	1	5	1	1	1	3	3	1	2	3	5	4	3	2	2	2
SAL0001479	1	4	10	4	3	3	3	3	3	11	1	1	1	1	1	1	1	1	1	1	1	1	1	1	1	1	6	6	1	1	2	2	2	3	5	3	3	1	4	4	1	2	4	5	7	4	2	2	2
SAL0001480	1	4	9	4	3	3	3	3	3	10	1	1	1	1	1	1	1	1	1	1	1	1	1	1	1	1	5	5	1	1	2	2	2	3	6	3	3	1	4	4	12	2	8	6	5	4	2	2	2
SAL0001481	1	4	10	4	3	3	3	3	3	8	1	1	1	1	1	1	1	1	1	1	1	1	1	1	1	1	5	5	1	1	2	2	2	3	6	3	3	1	4	4	1	2	4	6	5	4	2	2	2
SAL0001482	1	4	10	4	3	3	3	3	3	9	1	1	1	1	1	1	1	1	1	1	1	1	1	1	1	1	5	5	1	1	2	2	2	3	6	3	3	1	4	4	1	2	4	6	5	4	2	2	2
SAL0001483	1	4	10	4	3	3	3	3	3	8	1	1	1	1	1	1	1	1	1	1	1	1	1	1	1	1	5	5	1	1	2	2	2	3	6	3	3	1	4	4	1	2	4	6	5	4	2	2	2
SAL0001484	1	4	10	4	3	3	3	3	3	8	1	1	1	1	1	1	1	1	1	1	1	1	1	1	1	1	5	5	1	1	2	2	2	3	6	3	3	1	4	4	1	2	4	6	5	4	2	2	2
SAL0001485	1	4	10	4	3	3	3	3	3	8	1	1	1	1	1	1	1	1	1	1	1	1	1	1	1	1	5	5	1	1	2	2	2	3	6	3	3	1	4	4	1	2	4	6	5	4	2	2	2
SAL0001486	1	3	7	3	1	1	1	1	1	9	1	1	1	1	1	1	1	1	1	1	1	1	1	1	1	1	4	4	1	1	2	2	2	1	5	1	1	1	3	3	1	2	3	5	4	3	2	2	2
SAL0001487	1	4	6	4	3	3	3	3	3	7	1	1	1	1	1	1	1	1	1	1	1	1	1	1	1	1	5	5	1	1	2	2	2	3	1	3	3	1	4	4	1	2	4	1	5	4	2	2	2
SAL0001488	1	3	8	3	4	4	4	4	4	9	1	1	1	1	1	1	1	1	1	1	1	1	1	1	1	1	5	5	1	1	2	2	2	4	6	4	4	1	3	3	1	2	3	6	5	3	2	2	2
SAL0001489	1	4	9	4	3	3	3	3	3	8	1	1	1	1	1	1	1	1	1	1	1	1	1	1	1	1	5	5	1	1	2	2	2	3	6	3	3	1	4	4	1	2	4	6	5	4	2	2	2
SAL0001490	1	4	8	4	3	3	3	3	3	10	1	1	1	1	1	1	1	1	1	1	1	1	1	1	1	1	5	5	1	1	2	2	2	3	6	3	3	1	4	4	1	2	4	6	5	4	2	2	2
SAL0001491	1	3	9	3	4	4	4	4	4	7	1	1	1	1	1	1	1	1	1	1	1	1	1	1	1	1	3	3	1	1	2	2	2	4	5	4	4	1	3	3	1	2	3	5	3	3	2	2	2
SAL0001492	1	4	8	4	3	3	3	3	3	11	1	1	1	1	1	1	1	1	1	1	1	1	1	1	1	1	5	5	1	1	2	2	2	3	6	3	3	1	4	4	1	2	9	6	5	4	2	2	2
SAL0001493	1	3	7	3	1	1	1	1	1	9	1	1	1	1	1	1	1	1	1	1	1	1	1	1	1	1	4	4	1	1	2	2	2	1	5	1	1	1	3	3	1	2	3	5	4	3	2	2	2
SAL0001494	1	4	9	4	3	3	3	3	3	8	1	1	1	1	1	1	1	1	1	1	1	1	1	1	1	1	5	5	1	1	2	2	2	3	6	3	3	1	4	4	1	2	4	6	5	4	2	2	2
SAL0001495	1	5	9	6	3	3	3	3	3	10	1	1	1	1	1	1	1	1	1	1	1	1	1	1	1	1	4	4	1	1	2	2	2	3	7	3	3	1	5	6	1	2	6	7	4	5	2	2	2
SAL0001496	1	4	10	4	3	3	3	3	3	9	1	1	1	1	1	1	1	1	1	1	1	1	1	1	1	1	5	5	1	1	2	2	2	3	6	3	3	1	4	4	1	2	4	6	5	4	2	2	2
SAL0001497	1	1	8	1	3	3	3	3	3	9	1	1	1	1	1	1	1	1	1	1	1	1	1	1	1	1	4	4	1	1	2	2	2	3	5	3	3	1	1	1	1	2	1	5	4	1	2	2	2
SAL0001498	1	4	10	4	3	3	3	3	3	9	1	1	1	1	1	1	1	1	1	1	1	1	1	1	1	1	5	5	1	1	2	2	2	3	6	3	3	1	4	4	1	2	4	6	5	4	2	2	2
SAL0001499	1	4	10	4	3	3	3	3	3	9	1	1	1	1	1	1	1	1	1	1	1	1	1	1	1	1	5	5	1	1	2	2	2	3	6	3	3	1	4	4	1	2	4	6	5	4	2	2	2
SAL0001500	1	4	11	4	3	3	3	3	3	8	1	1	1	1	1	1	1	1	1	1	1	1	1	1	1	1	5	5	1	1	2	2	2	3	6	3	3	1	4	4	1	2	10	6	5	4	2	2	2
SAL0001501	1	4	11	7	3	3	3	3	3	10	1	1	1	1	1	1	1	1	1	1	1	1	1	1	1	1	5	5	12	1	2	2	2	3	6	3	3	1	4	7	1	2	7	6	5	4	2	2	2
SAL0001502	1	4	10	4	3	3	3	3	3	8	1	1	1	1	1	1	1	1	1	1	1	1	1	1	1	1	5	5	1	1	2	2	2	3	6	3	3	1	4	4	1	2	4	6	5	4	2	2	2
SAL0001503	1	3	1	3	2	2	2	2	2	5	1	1	1	1	1	1	1	1	1	1	1	1	1	1	1	1	1	1	1	1	1	1	1	2	1	2	2	1	3	3	1	1	4	1	1	3	1	1	1
SAL0001504	1	4	2	4	2	2	2	2	2	6	1	1	1	1	1	1	1	1	1	1	1	1	1	1	1	1	2	2	1	1	3	3	3	2	5	2	2	1	4	4	1	3	4	5	2	4	3	3	3
SAL0001505	1	4	9	4	3	3	3	3	3	8	1	1	1	1	1	1	1	1	1	1	1	1	1	1	1	1	5	5	1	1	2	2	2	3	6	3	3	1	4	4	1	2	4	6	5	4	2	2	2
SAL0001506	1	4	9	4	3	3	3	3	3	10	1	1	1	1	1	1	1	1	1	1	1	1	1	1	1	1	5	5	1	1	2	2	2	3	6	3	3	1	4	4	1	2	4	6	5	4	2	2	2
SAL0001507	1	4	9	4	3	3	3	3	3	8	1	1	1	1	1	1	1	1	1	1	1	1	1	1	1	1	5	5	1	1	2	2	2	3	6	3	3	1	4	4	1	2	4	6	5	4	2	2	2
SAL0001508	1	4	8	4	3	3	3	3	3	10	1	1	1	1	1	1	1	1	1	1	1	1	1	1	1	1	5	5	1	1	2	2	2	3	6	3	3	1	4	4	1	2	4	6	5	4	2	2	2
SAL0001509	1	4	9	6	3	3	3	3	3	10	1	1	1	1	1	1	1	1	1	1	1	1	1	1	1	1	5	5	1	1	2	2	2	3	7	3	3	1	4	6	1	2	6	7	5	4	2	2	2
SAL0001510	1	4	10	4	3	3	3	3	3	8	1	1	1	1	1	1	1	1	1	1	1	1	1	1	1	1	5	5	1	1	2	2	2	3	6	3	3	1	4	4	1	2	4	6	5	4	2	2	2
SAL0001511	1	4	8	4	3	3	3	3	3	9	1	1	1	1	1	1	1	1	1	1	1	1	1	1	1	1	5	5	1	1	2	2	2	3	6	3	3	1	4	4	1	2	4	6	5	4	2	2	2
SAL0001512	1	1	1	1	3	3	3	3	3	6	1	1	1	1	1	1	1	1	1	1	1	1	1	1	1	1	4	4	1	1	2	2	2	3	5	3	3	1	1	1	1	2	1	5	4	1	2	2	2
SAL0001513	1	4	10	4	3	3	3	3	3	9	1	1	1	1	1	1	1	1	1	1	1	1	1	1	1	1	5	5	1	1	2	2	2	3	6	3	3	1	4	4	1	2	4	6	5	4	2	2	2
SAL0001514	1	4	9	6	3	3	3	3	3	11	1	1	1	1	1	1	1	1	1	1	1	1	1	1	1	1	5	5	1	1	2	2	2	3	7	3	3	1	4	6	1	2	6	7	5	4	2	2	2
SAL0001515	1	4	9	4	3	3	3	3	3	8	1	1	1	1	1	1	1	1	1	1	1	1	1	1	1	1	5	5	1	1	2	2	2	3	6	3	3	1	4	4	1	2	4	6	5	4	2	2	2
SAL0001516	1	3	2	3	1	1	1	1	1	8	1	1	1	1	1	1	1	1	1	1	1	1	1	1	1	1	4	4	1	1	2	2	2	1	5	1	1	1	3	3	1	2	3	5	4	3	2	2	2
SAL0001517	1	4	11	4	3	3	3	3	3	10	1	1	1	1	1	1	1	1	1	1	1	1	1	1	1	1	5	5	1	9	2	2	2	3	6	3	3	1	4	4	1	2	8	6	5	4	2	2	2
SAL0001518	1	4	10	4	3	3	3	3	3	9	1	1	1	1	1	1	1	1	1	1	1	1	1	1	1	1	5	5	1	8	2	2	2	3	6	3	3	1	4	4	1	2	4	6	5	4	2	2	2
SAL0001519	1	3	4	3	1	1	1	1	1	8	1	1	1	1	1	1	1	1	1	1	1	1	1	1	1	1	5	5	1	1	2	2	2	1	4	1	1	1	3	3	1	2	3	4	5	3	2	2	2
SAL0001520	1	4	9	4	3	3	3	3	3	8	1	1	1	1	1	1	1	1	1	1	1	1	1	1	1	1	5	5	1	1	2	2	2	3	6	3	3	1	4	4	1	2	4	6	5	4	2	2	2
SAL0001521	1	4	9	4	3	3	3	3	3	10	1	1	1	1	1	1	1	1	1	1	1	1	1	1	1	1	5	5	1	1	2	2	2	3	6	3	3	1	4	4	1	2	4	6	5	4	2	2	2
SAL0001522	1	4	10	4	3	3	3	3	3	8	1	1	1	1	1	1	1	1	1	1	1	1	1	1	1	1	5	5	1	1	2	2	2	3	6	3	3	1	4	4	1	2	4	6	5	4	2	2	2
SAL0001523	1	5	9	7	3	3	3	3	3	11	1	1	1	1	1	1	1	1	1	1	1	1	1	1	1	1	4	4	1	1	2	2	2	3	6	3	3	1	5	7	1	2	7	6	4	5	2	2	2
SAL0001524	1	4	10	4	3	3	3	3	3	8	1	1	1	1	1	1	1	1	1	1	1	1	1	1	1	1	5	5	1	1	2	2	2	3	6	3	3	1	4	4	1	2	4	6	5	4	2	2	2
SAL0001525	1	4	9	4	3	3	3	3	3	10	1	1	1	1	1	1	1	1	1	1	1	1	1	1	1	1	5	5	1	1	2	2	2	3	6	3	3	1	4	4	1	2	4	6	5	4	2	2	2
SAL0001526	1	4	10	4	3	3	3	3	3	9	1	1	1	1	1	1	1	1	1	1	1	1	1	1	1	1	5	5	1	1	2	2	2	3	6	3	3	1	4	4	1	2	4	6	5	4	2	2	2
SAL0001527	1	4	8	4	3	3	3	3	3	10	1	1	1	1	1	1	1	1	1	1	1	1	1	1	1	1	5	5	1	1	2	2	2	3	6	3	3	1	4	4	1	2	4	6	5	4	2	2	2
SAL0001528	1	4	8	4	3	3	3	3	3	9	1	1	1	1	1	1	1	1	1	1	1	1	1	1	1	1	5	5	1	1	2	2	2	3	6	3	3	1	4	4	1	2	4	6	5	4	2	2	2
SAL0001529	1	4	9	7	3	3	3	3	3	11	1	1	1	1	1	1	1	1	1	1	1	1	1	1	1	1	5	5	1	1	2	2	2	3	6	3	3	1	4	7	1	2	7	6	5	4	2	2	2
SAL0001530	1	4	9	4	3	3	3	3	3	10	1	1	1	1	1	1	1	1	1	1	1	1	1	1	1	1	5	5	1	1	2	2	2	3	6	3	3	1	4	4	1	2	4	6	5	4	2	2	2
SAL0001531	1	3	5	3	1	1	1	1	1	1	1	1	1	1	1	1	1	1	1	1	1	1	1	1	1	1	4	4	1	1	2	2	2	1	4	1	1	1	3	3	1	2	3	4	4	3	2	2	2
SAL0001532	1	4	10	4	3	3	3	3	3	9	1	1	1	1	1	1	1	1	1	1	1	1	1	1	1	1	5	5	1	1	2	2	2	3	6	3	3	1	4	4	1	2	4	6	5	4	2	2	2
SAL0001533	1	4	10	4	3	3	3	3	3	7	1	1	1	1	1	1	1	1	1	1	1	1	1	1	1	1	5	5	1	1	2	2	2	3	2	3	3	1	4	4	1	2	8	2	5	4	2	2	2
SAL0001534	1	5	10	8	3	3	3	3	3	11	1	1	1	1	1	1	1	1	1	1	1	1	1	1	1	1	4	4	1	1	2	2	2	3	6	3	3	1	5	8	1	2	12	6	4	5	2	2	2
SAL0001535	1	4	8	4	3	3	3	3	3	10	1	1	1	1	1	1	1	1	1	1	1	1	1	1	1	1	5	5	1	1	2	2	2	3	6	3	3	1	4	4	1	2	4	6	5	4	2	2	2
SAL0001536	1	3	4	3	2	2	2	2	2	5	1	1	1	1	1	1	1	1	1	1	1	1	1	1	1	1	4	4	1	1	1	1	1	2	1	2	2	1	3	3	1	1	3	1	4	3	1	1	1
SAL0001537	1	4	10	4	3	3	3	3	3	8	1	1	1	1	1	1	1	1	1	1	1	1	1	1	1	1	5	5	1	1	2	2	2	3	6	3	3	1	4	4	1	2	4	6	5	4	2	2	2
SAL0001538	1	5	9	7	3	3	3	3	3	10	1	1	1	1	1	1	1	1	1	1	1	1	1	1	1	1	4	4	1	1	2	2	2	3	6	3	3	1	5	7	1	2	7	6	4	5	2	2	2
SAL0001539	1	3	10	3	4	4	4	4	4	11	1	1	1	1	1	1	1	1	1	1	1	1	1	1	1	1	5	5	1	1	2	2	2	6	7	6	6	1	3	3	1	2	3	7	5	3	2	2	2
SAL0001540	1	4	9	4	3	3	3	3	3	8	1	1	1	1	1	1	1	1	1	1	1	1	1	1	1	1	5	5	1	1	2	2	2	3	6	3	3	1	4	4	1	2	4	6	5	4	2	2	2
SAL0001541	1	4	9	4	3	3	3	3	3	8	1	1	1	1	1	1	1	1	1	1	1	1	1	1	1	1	5	5	1	1	2	2	2	3	6	3	3	1	4	4	1	2	4	6	5	4	2	2	2
SAL0001542	1	4	9	4	3	3	3	3	3	10	1	1	1	1	1	1	1	1	1	1	1	1	1	1	1	1	5	5	1	1	2	2	2	3	6	3	3	1	4	4	1	2	4	6	5	4	2	2	2
SAL0001543	1	4	8	4	3	3	3	3	3	10	1	1	1	1	1	1	1	1	1	1	1	1	1	1	1	1	5	5	1	1	2	2	2	3	6	3	3	1	4	4	1	2	4	6	5	4	2	2	2
SAL0001544	1	5	11	7	3	3	3	3	3	9	1	1	1	1	1	1	1	1	1	1	1	1	1	1	1	1	4	4	1	1	2	2	2	3	6	3	3	1	5	7	1	2	7	6	4	5	2	2	2
SAL0001545	1	4	11	8	3	3	3	3	3	9	1	1	1	1	1	1	1	1	1	1	1	1	1	1	1	1	5	5	1	1	2	2	2	3	6	3	3	1	4	8	1	2	4	6	5	4	2	2	2
SAL0001546	1	1	1	1	1	1	1	1	1	1	1	1	1	1	1	1	1	1	1	1	1	1	1	1	1	1	1	1	1	1	1	1	1	1	1	1	1	1	1	1	1	1	1	1	1	1	1	1	1
SAL0001547	1	4	9	4	3	3	3	3	3	8	1	1	1	1	1	1	1	1	1	1	1	1	1	1	1	1	5	5	1	1	2	2	2	3	6	3	3	1	4	4	1	2	4	6	5	4	2	2	2
SAL0001548	1	4	9	6	3	3	3	3	3	11	1	1	1	1	1	1	1	1	1	1	1	1	1	1	1	1	5	5	1	1	2	2	2	3	7	3	3	1	4	6	1	2	6	7	5	4	2	2	2
SAL0001549	1	4	9	6	3	3	3	3	3	11	1	1	1	1	1	1	1	1	1	1	1	1	1	1	1	1	5	5	1	1	2	2	2	3	7	3	3	1	4	6	1	2	6	7	5	4	2	2	2
SAL0001550	1	4	7	4	3	3	3	3	3	9	1	1	1	1	1	1	1	1	1	1	1	1	1	1	1	1	5	5	1	1	2	2	2	3	6	3	3	1	4	4	1	2	4	6	5	4	2	2	2
SAL0001551	1	4	9	4	3	3	3	3	3	8	1	1	1	1	1	1	1	1	1	1	1	1	1	1	1	1	5	5	1	1	2	2	2	3	6	3	3	1	4	4	1	2	4	6	5	4	2	2	2
SAL0001552	1	4	9	4	3	3	3	3	3	10	1	1	1	1	1	1	1	1	1	1	1	1	1	1	1	1	5	5	1	1	2	2	2	3	6	3	3	1	4	4	1	2	4	6	5	4	2	2	2
SAL0001553	1	4	12	6	3	3	3	3	3	10	1	1	1	1	1	1	1	1	1	1	1	1	1	1	1	1	7	7	1	1	2	2	2	3	5	3	3	1	4	6	1	2	6	5	9	4	2	2	2
SAL0001554	10	3	7	3	10	10	10	10	10	9	10	10	10	10	10	10	10	10	10	10	10	10	10	10	10	10	4	4	10	10	2	2	2	10	5	10	10	10	3	3	10	2	3	5	4	3	2	2	2
SAL0001555	1	4	8	4	3	3	3	3	3	9	1	1	1	1	1	1	1	1	1	1	1	1	1	1	1	1	5	5	1	1	2	2	2	3	6	3	3	1	4	4	1	2	4	6	5	4	2	2	2
SAL0001556	1	4	9	4	3	3	3	3	3	8	1	1	1	1	1	1	1	1	1	1	1	1	1	1	1	1	5	5	1	1	2	2	2	3	6	3	3	1	4	4	1	2	4	6	5	4	2	2	2
SAL0001557	1	4	10	4	3	3	3	3	3	9	1	1	1	1	1	1	1	1	1	1	1	1	1	1	1	1	5	5	1	1	2	2	2	3	6	3	3	1	4	4	1	2	4	6	5	4	2	2	2
SAL0001558	1	4	8	4	3	3	3	3	3	10	1	1	1	1	1	1	1	1	1	1	1	1	1	1	1	1	5	5	1	1	2	2	2	3	6	3	3	1	4	4	1	2	4	6	5	4	2	2	2
SAL0001559	1	4	5	4	3	3	3	3	3	8	1	1	1	1	1	1	1	1	1	1	1	1	1	1	1	1	6	6	1	1	2	2	2	3	5	3	3	1	4	4	1	2	4	5	6	4	2	2	2
SAL0001560	1	4	8	4	3	3	3	3	3	9	1	1	1	1	1	1	1	1	1	1	1	1	1	1	1	1	5	5	1	1	2	2	2	3	6	3	3	10	4	4	1	2	4	6	5	4	2	2	2
SAL0001561	1	4	8	4	3	3	3	3	3	9	1	1	1	1	1	1	1	1	1	1	1	1	1	1	1	1	5	5	1	1	2	2	2	3	6	3	3	1	4	4	1	2	4	6	5	4	2	2	2
SAL0001562	1	4	10	4	3	3	3	3	3	9	1	1	1	1	1	1	1	1	1	1	1	1	1	1	1	1	6	6	1	1	2	2	2	3	5	3	3	1	4	4	1	2	4	5	7	4	2	2	2
SAL0001563	1	4	9	4	3	3	3	3	3	8	1	1	1	1	1	1	1	1	1	1	1	1	1	1	1	1	5	5	1	1	2	2	2	3	6	3	3	1	4	4	1	2	4	6	5	4	2	2	2
SAL0001564	1	4	8	4	3	3	3	3	3	9	1	1	1	1	1	1	1	1	1	1	1	1	1	1	1	1	5	5	1	1	2	2	2	3	6	3	3	1	4	4	1	2	4	6	5	4	2	2	2
SAL0001565	1	4	8	4	3	3	3	3	3	10	1	1	1	1	1	1	1	1	1	1	1	1	1	1	1	1	5	5	1	1	2	2	2	3	6	3	3	1	4	4	1	2	4	6	5	4	2	2	2
SAL0001566	1	4	8	4	3	3	3	3	3	10	1	1	1	1	1	1	1	1	1	1	1	1	1	1	1	1	5	5	1	1	2	2	2	3	6	3	3	1	4	4	1	2	4	6	5	4	2	2	2
SAL0001567	1	5	10	6	3	3	3	3	3	11	1	1	1	1	1	1	1	1	1	1	1	1	1	1	1	1	4	4	1	1	2	2	2	3	7	3	3	1	5	6	1	2	6	7	4	5	2	2	2
SAL0001568	1	4	6	4	3	3	3	3	3	7	1	1	1	1	1	1	1	1	1	1	1	1	1	1	1	1	5	5	1	1	2	2	2	3	3	3	3	1	4	4	1	2	4	3	5	4	2	2	2
SAL0001569	1	4	11	6	3	3	3	3	3	9	1	1	1	1	1	1	1	1	1	1	1	1	1	1	1	1	5	5	1	1	2	2	2	3	7	3	3	1	4	6	1	2	6	7	5	4	2	2	2
SAL0001570	1	5	11	7	3	3	3	3	3	9	1	1	1	1	1	1	1	1	1	1	1	1	1	1	1	1	4	4	1	1	2	2	2	3	6	3	3	1	5	7	1	2	7	6	4	5	2	2	2
SAL0001571	1	4	8	4	3	3	3	3	3	9	1	1	1	1	1	1	1	1	1	1	1	1	1	1	1	1	5	5	1	1	2	2	2	3	6	3	3	1	4	4	1	2	4	6	5	4	2	2	2
SAL0001572	1	4	7	4	2	2	2	2	2	6	1	1	1	1	1	1	1	1	1	1	1	1	1	1	1	1	2	2	1	1	3	3	3	2	2	2	2	1	4	4	1	3	4	2	2	4	3	3	3
SAL0001573	1	4	9	4	3	3	3	3	3	10	1	1	1	1	1	1	1	1	1	1	1	1	1	1	1	1	5	5	1	1	2	2	2	3	6	3	3	1	4	4	1	2	4	6	5	4	2	2	2
SAL0001574	1	4	9	4	3	3	3	3	3	10	1	1	1	1	1	1	1	1	1	1	1	1	1	1	1	1	5	5	1	1	2	2	2	3	6	3	3	1	4	4	1	2	4	6	5	4	2	2	2
SAL0001575	1	4	10	4	3	3	3	3	3	9	1	1	1	1	1	1	1	1	1	1	1	1	1	1	1	1	5	5	1	1	2	2	2	3	6	3	3	1	4	4	1	2	4	6	5	4	2	2	2
SAL0001576	1	4	8	4	3	3	3	3	3	10	1	1	1	1	1	1	1	1	1	1	1	1	1	1	1	1	5	5	1	1	2	2	2	3	6	3	3	1	4	4	1	2	4	6	5	4	2	2	2
SAL0001577	1	4	8	4	3	3	3	3	3	10	1	1	1	1	1	1	1	1	1	1	1	1	1	1	1	1	5	5	1	1	2	2	2	3	6	3	3	1	4	4	1	2	4	6	5	4	2	2	2
SAL0001578	1	4	8	4	3	3	3	3	3	10	1	1	1	1	1	1	1	1	1	1	1	1	1	1	1	1	5	5	1	1	2	2	2	3	6	3	3	1	4	4	1	2	4	6	5	4	2	2	2
SAL0001579	1	4	8	4	3	3	3	3	3	9	1	1	1	1	1	1	1	1	1	1	1	1	1	1	1	1	5	5	1	1	2	2	2	3	6	3	3	1	4	4	1	2	4	6	5	4	2	2	2
SAL0001580	1	3	7	3	1	1	1	1	1	8	1	1	1	1	1	1	1	1	1	1	1	1	1	1	1	1	4	4	1	1	2	2	2	1	5	1	1	1	3	3	1	2	3	5	4	3	2	2	2
SAL0001581	1	4	10	4	3	3	3	3	3	8	1	1	1	1	1	1	1	1	1	1	1	1	1	1	1	1	5	5	1	1	2	2	2	3	6	3	3	1	4	4	1	2	4	6	5	4	2	2	2
SAL0001582	1	4	10	7	3	3	3	3	3	11	1	1	1	1	1	1	1	1	1	1	1	1	1	1	1	1	5	5	1	1	2	2	2	3	6	3	3	1	4	7	1	2	7	6	5	4	2	2	2
SAL0001583	1	3	1	3	1	1	1	1	1	5	1	1	1	1	1	1	1	1	1	1	1	1	1	1	1	1	1	1	1	1	2	2	2	1	4	1	1	1	3	3	1	2	3	4	1	3	2	2	2
SAL0001584	1	4	6	4	3	3	3	3	3	8	1	1	1	1	1	1	1	1	1	1	1	1	1	1	1	1	5	5	1	1	2	2	2	3	6	3	3	1	4	4	1	2	4	6	5	4	2	2	2
SAL0001585	1	4	9	4	3	3	3	3	3	10	1	1	1	1	1	1	1	1	1	1	1	1	1	1	1	1	5	5	1	1	2	2	2	3	6	3	3	1	4	4	1	2	4	6	5	4	2	2	2
SAL0001586	1	4	8	4	3	3	3	3	3	11	1	1	1	1	1	1	1	1	1	1	1	1	1	1	1	1	5	5	1	1	2	2	2	3	6	3	3	1	4	4	1	2	10	6	5	4	2	2	2
SAL0001587	1	4	9	4	3	3	3	3	3	7	1	1	1	1	1	1	1	1	1	1	1	1	1	1	1	1	5	5	1	1	2	2	2	3	1	3	3	1	4	4	1	2	4	1	5	4	2	2	2
SAL0001588	1	4	8	4	3	3	3	3	3	9	1	1	1	1	1	1	1	1	1	1	1	1	1	1	1	1	5	5	1	1	2	2	2	3	6	3	3	1	4	4	1	2	4	6	5	4	2	2	2
SAL0001589	1	4	9	4	3	3	3	3	3	8	1	1	1	1	1	1	1	1	1	1	1	1	1	1	1	1	5	5	1	1	2	2	2	3	6	3	3	1	4	4	1	2	4	6	5	4	2	2	2
SAL0001590	1	4	8	4	3	3	3	3	3	9	1	1	1	1	1	1	1	1	1	1	1	1	1	1	1	1	5	5	1	1	2	2	2	3	6	3	3	1	4	4	1	2	4	6	5	4	2	2	2
SAL0001591	1	4	8	4	3	3	3	3	3	9	1	1	1	1	1	1	1	1	1	1	1	1	1	1	1	1	5	5	1	1	2	2	2	3	6	3	3	1	4	4	1	2	4	6	5	4	2	2	2
SAL0001592	1	4	10	6	3	3	3	3	3	11	1	1	1	1	1	1	1	1	1	1	1	1	1	1	1	1	5	5	1	1	2	2	2	3	7	3	3	1	4	6	1	2	6	7	5	4	2	2	2
SAL0001593	1	4	10	4	3	3	3	3	3	9	1	1	1	1	1	1	1	1	1	1	1	1	1	1	1	1	5	5	1	1	2	2	2	3	6	3	3	1	4	4	1	2	4	6	5	4	2	2	2
SAL0001594	1	3	11	3	4	4	4	4	4	9	1	1	1	1	1	1	1	1	1	1	1	1	1	1	1	1	5	5	1	1	2	2	2	6	7	6	6	1	3	3	1	2	3	7	5	3	2	2	2
SAL0001595	1	3	2	3	4	4	4	4	4	8	1	1	1	1	1	1	1	1	1	1	1	1	1	1	1	1	5	5	1	1	2	2	2	4	6	4	4	1	3	3	1	2	3	6	5	3	2	2	2
SAL0001596	1	4	8	4	3	3	3	3	3	9	1	1	1	1	1	1	1	1	1	1	1	1	1	1	1	1	5	5	1	1	2	2	2	3	6	3	3	1	4	4	1	2	4	6	5	4	2	2	2
SAL0001597	1	2	2	2	2	2	2	2	2	6	1	1	1	1	1	1	1	1	1	1	1	1	1	1	1	1	2	2	1	1	3	3	3	2	4	2	2	1	2	2	1	3	2	4	2	2	3	3	3
SAL0001598	1	4	9	4	3	3	3	3	3	8	1	1	1	1	1	1	1	1	1	1	1	1	1	1	1	1	5	5	1	1	2	2	2	3	6	3	3	1	4	4	1	2	4	6	5	4	2	2	2
SAL0001599	1	4	8	4	3	3	3	3	3	10	1	1	1	1	1	1	1	1	1	1	1	1	1	1	1	1	5	5	1	1	2	2	2	3	6	3	3	1	4	4	1	2	4	6	5	4	2	2	2
SAL0001600	1	4	9	4	3	3	3	3	3	10	1	1	1	1	1	1	1	1	1	1	1	1	1	1	1	1	5	5	1	1	2	2	2	3	6	3	3	1	4	4	1	2	4	6	5	4	2	2	2
SAL0001601	1	4	8	4	3	3	3	3	3	9	1	1	1	1	1	1	1	1	1	1	1	1	1	1	1	1	5	5	1	1	2	2	2	3	6	3	3	1	4	4	1	2	4	6	5	4	2	2	2
SAL0001602	1	3	5	3	4	4	4	4	4	7	1	1	1	1	1	1	1	1	1	1	1	1	1	1	1	1	5	5	1	1	2	2	2	4	5	4	4	1	3	3	1	2	3	5	5	3	2	2	2
SAL0001603	1	3	8	3	1	1	1	1	1	9	1	1	1	1	1	1	1	1	1	1	1	1	1	1	1	1	4	4	1	1	2	2	2	1	5	1	1	1	3	3	1	2	3	5	4	3	2	2	2
SAL0001604	1	4	9	4	3	3	3	3	3	10	1	1	1	1	1	1	1	1	1	1	1	1	1	1	1	1	5	5	1	1	2	2	2	3	6	3	3	1	4	4	1	2	4	6	5	4	2	2	2
SAL0001605	1	4	10	4	3	3	3	3	3	8	1	1	1	1	1	1	1	1	1	1	1	1	1	1	1	1	5	5	1	1	2	2	2	3	6	3	3	1	4	4	1	2	4	6	5	4	2	2	2
SAL0001606	1	4	9	4	3	3	3	3	3	10	1	1	1	1	1	1	1	1	1	1	1	1	1	1	1	1	5	5	1	1	2	2	2	3	6	3	3	1	4	4	1	2	4	6	5	4	2	2	2
SAL0001607	1	5	9	7	3	3	3	3	3	10	1	1	1	1	1	1	1	1	1	1	1	1	1	1	1	1	4	4	1	1	2	2	2	3	6	3	3	1	5	7	1	2	7	6	4	5	2	2	2
SAL0001608	1	4	9	4	3	3	3	3	3	10	1	1	1	1	1	1	1	1	1	1	1	1	1	1	1	1	5	5	1	1	2	2	2	3	6	3	3	1	4	4	1	2	4	6	5	4	2	2	2
SAL0001609	1	4	9	4	3	3	3	3	3	8	1	1	1	1	1	1	1	1	1	1	1	1	1	1	1	1	5	5	1	1	2	2	2	3	6	3	3	1	4	4	1	2	4	6	5	4	2	2	2
SAL0001610	10	5	12	7	3	3	3	3	3	11	1	1	1	1	1	1	1	1	1	1	1	1	1	1	1	1	4	4	1	1	2	2	2	3	6	3	3	1	5	7	1	2	7	6	4	5	2	2	2
SAL0001611	1	3	7	3	1	1	1	1	1	8	1	1	1	1	1	1	1	1	1	1	1	1	1	1	1	1	4	4	9	1	2	2	2	1	5	1	1	1	3	3	1	2	3	5	4	3	2	2	2
SAL0001612	1	5	9	7	3	3	3	3	3	11	1	1	1	1	1	1	1	1	1	1	1	1	1	1	1	1	4	4	1	1	2	2	2	3	6	3	3	1	5	7	1	2	7	6	4	5	2	2	2
SAL0001613	1	4	9	4	3	3	3	3	3	8	1	1	1	1	1	1	1	1	1	1	1	1	1	1	1	1	5	5	1	1	2	2	2	3	6	3	3	1	4	4	1	2	4	6	5	4	2	2	2
SAL0001614	1	4	8	4	3	3	3	3	3	10	1	1	1	1	1	1	1	1	1	1	1	1	1	1	1	1	5	5	1	1	2	2	2	3	6	3	3	1	4	4	1	2	4	6	5	4	2	2	2
SAL0001615	1	4	9	4	3	3	3	3	3	10	1	1	1	1	1	1	1	1	1	1	1	1	1	1	1	1	5	5	1	1	2	2	2	3	6	3	3	1	4	4	1	2	4	6	5	4	2	2	2
SAL0001616	1	4	10	4	3	3	3	3	3	9	1	1	1	1	1	1	1	1	1	1	1	1	1	1	1	1	6	6	1	1	2	2	2	3	5	3	3	1	4	4	1	2	4	5	7	4	2	2	2
SAL0001617	1	4	10	4	3	3	3	3	3	9	1	1	1	1	1	1	1	1	1	1	1	1	1	1	1	1	5	5	1	1	2	2	2	3	6	3	3	1	4	4	1	2	4	6	5	4	2	2	2
SAL0001618	1	4	10	7	3	3	3	3	3	9	1	1	1	1	1	1	1	1	1	1	1	1	1	1	1	1	5	5	1	1	2	2	2	3	6	3	3	1	4	7	1	2	4	6	5	4	2	2	2
SAL0001619	1	4	7	4	3	3	3	3	3	8	1	1	1	1	1	1	1	1	1	1	1	1	1	1	1	1	5	5	1	1	2	2	2	3	6	3	3	1	4	4	1	2	4	6	5	4	2	2	2
SAL0001620	1	5	10	6	3	3	3	3	3	11	1	1	1	1	1	1	1	1	1	1	1	1	1	1	1	1	4	4	1	1	2	2	2	3	7	3	3	1	5	6	1	2	6	7	4	5	2	2	2
SAL0001621	1	3	9	3	4	4	4	4	4	11	1	1	1	1	1	1	1	1	1	1	1	1	1	1	1	1	5	5	1	1	2	2	2	6	7	6	6	1	3	3	1	2	3	7	5	3	2	2	2
SAL0001622	2	3	9	3	1	1	1	1	1	7	2	2	2	2	2	2	2	2	2	2	2	2	2	2	2	2	4	4	2	2	1	1	1	1	5	1	1	2	3	3	2	1	3	5	4	3	1	1	1
SAL0001623	1	4	9	4	3	3	3	3	3	8	1	1	1	1	1	1	1	1	1	1	1	1	1	1	1	1	5	5	1	1	2	2	2	3	6	3	3	1	4	4	1	2	4	6	5	4	2	2	2
SAL0001624	1	4	9	4	3	3	3	3	3	10	1	1	1	1	1	1	1	1	1	1	1	1	1	1	1	1	5	5	1	1	2	2	2	3	6	3	3	1	4	4	1	2	8	6	5	4	2	2	2
SAL0001625	1	4	10	4	3	3	3	3	3	9	1	1	1	1	1	1	1	1	1	1	1	1	1	1	1	1	5	5	1	1	2	2	2	3	6	3	3	1	4	4	1	2	4	6	5	4	2	2	2
SAL0001626	1	3	5	3	1	1	1	1	1	7	1	1	1	1	1	1	1	1	1	1	1	1	1	1	1	1	4	4	1	1	2	2	2	1	5	1	1	1	3	3	1	2	3	5	4	3	2	2	2
SAL0001627	1	4	8	4	3	3	3	3	3	10	1	1	1	1	1	1	1	1	1	1	1	1	1	1	1	1	5	5	1	1	2	2	2	3	6	3	3	1	4	4	1	2	4	6	5	4	2	2	2
SAL0001628	1	4	9	4	3	3	3	3	3	10	1	1	1	1	1	1	1	1	1	1	1	1	1	1	1	1	5	5	1	1	2	2	2	3	6	3	3	1	4	4	1	2	4	6	5	4	2	2	2
SAL0001629	1	5	4	6	3	3	3	3	3	9	1	1	1	1	1	1	1	1	1	1	1	1	1	1	1	1	4	4	1	1	2	2	2	3	1	3	3	1	5	6	1	2	6	1	4	5	2	2	2
SAL0001630	1	4	9	4	3	3	3	3	3	10	1	1	1	1	1	1	1	1	1	1	1	1	1	1	1	1	5	5	1	1	2	2	2	3	6	3	3	1	4	4	1	2	4	6	5	4	2	2	2
SAL0001631	1	4	10	4	3	3	3	3	3	8	1	1	1	1	1	1	1	1	1	1	1	1	1	1	1	1	5	5	1	1	2	2	2	3	6	3	3	1	4	4	1	2	4	6	5	4	2	2	2
SAL0001632	1	4	8	4	3	3	3	3	3	9	1	1	1	1	1	1	1	1	1	1	1	1	1	1	1	1	5	5	1	1	2	2	2	3	6	3	3	1	4	4	1	2	4	6	5	4	2	2	2
SAL0001633	1	4	8	4	3	3	3	3	3	10	1	1	1	1	1	1	1	1	1	1	1	1	1	1	1	1	5	5	1	1	2	2	2	3	6	3	3	1	4	4	1	2	4	6	5	4	2	2	2
SAL0001634	1	3	11	3	4	4	4	4	4	9	1	1	1	1	1	1	1	1	1	1	1	1	1	1	1	1	5	5	1	1	2	2	2	7	6	7	7	1	3	3	1	2	3	6	5	3	2	2	2
SAL0001635	1	4	9	6	3	3	3	3	3	10	1	1	1	1	1	1	1	1	1	1	1	1	1	1	1	1	5	5	1	1	2	2	2	3	2	3	3	1	4	6	1	2	6	2	5	4	2	2	2
SAL0001636	1	4	2	1	2	2	2	2	2	6	1	1	1	1	1	1	1	1	1	1	1	1	1	1	1	1	3	3	1	1	2	2	2	2	2	2	2	1	4	1	1	2	1	2	3	4	2	2	2
SAL0001637	1	4	10	4	3	3	3	3	3	9	1	1	1	1	1	1	1	1	1	1	1	1	1	1	1	1	5	5	1	1	2	2	2	3	6	3	3	1	4	4	1	2	4	6	5	4	2	2	2
SAL0001638	1	4	10	4	3	3	3	3	3	8	1	1	1	1	1	1	1	1	1	1	1	1	1	1	1	1	5	5	1	1	2	2	2	3	6	3	3	1	4	4	1	2	4	6	5	4	2	2	2
SAL0001639	1	4	9	4	3	3	3	3	3	8	1	1	1	1	1	1	1	1	1	1	1	1	1	1	1	1	5	5	1	1	2	2	2	3	6	3	3	1	4	4	1	2	4	6	5	4	2	2	2
SAL0001640	1	4	10	4	3	3	3	3	3	9	1	1	1	1	1	1	1	1	1	1	1	1	1	1	1	1	5	5	1	1	2	2	2	3	6	3	3	1	4	4	1	2	4	6	5	4	2	2	2
SAL0001641	1	5	9	7	3	3	3	3	3	10	1	1	1	1	1	1	1	1	1	1	1	1	1	1	1	1	4	1	1	1	2	2	2	3	6	3	3	1	5	7	1	2	7	6	4	5	2	2	2
SAL0001642	1	4	8	4	3	3	3	3	3	10	1	1	1	1	1	1	1	1	1	1	1	1	1	1	1	1	5	5	1	1	2	2	2	3	6	3	3	1	4	4	1	2	4	6	5	4	2	2	2
SAL0001643	1	4	8	4	3	3	3	3	3	3	1	1	1	1	1	1	1	1	1	1	1	1	1	1	1	1	5	5	1	1	2	2	2	3	3	3	3	1	4	4	1	2	4	3	5	4	2	2	2
SAL0001644	1	1	4	1	3	3	3	3	3	7	1	1	1	1	1	1	1	1	1	1	1	1	1	1	1	1	4	4	1	1	2	2	2	3	5	3	3	1	1	1	1	2	1	5	4	1	2	2	2
SAL0001645	1	4	9	4	3	3	3	3	3	10	1	1	1	1	1	1	1	1	1	1	1	1	1	1	1	1	5	5	1	1	2	2	2	3	6	3	3	1	4	4	1	2	4	6	5	4	2	2	2
SAL0001646	1	4	9	4	3	3	3	3	3	8	1	1	1	1	1	1	1	1	1	1	1	1	1	1	1	1	5	5	1	1	2	2	2	3	6	3	3	1	4	4	1	2	4	6	5	4	2	2	2
SAL0001647	1	4	10	4	3	3	3	3	3	9	1	1	1	1	1	1	1	1	1	1	1	1	1	1	1	1	5	5	1	1	2	2	2	3	6	3	3	1	4	4	1	2	4	6	5	4	2	2	2
SAL0001648	1	8	11	4	3	3	3	3	3	10	1	1	1	1	1	1	1	1	1	1	1	1	1	1	1	1	5	5	1	1	2	2	2	3	6	3	3	1	8	4	1	2	4	6	5	4	2	2	2
SAL0001649	1	4	10	4	3	3	3	3	3	9	1	1	1	1	1	1	1	1	1	1	1	1	1	1	1	1	5	5	1	1	2	2	2	3	6	3	3	1	4	4	1	2	4	6	5	4	2	2	2
SAL0001650	1	4	10	4	3	3	3	3	3	9	1	1	1	1	1	1	1	1	1	1	1	1	1	1	1	1	5	5	1	1	2	2	2	3	6	3	3	1	4	4	1	2	4	6	5	4	2	2	2
SAL0001651	1	4	8	4	3	3	3	3	3	10	1	1	1	1	1	1	1	1	1	1	1	1	1	1	1	1	5	5	1	1	2	2	2	3	6	3	3	1	4	4	1	2	4	6	5	4	2	2	2
SAL0001652	1	4	10	4	3	3	3	3	3	8	1	1	1	1	1	1	1	1	1	1	1	1	1	1	1	1	5	5	1	1	2	2	2	3	6	3	3	1	4	4	1	2	4	6	5	4	2	2	2
SAL0001653	1	1	5	1	3	3	3	3	3	1	1	1	1	1	1	1	1	1	1	1	1	1	1	1	1	1	1	1	1	1	2	2	2	3	4	3	3	1	1	1	1	2	1	4	1	1	2	2	2
SAL0001654	1	4	1	4	3	3	3	3	3	2	1	1	1	1	1	1	1	1	1	1	1	1	1	1	1	1	5	5	1	1	2	2	2	3	6	3	3	1	4	4	1	2	4	6	5	4	2	2	2
SAL0001655	1	1	9	1	3	3	3	3	3	8	1	1	1	1	1	1	1	1	1	1	1	1	1	1	1	1	4	4	1	1	2	2	2	3	5	3	3	1	1	1	1	2	1	5	4	1	2	2	2
SAL0001656	1	3	6	3	1	1	1	1	1	7	1	1	1	1	1	1	1	1	1	1	1	1	1	1	1	1	2	2	1	1	2	2	2	1	4	1	1	1	3	3	1	2	3	4	2	3	2	2	2
SAL0001657	1	3	5	3	2	2	2	2	2	6	1	1	1	1	1	1	1	1	1	1	1	1	1	1	1	1	1	1	1	1	1	1	1	2	1	2	2	1	3	3	1	1	3	4	1	3	1	1	1
SAL0001658	1	4	2	4	3	3	3	3	3	8	1	1	1	1	1	1	1	1	1	1	1	1	1	1	1	1	5	5	1	1	2	2	2	3	6	3	3	1	4	4	1	2	4	6	5	4	2	2	2
SAL0001659	1	4	8	4	3	3	3	3	3	9	1	1	1	1	1	1	1	1	1	1	1	1	1	1	1	1	5	5	1	1	2	2	2	3	6	3	3	1	4	4	1	2	4	6	5	4	2	2	2
SAL0001660	1	4	9	4	3	3	3	3	3	8	1	1	1	1	1	1	1	1	1	1	1	1	1	1	1	1	5	5	1	1	2	2	2	3	6	3	3	1	4	4	1	2	4	6	5	4	2	2	2
SAL0001661	1	4	10	6	3	3	3	3	3	9	1	1	1	1	1	1	1	1	1	1	1	1	1	1	1	1	5	5	1	1	2	2	2	3	7	3	3	1	4	6	1	2	6	7	5	4	2	2	2
SAL0001662	1	4	8	4	3	3	3	3	3	9	1	1	1	1	1	1	1	1	1	1	1	1	1	1	1	1	5	5	1	1	2	2	2	3	6	3	3	1	4	4	1	2	4	6	5	4	2	2	2
SAL0001663	1	3	8	2	1	1	1	1	1	7	1	1	1	1	1	1	1	1	1	1	1	1	1	1	1	1	4	4	1	1	2	2	2	1	5	1	1	1	3	2	1	2	2	5	4	3	2	2	2
SAL0001664	1	4	10	4	3	3	3	3	3	8	1	1	1	1	1	1	1	1	1	1	1	1	1	1	1	1	5	5	1	1	2	2	2	3	6	3	3	1	4	4	1	2	11	6	5	4	2	2	2
SAL0001665	1	4	9	4	3	3	3	3	3	8	1	1	1	1	1	1	1	1	1	1	1	1	1	1	1	1	5	5	1	1	2	2	2	3	6	3	3	1	4	4	1	2	4	6	5	4	2	2	2
SAL0001666	1	5	13	5	3	3	3	3	3	12	1	1	1	1	1	1	1	1	1	1	1	1	1	1	1	1	4	4	1	1	2	2	2	3	8	3	3	1	5	5	1	2	5	8	4	5	2	2	2
SAL0001667	1	4	9	4	3	3	3	3	3	8	1	1	1	1	1	1	1	1	1	1	1	1	1	1	1	1	5	5	1	1	2	2	2	3	6	3	3	1	4	4	1	2	4	6	5	4	2	2	2
SAL0001668	1	4	8	4	3	3	3	3	3	10	1	1	1	1	1	1	1	1	1	1	1	1	1	1	1	1	5	5	1	1	2	2	2	3	6	3	3	1	4	4	1	2	4	6	5	4	2	2	2
SAL0001669	1	4	10	6	3	3	3	3	3	11	1	1	1	1	1	1	1	1	1	1	1	1	1	1	1	1	5	5	1	1	2	2	2	3	7	3	3	1	4	6	1	2	6	7	5	4	2	2	2
SAL0001670	1	4	10	4	3	3	3	3	3	8	1	1	1	1	1	1	1	1	1	1	1	1	1	1	1	1	5	5	1	1	2	2	2	3	6	3	3	1	4	4	1	2	4	6	5	4	2	2	2
SAL0001671	1	4	10	7	3	3	3	3	3	9	1	1	1	1	1	1	1	1	1	1	1	1	1	1	1	1	5	5	1	1	2	2	2	3	6	3	3	1	4	7	1	2	4	6	5	4	2	2	2
SAL0001672	1	4	10	4	3	3	3	3	3	9	1	1	1	1	1	1	1	1	1	1	1	1	1	1	1	1	5	5	1	11	2	2	2	3	6	3	3	1	4	4	1	2	4	6	5	4	2	2	2
SAL0001673	1	4	10	4	3	3	3	3	3	11	1	1	1	9	1	1	1	1	1	1	1	1	1	1	1	1	5	5	1	1	2	2	2	3	6	3	3	1	4	4	1	2	4	6	5	4	2	2	2
SAL0001674	1	4	8	4	3	3	3	3	3	10	1	1	1	1	1	1	1	1	1	1	1	1	1	1	1	1	5	5	1	1	2	2	2	3	6	3	3	1	4	4	1	2	4	6	5	4	2	2	2
SAL0001675	1	4	8	4	3	3	3	3	3	9	1	1	1	1	1	1	1	1	1	1	1	1	1	1	1	1	5	5	1	1	2	2	2	3	6	3	3	1	4	4	1	2	4	6	5	4	2	2	2
SAL0001676	1	7	9	4	3	3	3	3	3	10	1	1	1	1	1	1	1	1	1	1	1	1	1	1	1	1	5	5	1	1	2	2	2	3	6	3	3	1	7	4	1	2	4	6	5	4	2	2	2
SAL0001677	1	4	8	4	3	3	3	3	3	9	1	1	1	1	1	1	1	1	1	1	1	1	1	1	1	1	5	5	1	1	2	2	2	3	6	3	3	1	4	4	1	2	4	6	5	4	2	2	2
SAL0001678	1	4	7	4	3	3	3	3	3	9	1	1	1	1	1	1	1	1	1	1	1	1	1	1	1	1	5	5	1	1	2	2	2	3	6	3	3	1	4	4	1	2	4	6	5	4	2	2	2
SAL0001679	1	4	10	4	3	3	3	3	3	9	1	1	1	1	1	1	1	1	1	1	1	1	1	1	1	1	5	5	1	1	2	2	2	3	6	3	3	1	4	4	1	2	4	6	5	4	2	2	2
SAL0001680	1	4	9	4	3	3	3	3	3	8	1	1	1	1	1	1	1	1	1	1	1	1	1	1	1	1	5	5	1	1	2	2	2	3	6	3	3	1	4	4	1	2	4	6	5	4	2	2	2
SAL0001681	1	4	10	4	3	3	3	3	3	9	1	1	1	1	1	1	1	1	1	1	1	1	1	1	1	1	5	5	1	1	2	2	2	3	6	3	3	1	4	4	1	2	4	6	5	4	2	2	2
SAL0001682	1	3	3	3	4	4	4	4	4	7	1	1	1	1	1	1	1	1	1	1	1	1	1	1	1	1	2	1	8	1	2	2	2	4	5	4	4	1	3	3	1	2	3	5	2	3	2	2	2
SAL0001683	1	3	9	3	4	4	4	4	4	7	1	1	1	1	1	1	1	1	1	1	1	1	1	1	1	1	5	5	1	1	2	2	2	4	6	4	4	1	3	3	1	2	3	6	5	3	2	2	2
SAL0001684	1	4	10	4	3	3	3	3	3	9	1	1	1	1	1	1	1	1	1	1	1	1	1	1	1	1	5	5	1	1	2	2	2	3	6	3	3	1	4	4	1	2	4	6	5	4	2	2	2
SAL0001685	1	5	9	6	3	3	3	3	3	10	1	1	1	1	1	1	1	1	1	1	1	1	1	1	1	1	4	4	1	1	2	2	2	3	7	3	3	1	5	6	1	2	6	7	4	5	2	2	2
SAL0001686	1	1	7	1	2	2	2	2	2	1	1	1	1	1	1	1	1	1	1	1	1	1	1	1	1	1	3	3	1	1	1	1	1	2	4	2	2	1	1	1	1	1	1	4	3	1	1	1	1
SAL0001687	1	9	10	7	3	3	3	3	3	11	1	1	1	1	1	1	1	1	1	1	1	1	1	1	1	1	4	4	1	1	2	2	2	3	5	3	3	1	6	7	1	2	12	5	4	6	2	2	2
SAL0001688	1	5	8	6	3	3	3	3	3	9	1	1	1	1	1	1	1	1	1	1	1	1	1	1	1	1	4	4	1	1	2	2	2	3	2	3	3	1	5	6	1	2	6	2	4	5	2	2	2
SAL0001689	1	4	9	4	3	3	3	3	3	10	1	1	1	1	1	1	1	1	1	1	1	1	1	1	1	1	5	5	1	1	2	2	2	3	6	3	3	1	4	4	1	2	4	6	5	4	2	2	2
SAL0001690	1	3	8	3	1	1	1	1	1	7	1	1	1	1	1	1	1	1	1	1	1	1	1	1	1	1	4	4	1	1	2	2	2	1	5	1	1	1	3	3	1	2	3	5	4	3	2	2	2
SAL0001691	1	4	8	4	3	3	3	3	3	9	1	1	1	1	1	1	1	1	1	1	10	1	1	1	1	1	5	5	1	1	2	2	2	3	6	3	3	1	4	4	1	2	4	6	5	4	2	2	2
SAL0001692	1	4	11	4	3	3	3	3	3	9	1	1	1	1	1	1	1	1	1	1	1	1	1	1	1	1	5	5	1	1	2	2	2	3	6	3	3	1	4	4	1	2	4	6	5	8	2	2	2
SAL0001693	1	4	8	4	3	3	3	3	3	9	1	1	1	1	1	1	1	1	1	1	1	1	1	1	1	1	5	5	1	1	2	2	2	3	6	3	3	1	4	4	1	2	4	6	5	4	2	2	2
SAL0001694	1	4	9	4	3	3	3	3	3	10	1	1	1	1	1	1	1	1	1	1	1	1	1	1	1	1	5	5	1	1	2	2	2	3	6	3	3	1	4	4	1	2	4	6	5	4	2	2	2
SAL0001695	1	4	9	7	3	3	3	3	3	11	1	1	1	1	1	1	1	1	1	1	1	1	1	1	1	1	5	5	1	1	2	2	2	3	6	3	3	1	4	7	1	2	4	6	5	4	2	2	2
SAL0001696	1	4	9	4	3	3	3	3	3	8	1	1	1	1	1	1	1	1	1	1	1	1	1	1	1	1	5	5	1	1	2	2	2	3	6	3	3	1	4	10	1	2	4	6	5	4	2	2	2
SAL0001697	1	4	9	4	3	3	3	3	3	11	1	1	1	1	1	1	1	1	1	1	1	1	1	1	1	1	5	5	1	1	2	2	2	3	6	3	3	1	4	4	1	2	8	6	5	4	2	2	2
SAL0001698	1	4	8	4	3	3	3	3	3	9	1	1	1	1	1	1	1	1	1	1	1	1	1	1	1	1	5	5	1	1	2	2	2	3	6	3	3	1	4	4	1	2	4	6	5	4	2	2	2
SAL0001699	1	4	2	4	3	3	3	3	3	8	1	1	1	1	1	1	1	1	1	1	1	1	1	1	1	1	5	5	1	1	2	2	2	3	2	3	3	1	4	4	1	2	4	2	5	4	2	2	2
SAL0001700	1	4	11	4	3	3	3	3	3	8	1	1	1	1	1	1	1	1	1	1	1	1	1	1	1	1	5	5	1	1	2	2	2	3	9	3	3	1	4	4	1	2	4	6	5	4	2	2	2
SAL0001701	1	4	11	4	3	3	3	3	3	9	1	1	1	1	1	1	1	1	1	1	1	1	1	1	1	1	5	5	1	1	2	2	2	3	6	3	3	1	4	4	10	2	4	6	5	4	2	2	2
SAL0001702	1	4	10	4	3	3	3	3	3	8	1	1	1	1	1	1	1	1	1	1	1	1	1	1	1	1	5	5	1	1	2	2	2	3	6	3	3	1	4	4	1	2	4	6	5	4	2	2	2
SAL0001703	1	4	8	4	3	3	3	3	3	10	1	1	1	1	1	1	1	1	1	1	1	1	1	1	1	1	5	5	1	1	2	2	2	3	6	3	3	1	4	4	1	2	4	6	5	4	2	2	2
SAL0001704	1	2	6	2	1	1	1	1	1	7	1	1	1	1	1	1	1	1	1	1	1	1	1	1	1	1	3	3	1	1	2	2	2	1	4	1	1	1	2	2	1	2	2	4	3	2	2	2	2
SAL0001705	1	3	7	3	1	1	1	1	1	8	1	1	1	1	1	1	1	1	1	1	1	1	1	1	1	1	4	4	1	1	2	2	2	1	5	1	1	1	3	3	1	2	3	5	4	3	2	2	2
SAL0001706	1	4	9	4	3	3	3	3	3	10	1	1	1	1	1	1	1	1	1	1	1	1	1	1	1	1	5	5	1	1	2	2	2	3	6	3	3	1	4	4	1	2	4	6	5	4	2	2	2
SAL0001707	1	4	9	4	3	3	3	3	3	10	1	1	1	1	1	1	1	1	1	1	1	1	1	1	1	1	5	5	1	1	2	2	2	3	6	3	3	1	4	4	1	2	4	6	5	4	2	2	2
SAL0001708	1	4	10	4	3	3	3	3	3	9	1	1	1	1	1	1	1	1	1	1	1	1	1	1	1	1	5	5	1	1	2	2	2	3	6	3	3	1	4	4	1	2	4	6	5	4	2	2	2
SAL0001709	1	2	2	2	3	3	3	3	3	6	1	1	1	1	1	1	1	1	1	1	1	1	1	1	1	1	4	4	1	1	1	1	1	3	5	3	3	1	2	2	1	1	2	5	4	2	1	1	1
SAL0001710	1	4	9	4	3	3	3	3	3	10	1	1	1	1	1	1	1	1	1	1	1	1	1	1	1	1	5	5	1	1	2	2	2	3	6	3	3	1	4	4	1	2	4	6	5	4	2	2	2
SAL0001711	1	4	10	4	3	3	3	3	3	9	1	1	1	1	1	1	1	1	1	1	1	1	1	1	1	1	5	5	1	1	2	2	2	3	6	3	3	1	4	4	1	2	4	6	5	4	2	2	2
SAL0001712	1	3	5	3	4	4	4	4	4	7	1	1	1	1	1	1	1	1	1	1	1	1	1	1	1	1	6	6	1	1	2	2	2	4	5	4	4	1	3	3	1	2	3	5	6	3	2	2	2
SAL0001713	1	4	8	4	3	3	3	3	3	9	1	1	1	1	1	1	1	1	1	1	1	1	1	1	1	1	5	5	1	1	2	2	2	3	6	3	3	1	4	4	1	2	4	6	5	4	2	2	2
SAL0001714	1	4	8	4	3	3	3	3	3	9	1	1	1	1	1	1	1	1	1	1	1	1	1	1	1	1	5	5	1	1	2	2	2	3	6	3	3	1	4	4	1	2	4	6	5	4	2	2	2
SAL0001715	1	1	5	3	1	1	1	1	1	4	1	1	1	1	1	1	1	1	1	1	1	1	1	1	1	1	1	1	1	1	1	1	1	1	2	1	1	1	1	3	1	1	1	2	1	1	1	1	1
SAL0001716	1	4	3	4	3	3	3	3	3	8	1	1	1	1	1	1	1	1	1	1	1	1	1	1	1	1	5	5	1	1	2	2	2	3	6	3	3	1	4	4	1	2	4	6	5	4	2	2	2
SAL0001717	1	4	9	7	3	3	3	3	3	10	1	1	1	1	1	1	1	1	1	1	1	1	1	1	1	1	5	5	1	1	2	2	2	3	6	3	3	1	4	7	1	2	4	6	5	4	2	2	2
SAL0001718	1	4	8	4	3	3	3	3	3	10	1	1	1	1	1	1	1	1	1	1	1	1	1	1	1	1	5	5	1	1	2	2	2	3	6	3	3	1	4	4	1	2	4	6	5	4	2	2	2
SAL0001719	1	3	9	3	1	1	1	1	1	8	1	1	1	1	1	1	1	1	1	1	1	1	1	1	1	1	4	4	1	1	2	2	2	1	5	1	1	1	3	3	1	2	3	5	4	3	2	2	2
SAL0001720	1	4	8	4	3	3	3	3	3	9	1	1	1	1	1	1	1	1	1	1	1	1	1	1	1	1	5	5	1	1	2	2	2	3	6	3	3	1	4	4	1	2	4	6	5	4	2	2	2
SAL0001721	1	4	10	8	3	3	3	3	3	9	1	1	1	1	1	1	1	1	1	1	1	1	1	1	1	1	5	5	1	1	2	2	2	3	6	3	3	1	4	8	1	2	4	6	5	4	2	2	2
SAL0001722	1	1	1	1	1	1	1	1	1	1	1	1	1	1	1	1	1	1	1	1	1	1	1	1	1	1	1	1	1	1	1	1	1	1	1	1	1	1	1	1	1	1	1	1	1	1	1	1	1
SAL0001723	1	4	9	7	3	3	3	3	3	12	1	1	1	1	1	1	1	1	1	1	1	1	1	1	1	1	5	5	1	1	2	2	2	3	6	3	3	1	4	7	1	2	10	6	5	4	2	2	2
SAL0001724	1	4	8	4	3	3	3	3	3	10	1	1	1	1	1	1	1	1	1	1	1	1	1	1	1	1	5	5	1	1	2	2	2	3	6	3	3	1	4	4	1	2	4	6	5	4	2	2	2
SAL0001725	1	4	8	4	3	3	3	3	3	9	1	1	1	1	1	1	1	1	1	1	1	1	1	1	1	1	5	5	1	1	2	2	2	3	6	3	3	1	4	4	1	2	4	6	5	4	2	2	2
SAL0001726	1	4	9	4	3	3	3	3	3	10	1	1	1	1	1	1	1	1	1	1	1	1	1	1	1	1	5	5	1	1	2	2	2	3	6	3	3	1	4	4	1	2	4	6	5	4	2	2	2
SAL0001727	1	4	3	4	3	3	3	3	3	7	1	1	1	1	1	1	1	1	1	1	1	1	1	1	1	1	6	6	1	1	2	2	2	3	5	3	3	1	4	4	1	2	4	5	6	4	2	2	2
SAL0001728	1	1	7	1	3	3	3	3	3	6	1	1	1	1	1	1	1	1	1	1	1	1	1	1	1	1	2	2	1	1	2	2	2	3	2	3	3	1	1	1	1	2	1	2	2	1	2	2	2
SAL0001729	1	4	10	4	3	3	3	3	3	9	1	1	1	1	1	1	1	1	1	1	1	1	1	1	1	1	5	5	1	1	2	2	2	3	6	3	3	1	4	4	1	2	4	6	5	4	2	2	2
SAL0001730	1	4	10	4	3	3	3	3	3	9	1	1	1	1	1	1	1	1	1	1	1	1	1	1	1	1	5	5	1	1	2	2	2	3	6	3	3	1	4	4	1	2	4	6	5	4	2	2	2
SAL0001731	1	4	10	4	3	3	3	3	3	9	1	1	1	1	1	1	1	1	1	1	1	1	1	1	1	1	5	5	1	1	2	2	2	3	6	3	3	1	4	4	1	2	4	6	5	4	2	2	2
SAL0001732	1	4	8	4	3	3	3	3	3	9	1	1	1	1	1	1	1	1	1	1	1	1	1	1	1	1	5	5	1	1	2	2	2	3	6	3	3	1	4	4	1	2	4	6	5	4	2	2	2
SAL0001733	1	4	10	4	3	3	3	3	3	9	1	1	1	1	1	1	1	1	1	1	1	1	1	1	1	1	5	5	1	1	2	2	2	3	6	3	3	1	4	4	1	2	4	6	5	4	2	2	2
SAL0001734	1	4	3	4	3	3	3	3	3	8	1	1	1	1	1	1	1	1	1	1	1	1	1	1	1	1	5	5	1	1	2	2	2	3	6	3	3	1	4	4	1	2	4	6	5	4	2	2	2
SAL0001735	1	2	5	2	3	3	3	3	3	6	1	1	1	1	1	1	1	1	1	1	1	1	1	1	1	1	4	4	1	1	2	2	2	3	1	3	3	1	2	2	1	2	2	1	4	2	2	2	2
SAL0001736	1	4	10	4	3	3	3	3	3	8	1	1	1	1	1	1	1	1	1	1	1	1	1	1	1	1	5	5	1	1	2	2	2	3	6	3	3	1	4	4	1	2	4	6	5	4	2	2	2
SAL0001737	1	4	8	4	3	3	3	3	3	9	1	1	1	1	1	1	1	1	1	1	1	1	1	1	1	1	5	5	1	1	2	2	2	3	6	3	3	1	4	4	1	2	4	6	5	4	2	2	2
SAL0001738	1	4	8	4	3	3	3	3	3	10	1	1	1	1	1	1	1	1	1	1	1	1	1	1	1	1	5	5	1	1	2	2	2	3	6	3	3	1	4	4	1	2	4	6	5	4	2	2	2
SAL0001739	1	4	10	4	3	3	3	3	3	8	1	1	1	1	1	1	1	1	1	1	1	1	1	1	1	1	5	5	1	1	2	2	2	3	6	3	3	1	4	4	1	2	4	6	5	4	2	2	2
SAL0001740	1	4	9	4	3	3	3	3	3	8	1	1	1	1	1	1	1	1	1	1	1	1	1	1	1	1	5	5	1	1	2	2	2	3	6	3	3	1	4	4	1	2	4	6	5	4	2	2	2
SAL0001741	1	4	9	4	3	3	3	3	3	8	1	1	1	1	1	1	1	1	1	1	1	1	1	1	1	1	5	5	1	1	2	2	2	3	6	3	3	1	4	4	1	2	4	6	5	4	2	2	2
SAL0001742	1	4	9	4	3	3	3	3	3	8	1	1	1	1	1	1	1	1	1	1	1	1	1	1	1	1	5	5	1	1	2	2	2	3	6	3	3	1	4	4	1	2	4	6	5	4	2	2	2
SAL0001743	1	4	1	4	3	3	3	3	3	8	1	1	1	1	1	1	1	1	1	1	1	1	1	1	1	1	5	5	1	1	2	2	2	3	6	3	3	1	4	4	1	2	4	6	5	4	2	2	2
SAL0001744	1	4	10	6	3	3	3	3	3	9	1	1	1	1	1	1	1	1	1	1	1	1	1	1	1	1	5	5	1	1	2	2	2	3	7	3	3	1	4	6	1	2	6	7	5	4	2	2	2
SAL0001745	1	3	4	3	2	2	2	2	2	7	1	1	1	1	1	1	1	1	1	1	1	1	1	1	1	1	5	5	1	1	1	1	1	2	4	2	2	1	3	3	1	1	3	4	5	3	1	1	1
SAL0001746	1	4	8	4	3	3	3	3	3	10	1	1	1	1	1	1	1	1	1	1	1	1	1	1	1	1	5	5	1	1	2	2	2	3	6	3	3	1	4	4	1	2	4	6	5	4	2	2	2
SAL0001747	1	4	8	4	3	3	3	3	3	9	1	1	1	1	1	1	1	1	1	1	1	1	1	1	1	1	5	5	1	1	2	2	2	3	6	3	3	1	4	4	1	2	4	6	5	4	2	2	2
SAL0001748	1	1	1	1	1	1	1	1	1	5	1	1	1	1	1	1	1	1	1	1	1	1	1	1	1	1	1	1	1	1	2	2	2	1	3	1	1	1	1	1	1	2	1	3	1	1	2	2	2
SAL0001749	1	4	9	4	3	3	3	3	3	10	1	1	1	1	1	1	1	1	1	1	1	1	1	1	1	1	5	5	1	1	2	2	2	3	6	3	3	1	4	4	1	2	4	6	5	4	2	2	2
SAL0001750	1	3	5	3	4	4	4	4	4	7	1	1	1	1	1	1	1	1	1	1	1	1	1	1	1	1	2	2	1	1	2	2	2	4	2	4	4	1	3	3	1	2	3	2	2	3	2	2	2
SAL0001751	1	4	8	4	3	3	3	3	3	10	1	1	1	1	1	1	1	1	1	1	1	1	1	1	1	1	5	5	1	1	2	2	2	3	6	3	3	1	4	4	1	2	4	6	5	4	2	2	2
SAL0001752	1	4	8	4	3	3	3	3	3	9	1	1	1	1	1	1	1	1	1	1	1	1	1	1	1	1	5	5	1	1	2	2	2	3	6	3	3	1	4	4	1	2	4	6	5	4	2	2	2
SAL0001753	1	5	10	6	3	3	3	3	3	11	1	1	1	1	1	1	1	1	1	1	1	1	1	1	1	1	4	4	1	1	2	2	2	3	7	3	3	1	5	6	1	2	6	7	4	5	2	2	2
SAL0001754	1	5	11	7	3	3	3	3	3	9	1	1	1	1	1	1	1	1	1	1	1	1	1	1	1	1	4	4	1	1	2	2	2	3	6	3	3	1	5	7	1	2	7	6	4	5	2	2	2
SAL0001755	1	4	10	4	3	3	3	3	3	9	1	1	1	1	1	1	1	1	1	1	1	1	1	1	1	1	5	5	1	1	2	2	2	3	6	3	3	1	4	4	1	2	4	6	5	4	2	2	2
SAL0001756	1	2	2	2	4	4	4	4	4	6	1	1	1	1	1	1	1	1	1	1	1	1	1	1	1	1	5	5	1	1	3	3	3	4	2	4	4	1	2	2	1	3	2	2	5	2	3	3	3
SAL0001757	1	3	1	3	1	1	1	1	1	6	1	1	1	1	1	1	1	1	1	1	1	1	1	1	1	1	1	1	1	1	2	2	2	1	1	1	1	1	3	3	1	2	3	1	1	3	2	2	2
SAL0001758	1	4	9	7	3	3	3	3	3	10	1	1	1	1	1	1	1	1	1	1	1	1	1	1	1	1	5	5	1	1	2	2	2	3	6	3	3	1	4	7	1	2	4	6	5	4	2	2	2
SAL0001759	1	4	9	4	3	3	3	3	3	10	1	1	1	1	1	1	1	1	1	1	1	1	1	1	1	1	5	5	1	1	2	2	2	3	6	3	3	1	4	4	1	2	4	6	5	4	2	2	2
SAL0001760	1	4	9	4	3	3	3	3	3	10	1	1	1	1	1	1	1	1	1	1	1	1	1	1	1	1	5	5	1	1	2	2	2	3	6	3	3	1	4	4	1	2	4	6	5	4	2	2	2
SAL0001761	1	4	8	4	3	3	3	3	3	9	1	1	1	1	1	1	1	1	1	1	1	1	1	1	1	1	5	5	1	1	2	2	2	3	6	3	3	1	4	4	1	2	4	6	5	4	2	2	2
SAL0001762	1	4	8	4	3	3	3	3	3	10	1	1	1	1	1	1	1	1	1	1	1	1	1	1	1	1	5	5	1	1	2	2	2	3	6	3	3	1	4	4	1	2	4	6	5	4	2	2	2
SAL0001763	1	4	12	4	3	3	3	3	3	11	1	1	1	1	1	1	1	1	1	1	1	1	1	1	1	1	6	6	1	1	2	2	2	3	7	3	3	1	4	4	1	2	4	7	6	4	2	2	2
SAL0001764	1	4	8	4	3	3	3	3	3	10	1	1	1	1	1	1	1	1	1	1	1	1	1	1	1	1	5	5	1	1	2	2	2	3	6	3	3	1	4	4	1	2	4	6	5	4	2	2	2
SAL0001765	1	4	8	4	3	3	3	3	3	10	1	1	1	1	1	1	1	1	1	1	1	1	1	1	1	1	5	5	1	1	2	2	2	3	6	3	3	1	4	4	1	2	4	6	5	4	2	2	2
SAL0001766	1	4	9	4	3	3	3	3	3	10	1	1	1	1	1	1	1	1	1	1	1	1	1	1	1	1	5	5	1	1	2	2	2	3	6	3	3	1	4	4	1	2	4	6	5	4	2	2	2
SAL0001767	1	4	9	4	3	3	3	3	3	8	1	1	1	1	1	1	1	1	1	1	1	1	1	1	1	1	5	5	1	1	2	2	2	3	6	3	3	1	4	4	1	2	4	6	5	4	2	2	2
SAL0001768	1	4	10	4	3	3	3	3	3	9	1	1	1	1	1	1	1	1	1	1	1	1	1	1	1	1	5	5	1	1	2	2	2	3	6	3	3	1	4	4	1	2	4	6	5	4	2	2	2
SAL0001769	1	4	10	7	3	3	3	3	3	11	1	1	1	1	1	1	1	1	1	1	1	1	1	1	1	1	5	5	1	1	2	2	2	3	6	3	3	1	4	7	1	2	4	6	5	4	2	2	2
SAL0001770	1	4	10	4	3	3	3	3	3	8	1	1	1	1	1	1	1	1	1	1	1	1	1	1	1	1	5	5	1	1	2	2	2	3	6	3	3	1	4	4	1	2	4	6	5	4	2	2	2
SAL0001771	1	4	11	6	3	3	3	3	3	9	1	1	1	1	1	1	1	1	1	1	1	1	1	1	1	1	5	5	1	1	2	2	2	3	7	3	3	1	4	6	1	2	6	7	5	4	2	2	2
SAL0001772	1	4	9	4	3	3	3	3	3	8	1	1	1	1	1	1	1	1	1	1	1	1	1	1	1	1	5	5	1	1	2	2	2	3	6	3	3	1	4	4	1	2	4	6	5	4	2	2	2
SAL0001773	1	4	8	4	3	3	3	3	3	10	1	1	1	1	1	1	1	1	1	1	1	1	1	1	1	1	5	5	1	1	2	2	2	3	6	3	3	1	4	4	1	2	4	6	5	4	2	2	2
SAL0001774	1	1	8	1	3	3	3	3	3	9	1	1	1	1	1	1	1	1	1	1	1	1	1	1	1	1	4	4	1	1	2	2	2	3	5	3	3	1	1	1	1	2	1	5	4	1	2	2	2
SAL0001775	1	5	9	7	3	3	3	3	3	11	1	1	1	1	1	1	1	1	1	1	1	1	1	1	1	1	4	4	1	1	2	2	2	3	6	3	3	1	5	7	1	2	7	6	4	5	2	2	2
SAL0001776	1	4	8	4	3	3	3	3	3	9	1	1	1	1	1	1	1	1	1	1	1	1	1	1	1	1	5	5	1	1	2	2	2	3	6	3	3	1	4	4	1	2	4	6	5	4	2	2	2
SAL0001777	1	4	8	4	3	3	3	3	3	10	1	1	1	1	1	1	1	1	1	1	1	1	1	1	1	1	5	5	1	1	2	2	2	3	6	3	3	1	4	4	1	2	4	6	5	4	2	2	2
SAL0001778	1	4	9	4	3	3	3	3	3	10	1	1	1	1	1	1	1	1	1	1	1	1	1	1	1	1	5	5	1	1	2	2	2	3	6	3	3	1	4	4	1	2	4	6	5	4	2	2	2
SAL0001779	1	4	9	4	3	3	3	3	3	8	1	1	1	1	1	1	1	1	1	1	1	1	1	1	1	1	5	5	1	1	2	2	2	3	6	3	3	1	4	4	1	2	4	6	5	4	2	2	2
SAL0001780	1	5	9	6	3	3	3	3	3	10	1	1	1	1	1	1	1	1	1	1	1	1	1	1	1	1	4	4	1	1	2	2	2	3	7	3	3	1	5	6	1	2	6	7	4	5	2	2	2
SAL0001781	1	5	3	7	3	3	3	3	3	10	1	1	1	1	1	1	1	1	1	1	1	1	1	1	1	1	4	4	1	1	2	2	2	3	6	3	3	1	5	7	1	2	11	6	4	5	2	2	2
SAL0001782	1	2	7	2	3	3	3	3	3	6	1	1	1	1	1	1	1	1	1	1	1	1	1	1	1	1	1	1	1	1	1	1	1	3	4	3	3	1	2	2	1	1	2	4	1	2	1	1	1
SAL0001783	1	4	9	4	3	3	3	3	3	8	1	1	1	1	1	1	1	1	1	1	1	1	1	1	1	1	5	5	1	1	2	2	2	3	6	3	3	1	4	4	1	2	11	6	5	4	2	2	2
SAL0001784	1	4	12	4	3	3	3	3	3	10	1	1	1	1	1	1	1	1	1	1	1	1	1	1	1	1	6	6	1	1	2	2	2	3	5	3	3	1	4	4	1	2	4	5	8	9	2	2	2
SAL0001785	1	4	9	8	3	3	3	3	3	10	1	1	1	1	1	1	1	1	1	1	1	1	1	1	1	1	5	5	1	1	2	2	2	3	6	3	3	1	4	8	1	2	11	6	5	4	2	2	2
SAL0001786	1	4	10	4	3	3	3	3	3	8	1	1	1	1	1	1	1	1	1	1	1	1	1	1	1	1	5	5	1	1	2	2	2	3	6	3	3	1	4	4	1	2	4	6	5	4	2	2	2
SAL0001787	1	4	10	4	3	3	3	3	3	8	1	1	1	1	1	1	1	1	1	1	1	1	1	1	1	1	5	5	1	1	2	2	2	3	6	3	3	1	4	4	1	2	4	6	5	4	2	2	2
SAL0001788	1	4	1	4	3	3	3	3	3	9	1	1	1	1	1	1	1	1	1	1	1	1	1	1	1	1	8	8	1	1	2	2	2	3	5	3	3	1	4	4	1	2	4	5	6	4	2	2	2
SAL0001789	1	4	8	4	3	3	3	3	3	9	1	1	1	1	1	1	1	1	1	1	1	1	1	1	1	1	5	5	1	1	2	2	2	3	6	3	3	1	4	4	1	2	4	6	5	4	2	2	2
SAL0001790	1	5	9	6	3	3	3	3	3	11	1	1	1	1	1	1	1	1	1	1	1	1	1	1	1	1	4	4	1	1	2	2	2	3	7	3	3	1	5	6	1	2	6	7	4	5	2	2	2
SAL0001791	1	4	9	4	3	3	3	3	3	8	1	1	1	1	1	1	1	1	1	1	1	1	1	1	1	1	5	5	1	1	2	2	2	3	2	3	3	1	4	4	1	2	4	2	5	4	2	2	2
SAL0001792	1	4	9	6	3	3	3	3	3	10	1	1	1	1	1	1	1	1	1	1	1	1	1	1	1	1	5	5	1	1	2	2	2	3	7	3	3	1	4	6	1	2	6	7	5	4	2	2	2
SAL0001793	1	4	10	4	3	3	3	3	3	11	1	1	1	1	1	1	1	1	1	1	1	1	1	1	1	1	5	5	1	1	2	2	2	3	6	3	3	1	4	4	1	2	8	6	5	4	2	2	2
SAL0001794	1	4	8	4	3	3	3	3	3	7	1	1	1	1	1	1	1	1	1	1	1	1	1	1	1	1	6	6	1	1	2	2	2	3	5	3	3	1	4	4	1	2	4	5	6	4	2	2	2
SAL0001795	1	4	4	7	3	3	3	3	3	9	1	1	1	1	1	1	1	1	1	1	1	1	1	1	1	1	6	6	1	1	2	2	2	3	5	3	3	1	4	7	1	2	7	5	6	4	2	2	2
SAL0001796	1	1	1	1	1	1	1	1	1	4	1	1	1	1	1	1	1	1	1	1	1	1	1	1	1	1	1	1	1	1	1	1	1	1	1	1	1	1	1	1	1	1	1	1	1	1	1	1	1
SAL0001797	1	4	9	4	3	3	3	3	3	8	1	1	1	1	1	1	1	1	1	1	1	1	1	1	1	1	5	5	1	1	2	2	2	3	6	3	3	1	4	4	1	2	4	6	5	4	2	2	2
SAL0001798	1	4	9	4	3	3	3	3	3	8	1	1	1	1	1	1	1	1	1	1	1	1	1	1	1	1	5	5	1	1	2	2	2	3	6	3	3	1	4	4	1	2	4	6	5	4	2	2	2
SAL0001799	1	4	9	7	3	3	3	3	3	10	1	1	1	1	1	1	1	1	1	1	1	1	1	1	1	1	5	5	1	1	2	2	2	3	6	3	3	1	4	7	1	2	4	6	5	4	2	2	2
SAL0001800	1	4	10	4	3	3	3	3	3	8	1	1	1	1	1	1	1	1	1	1	1	1	1	1	1	1	5	5	1	1	2	2	2	3	6	3	3	1	4	4	1	2	4	6	5	4	2	2	2
SAL0001801	1	4	11	4	3	3	3	3	3	9	1	1	1	1	1	1	1	1	1	1	1	1	1	1	1	1	5	5	1	1	2	2	2	3	10	3	3	1	4	4	1	2	4	6	5	4	2	2	2
SAL0001802	1	4	9	4	3	3	3	3	3	10	1	1	1	1	1	1	1	1	1	1	1	1	1	1	1	1	5	5	1	1	2	2	2	3	6	3	3	1	4	4	1	2	4	6	5	4	2	2	2
SAL0001803	1	4	10	4	3	3	3	3	3	8	1	1	1	1	1	1	1	1	1	1	1	1	1	1	1	1	5	5	1	1	2	2	2	3	6	3	3	1	4	4	1	2	4	6	5	4	2	2	2
SAL0001804	1	5	11	7	3	3	3	3	3	10	1	1	1	1	1	1	1	1	1	1	1	1	1	1	1	1	4	4	1	1	2	2	2	6	8	6	6	1	5	7	1	2	7	8	4	5	2	2	2
SAL0001805	1	4	9	4	3	3	3	3	3	10	1	1	1	1	1	1	1	1	1	1	1	1	1	1	1	1	5	5	1	1	2	2	2	3	6	3	3	1	4	4	1	2	4	6	5	4	2	2	2
SAL0001806	1	4	9	6	3	3	3	3	3	10	1	1	1	1	1	1	1	1	1	1	1	1	1	1	1	1	5	5	1	1	2	2	2	3	7	3	3	1	4	6	1	2	6	7	5	4	2	2	2
SAL0001807	1	4	10	4	3	3	3	3	3	8	1	1	1	1	1	1	1	1	1	1	1	1	1	1	1	1	5	5	1	1	2	2	2	3	6	3	3	1	4	4	1	2	9	6	5	4	2	2	2
SAL0001808	1	4	8	4	3	3	3	3	3	9	1	1	1	1	1	1	1	1	1	1	1	1	1	1	1	1	5	5	1	1	2	2	2	3	6	3	3	1	4	4	1	2	4	6	5	4	2	2	2
SAL0001809	1	4	9	4	3	3	3	3	3	8	1	1	1	1	1	1	1	1	1	1	1	1	1	1	1	1	5	5	1	1	2	2	2	3	6	3	3	1	4	4	1	2	4	6	5	4	2	2	2
SAL0001810	1	4	9	4	3	3	3	3	3	10	1	1	1	1	1	1	1	1	1	1	1	1	1	1	1	1	5	5	1	1	2	2	2	3	6	3	3	1	4	4	1	2	4	6	5	4	2	2	2
SAL0001811	1	2	9	2	2	2	2	2	2	7	1	1	1	1	1	1	1	1	1	1	1	1	1	1	1	1	4	4	1	1	3	3	3	2	5	2	2	1	2	2	1	3	2	5	4	2	3	3	3
SAL0001812	1	5	10	6	3	3	3	3	3	9	1	1	1	1	1	1	1	1	1	1	1	1	1	1	1	1	4	4	1	1	2	2	2	3	7	3	3	1	5	6	1	2	6	7	4	5	2	2	2
SAL0001813	1	4	10	4	3	3	3	3	3	9	1	1	1	1	1	1	1	1	1	1	1	1	1	1	1	1	5	5	1	1	2	2	2	3	6	3	3	1	4	4	1	2	4	6	5	4	2	2	2
SAL0001814	1	4	10	4	3	3	3	3	3	8	1	1	1	1	1	1	1	1	1	1	1	1	1	1	1	1	5	5	1	1	2	2	2	3	6	3	3	1	4	4	1	2	4	6	5	4	2	2	2
SAL0001815	1	4	7	4	3	3	3	3	3	3	1	1	1	1	1	1	1	1	1	1	1	1	1	1	1	1	5	5	1	1	2	2	2	3	6	3	3	1	4	4	1	2	4	6	5	4	2	2	2
SAL0001816	1	4	8	4	3	3	3	3	3	10	1	1	1	1	1	1	1	1	1	1	1	1	1	1	1	1	5	5	1	1	2	2	2	3	6	3	3	1	4	4	1	2	4	6	5	4	2	2	2
SAL0001817	1	3	6	3	1	1	1	1	1	1	1	1	1	1	1	1	1	1	1	1	1	1	1	1	1	1	4	4	1	1	2	2	2	1	1	1	1	1	3	3	1	2	3	1	4	3	2	2	2
SAL0001818	1	4	8	9	3	3	3	3	3	10	1	1	1	1	1	1	1	1	1	1	1	1	1	1	1	1	5	5	1	1	2	2	2	3	6	3	3	1	4	4	1	2	4	6	5	4	2	2	2
SAL0001819	1	4	9	8	3	3	3	3	3	10	1	1	1	1	1	1	1	1	1	1	1	1	1	1	1	1	5	5	1	1	2	2	2	3	6	3	3	1	4	8	1	2	4	6	5	4	2	2	2
SAL0001820	1	4	9	4	3	3	3	3	3	11	1	1	1	1	1	1	1	1	1	1	1	1	1	1	1	1	5	5	10	1	2	2	2	3	6	3	3	1	4	4	1	2	4	6	5	4	2	2	2
SAL0001821	1	4	10	4	3	3	3	3	3	8	1	1	1	1	1	1	1	1	1	1	1	1	1	1	1	1	5	5	1	1	2	2	2	3	6	3	3	1	4	4	1	2	11	6	5	4	2	2	2
SAL0001822	1	2	1	2	1	1	1	1	1	4	1	1	1	1	1	1	1	1	1	1	1	1	1	1	1	1	3	3	1	1	1	1	1	1	1	1	1	1	2	2	1	1	2	1	3	2	1	1	1
SAL0001823	1	4	9	4	3	3	3	3	3	10	1	1	1	1	1	1	1	1	1	1	1	1	1	1	1	1	5	5	1	1	2	2	2	3	6	3	3	1	4	4	1	2	4	6	5	4	2	2	2
SAL0001824	1	4	10	8	3	3	3	3	3	11	1	1	1	1	1	1	1	1	1	1	1	1	1	1	1	1	5	5	1	1	2	2	2	3	6	3	3	1	4	8	1	2	4	6	5	4	2	2	2
SAL0001825	1	5	9	6	3	3	3	3	3	10	1	1	1	1	1	1	1	1	1	1	1	1	1	1	1	1	4	4	1	1	2	2	2	3	7	3	3	1	5	6	1	2	6	7	4	5	2	2	2
SAL0001826	1	4	11	6	3	3	3	3	3	10	1	1	1	1	1	1	1	1	1	1	1	1	1	1	1	1	5	5	1	1	2	2	2	3	7	3	3	1	4	6	1	2	6	7	5	4	2	2	2
SAL0001827	1	3	8	3	1	1	1	1	1	9	1	1	1	1	1	1	1	1	1	1	1	1	1	1	1	1	4	4	1	1	2	2	2	1	5	1	1	1	3	3	1	2	3	5	4	3	2	2	2
SAL0001828	1	4	8	4	3	3	3	3	3	9	1	1	1	1	1	1	1	1	1	1	1	1	1	1	1	1	5	5	1	1	2	2	2	3	6	3	3	1	4	4	1	2	4	6	5	4	2	2	2
SAL0001829	1	4	11	6	3	3	3	3	3	9	1	1	1	1	1	1	1	1	1	1	1	1	1	1	1	1	5	5	1	1	2	2	2	3	7	3	3	1	4	6	1	2	6	7	5	4	2	2	2
SAL0001830	1	1	1	1	2	2	2	2	2	3	1	1	1	1	1	1	1	1	1	1	1	1	1	1	1	1	1	1	1	5	1	1	1	2	3	2	2	1	1	1	4	1	1	3	1	1	1	1	1
SAL0001831	1	4	10	4	3	3	3	3	3	9	1	1	1	1	1	1	1	1	1	1	1	1	1	1	1	1	5	5	1	1	2	2	2	3	6	3	3	1	4	4	1	2	4	6	5	4	2	2	2
SAL0001832	1	4	9	8	3	3	3	3	3	10	1	1	1	1	1	1	1	1	1	1	1	1	1	1	1	1	5	5	1	1	2	2	2	3	6	3	3	1	4	8	1	2	4	6	5	4	2	2	2
SAL0001833	2	1	6	1	3	3	3	3	3	7	2	2	2	2	2	2	2	2	2	2	2	2	2	2	2	2	1	1	2	2	1	1	1	3	4	3	3	2	1	1	2	1	1	4	1	1	1	1	1
SAL0001834	1	4	10	4	3	3	3	3	3	8	1	1	1	1	1	1	1	1	1	1	1	1	1	1	1	1	5	5	1	1	2	2	2	3	6	3	3	1	4	4	1	2	4	6	5	4	2	2	2
SAL0001835	1	4	8	4	3	3	3	3	3	9	1	1	1	1	1	1	1	1	1	1	1	1	1	1	1	1	5	5	1	1	2	2	2	3	6	3	3	1	4	4	1	2	4	6	5	4	2	2	2
SAL0001836	1	3	9	3	4	4	4	4	4	8	1	1	1	1	1	1	1	1	1	1	1	1	1	1	1	1	5	5	1	1	2	2	2	4	6	4	4	1	3	3	1	2	3	6	5	3	2	2	2
SAL0001837	1	4	10	4	3	3	3	3	3	8	1	1	1	1	1	1	1	1	1	1	1	1	1	1	1	1	5	5	1	1	2	2	2	3	6	3	3	1	4	4	1	2	4	6	5	4	2	2	2
SAL0001838	1	4	8	4	3	3	3	3	3	9	1	1	1	1	1	1	1	1	1	1	1	1	1	1	1	1	5	5	1	1	2	2	2	3	6	3	3	1	4	4	1	2	4	6	5	4	2	2	2
SAL0001839	1	4	11	4	3	3	3	3	3	10	1	1	1	1	1	1	1	1	1	1	1	1	1	1	1	1	8	8	1	1	2	2	2	3	5	3	3	1	4	4	1	2	4	5	6	4	2	2	2
SAL0001840	1	4	4	4	3	3	3	3	3	8	1	1	1	1	1	1	1	1	1	1	1	1	1	1	1	1	5	5	1	1	2	2	2	3	6	3	3	1	4	4	1	2	9	6	5	4	2	2	2
SAL0001841	1	4	10	6	3	3	3	3	3	11	1	1	1	1	1	1	1	1	1	1	1	1	1	1	1	1	5	5	1	1	2	2	2	3	7	3	3	1	4	6	1	2	6	7	5	4	2	2	2
SAL0001842	1	4	10	4	3	3	3	3	3	8	1	1	1	1	1	1	1	1	1	1	1	1	1	1	1	1	5	5	1	1	2	2	2	3	6	3	3	1	4	4	1	2	4	6	5	4	2	2	2
SAL0001843	1	5	9	7	3	3	3	3	3	10	1	1	1	1	1	1	1	1	1	1	1	1	1	1	1	1	4	4	1	1	2	2	2	3	6	3	3	1	5	7	1	2	7	6	4	5	2	2	2
SAL0001844	1	3	7	3	1	1	1	1	1	8	1	1	1	1	1	1	1	1	1	1	1	1	1	1	1	1	4	4	1	1	2	2	2	1	5	1	1	1	3	3	1	2	3	5	4	3	2	2	2
SAL0001845	1	3	10	3	4	4	4	4	4	7	1	1	1	1	1	1	1	1	1	1	1	1	1	1	1	1	3	3	1	1	2	2	2	4	5	4	4	8	3	3	1	2	3	5	3	3	2	2	2
SAL0001846	1	10	12	8	3	3	3	3	3	13	1	1	1	1	1	1	1	1	1	1	1	1	1	1	1	1	4	4	1	1	2	2	2	3	6	3	3	1	5	8	1	2	9	6	4	5	2	2	2
SAL0001847	1	4	8	4	3	3	3	3	3	9	1	1	1	1	1	1	1	1	1	1	1	1	1	1	1	1	5	5	1	1	2	2	2	3	6	3	3	1	4	4	1	2	4	6	5	4	2	2	2
SAL0001848	1	1	5	1	3	3	3	3	3	6	1	1	1	1	1	1	1	1	1	1	1	1	1	1	1	1	4	4	1	1	2	2	2	3	1	3	3	1	1	1	1	2	1	1	4	1	2	2	2
SAL0001849	1	4	9	4	3	3	3	3	3	8	1	1	1	1	1	1	1	1	1	1	1	1	1	1	1	1	5	5	1	1	2	2	2	3	6	3	3	1	4	4	1	2	4	6	5	4	2	2	2
SAL0001850	1	3	7	3	1	1	1	1	1	8	1	1	1	1	1	1	1	1	1	1	1	1	1	1	1	1	4	4	1	1	2	2	2	1	5	1	1	1	3	3	1	2	3	5	4	3	2	2	2
SAL0001851	1	4	9	4	3	3	3	3	3	10	1	1	1	1	1	1	1	1	1	1	1	1	1	1	1	1	5	5	1	1	2	2	2	3	6	3	3	1	4	4	1	2	4	6	5	4	2	2	2
SAL0001852	1	4	9	4	3	3	3	3	3	8	1	1	1	1	1	1	1	1	1	1	1	1	1	1	1	1	5	5	1	1	2	2	2	3	6	3	3	1	4	4	11	2	4	6	5	4	2	2	2
SAL0001853	1	4	9	4	3	3	3	3	3	8	1	1	1	1	1	1	1	1	1	1	1	1	1	1	1	1	5	5	1	1	2	2	2	3	6	3	3	1	4	4	1	2	4	6	5	4	2	2	2
SAL0001854	1	4	9	4	3	3	3	3	3	10	1	1	1	1	1	1	1	1	1	1	1	1	1	1	1	1	5	5	1	1	2	2	2	3	6	3	3	1	4	4	1	2	4	6	5	4	2	2	2
SAL0001855	1	1	1	1	1	1	1	1	1	2	1	1	1	1	1	1	1	1	1	1	1	1	1	1	1	1	1	1	1	1	1	1	1	1	1	1	1	1	1	1	1	1	1	1	1	1	1	1	1
SAL0001856	1	5	11	7	3	3	3	3	3	10	1	1	1	1	1	1	1	1	1	1	1	1	1	1	1	1	4	4	1	1	2	2	2	3	6	3	3	1	5	7	1	2	9	6	4	5	2	2	2
SAL0001857	1	4	10	4	3	3	3	3	3	8	1	1	1	1	1	1	1	1	1	1	1	1	1	1	1	1	5	5	1	1	2	2	2	3	6	3	3	1	4	4	1	2	4	6	5	4	2	2	2
SAL0001858	1	4	8	4	3	3	3	3	3	9	1	1	1	1	1	1	1	1	1	1	1	1	1	1	1	1	5	5	1	1	2	2	2	3	6	3	3	1	4	4	1	2	4	6	5	4	2	2	2
SAL0001859	1	4	9	4	3	3	3	3	3	10	1	1	1	1	1	1	1	1	1	1	1	1	1	1	1	1	5	5	1	1	2	2	2	3	6	3	3	1	4	4	1	2	4	6	5	4	2	2	2
SAL0001860	1	4	9	4	3	3	3	3	3	8	1	1	1	1	1	1	1	1	1	1	1	1	1	1	1	1	5	5	1	1	2	2	2	3	6	3	10	1	4	4	1	2	4	6	5	4	2	2	2
SAL0001861	1	3	8	3	2	2	2	2	2	7	1	1	1	1	1	1	1	1	1	1	1	1	1	1	1	1	4	4	1	1	1	1	1	2	5	2	2	1	3	3	1	1	3	5	4	3	1	1	1
SAL0001862	1	7	11	5	3	3	3	3	3	12	1	1	1	1	1	1	1	1	1	1	1	1	1	1	1	1	4	4	1	1	2	2	2	3	6	3	3	1	10	5	1	2	5	6	4	7	2	2	2
SAL0001863	1	5	10	6	3	3	3	3	3	9	1	1	1	1	1	1	1	1	1	1	1	1	1	1	1	1	4	4	1	1	2	2	2	3	7	3	3	1	5	6	1	2	6	7	4	5	2	2	2
SAL0001864	1	4	8	4	3	3	3	3	3	9	1	1	1	1	1	1	1	1	1	1	1	1	1	1	1	1	5	5	1	1	2	2	2	3	6	3	3	1	4	4	1	2	4	6	5	4	2	2	2
SAL0001865	1	4	9	4	3	3	3	3	3	10	1	1	1	1	1	1	1	1	1	1	1	1	1	1	1	1	5	5	1	1	2	2	2	3	6	3	3	1	4	4	1	2	4	6	5	4	2	2	2
SAL0001866	1	4	10	4	3	3	3	3	3	8	1	1	1	1	1	1	1	1	1	1	1	1	1	1	1	1	5	5	1	1	2	2	2	3	6	3	3	1	4	4	1	2	4	6	5	4	2	2	2
SAL0001867	1	4	10	4	3	3	3	3	3	9	1	1	1	1	1	1	1	1	1	1	1	1	1	1	1	1	5	5	1	1	2	2	2	3	6	3	3	1	4	4	8	2	4	6	5	4	2	2	2
SAL0001868	1	4	10	4	3	3	3	3	3	8	1	1	1	1	1	1	1	1	1	1	1	1	1	1	1	1	5	5	1	1	2	2	2	3	6	3	3	1	4	4	1	2	4	6	5	4	2	2	2
SAL0001869	1	4	8	4	3	3	3	3	3	11	1	1	1	1	1	1	1	1	1	1	1	1	1	1	1	1	5	5	1	1	2	2	2	3	6	3	3	1	10	4	1	2	4	6	5	4	2	2	2
SAL0001870	1	4	8	4	3	3	3	3	3	10	1	1	1	1	1	1	1	1	1	1	1	1	1	1	1	1	5	5	1	1	2	2	2	3	6	3	3	1	4	4	1	2	4	6	5	4	2	2	2
SAL0001871	1	4	9	4	3	3	3	3	3	10	1	1	1	1	1	1	1	1	1	1	1	1	1	1	1	1	5	5	1	1	2	2	2	3	6	3	3	1	4	4	1	2	4	6	5	4	2	2	2
SAL0001872	1	4	8	4	3	3	3	3	3	10	1	1	1	1	1	1	1	1	1	1	1	1	1	1	1	1	5	5	1	1	2	2	2	3	6	3	3	1	4	4	1	2	4	6	5	4	2	2	2
SAL0001873	1	4	8	4	3	3	3	3	3	9	1	1	1	1	1	1	1	1	1	1	1	1	1	1	1	1	5	5	1	1	2	2	2	3	6	3	3	1	4	4	1	2	4	6	5	4	2	2	2
SAL0001874	1	1	1	1	2	2	2	2	2	1	1	1	1	1	1	1	1	1	1	1	1	1	1	1	1	1	1	1	1	1	1	1	1	2	3	2	2	1	1	1	1	1	1	3	1	1	1	1	1
SAL0001875	1	5	7	5	3	3	3	3	3	4	1	1	1	1	1	1	1	1	1	1	1	1	1	1	1	1	4	4	1	1	2	2	2	3	6	3	3	1	5	5	1	2	5	6	4	5	2	2	2
SAL0001876	1	4	10	4	3	3	3	3	3	9	1	1	1	1	1	1	1	1	1	1	1	1	1	1	1	1	5	5	1	1	2	2	2	3	6	3	3	1	4	4	1	2	4	6	5	4	2	2	2
SAL0001877	1	4	8	4	3	3	3	3	3	10	1	1	1	1	1	1	1	1	1	1	1	1	1	1	1	1	5	5	1	1	2	2	2	3	6	3	3	1	4	4	1	2	4	6	5	4	2	2	2
SAL0001878	1	4	8	4	3	3	3	3	3	9	1	1	1	1	1	1	1	1	1	1	1	1	1	1	1	1	5	5	1	1	2	2	2	3	6	3	3	1	4	4	1	2	4	6	5	4	2	2	2
SAL0001879	1	3	8	3	4	4	4	4	4	9	1	1	1	1	1	1	1	1	1	1	1	1	10	1	1	1	5	5	1	1	2	2	2	4	6	4	4	1	3	3	1	2	3	6	5	3	2	2	2
SAL0001880	1	1	1	1	2	2	2	2	2	4	1	1	1	1	1	1	1	1	1	1	1	1	1	1	1	1	3	3	1	1	2	2	2	2	2	2	2	1	1	1	1	2	1	2	3	1	2	2	2
SAL0001881	1	4	8	4	3	3	3	3	3	9	1	1	1	1	1	1	1	1	1	1	1	1	1	1	1	1	5	5	1	1	2	2	2	3	6	3	3	1	4	4	1	2	4	6	5	4	2	2	2
SAL0001882	1	2	7	2	2	2	2	2	2	3	1	1	1	1	1	1	1	1	1	1	1	1	1	1	1	1	4	4	1	1	3	3	3	2	5	2	2	1	2	2	1	3	2	5	4	2	3	3	3
SAL0001883	1	4	9	4	3	3	3	3	3	10	1	1	1	1	1	1	1	1	1	1	1	1	1	1	1	1	5	5	1	1	2	2	2	3	6	3	3	1	4	4	1	2	4	6	5	4	2	2	2
SAL0001884	1	4	10	4	3	3	3	3	3	8	1	1	1	1	1	1	1	1	1	1	1	1	1	1	1	1	5	5	1	1	2	2	2	3	6	3	3	1	4	4	1	2	4	6	5	4	2	2	2
SAL0001885	1	4	10	4	3	3	3	3	3	9	1	1	1	1	1	1	1	1	1	1	1	1	1	1	1	1	5	5	1	1	2	2	2	3	6	3	3	1	4	4	1	2	4	6	5	4	2	2	2
SAL0001886	2	4	5	4	3	3	3	3	3	6	2	2	2	2	2	2	2	2	2	2	2	2	2	2	2	2	1	1	2	7	1	1	1	3	1	3	3	2	4	4	2	1	4	1	1	4	1	1	1
SAL0001887	1	5	11	6	3	3	3	3	3	9	1	1	1	1	1	1	1	1	1	1	1	1	1	1	1	1	4	4	1	1	2	2	2	3	7	3	3	1	5	6	1	2	6	7	4	5	2	2	2
SAL0001888	1	4	9	4	3	3	3	3	3	10	1	1	1	1	1	1	1	1	1	1	1	1	1	1	1	1	5	5	1	1	2	2	2	3	6	3	3	1	4	4	1	2	4	6	5	4	2	2	2
SAL0001889	1	4	9	4	3	3	3	3	3	8	1	1	1	1	1	1	1	1	1	1	1	1	1	1	1	1	5	5	1	1	2	2	2	3	6	3	3	1	4	4	1	2	4	6	5	4	2	2	2
SAL0001890	1	4	9	4	3	3	3	3	3	8	1	1	1	1	1	1	1	1	1	1	1	1	1	1	1	1	5	5	1	1	2	2	2	3	6	3	3	1	4	4	1	2	4	6	5	4	2	2	2
SAL0001891	1	4	9	4	3	3	3	3	3	8	1	1	1	1	1	1	1	1	1	1	1	1	1	1	1	1	5	5	1	1	2	2	2	3	6	3	3	1	4	4	1	2	4	6	5	4	2	2	2
SAL0001892	1	4	8	6	1	1	1	1	1	9	1	1	1	1	1	1	1	1	1	1	1	1	1	1	1	1	3	3	1	1	2	2	2	1	5	1	1	1	4	6	1	2	6	5	3	4	2	2	2
SAL0001893	1	1	4	1	1	1	1	1	1	5	1	1	1	1	1	1	1	1	1	1	1	1	1	1	1	1	3	3	1	1	2	2	2	1	4	1	1	1	1	1	1	2	1	4	3	1	2	2	2
SAL0001894	1	5	10	6	3	3	3	3	3	9	1	1	1	1	1	1	1	1	1	1	1	1	1	1	1	1	4	4	1	1	2	2	2	3	7	3	3	1	5	6	1	2	6	7	4	5	2	2	2
SAL0001895	1	4	9	4	3	3	3	3	3	10	1	1	1	1	1	1	1	1	1	1	1	1	1	1	1	1	5	5	1	1	2	2	2	3	6	3	3	1	4	4	1	2	4	6	5	4	2	2	2
SAL0001896	1	4	1	4	3	3	3	3	3	9	1	1	1	1	1	1	1	1	1	1	1	1	1	1	1	1	5	5	1	1	2	2	2	3	6	3	3	1	4	4	1	2	4	6	5	4	2	2	2
SAL0001897	1	4	8	4	3	3	3	3	3	9	1	1	1	1	1	1	1	1	1	1	1	1	1	1	1	1	5	5	1	1	2	2	2	3	6	3	3	1	4	4	1	2	4	6	5	4	2	2	2
SAL0001898	1	4	8	4	3	3	3	3	3	9	1	1	1	1	1	1	1	1	1	1	1	1	1	1	1	1	5	5	1	1	2	2	2	3	6	3	3	1	4	4	1	2	4	6	5	4	2	2	2
SAL0001899	1	5	9	7	3	3	3	3	3	10	1	1	1	1	1	1	1	1	1	1	1	1	1	1	1	1	4	4	1	1	2	2	2	3	6	3	3	1	5	7	1	2	7	6	4	5	2	2	2
SAL0001900	1	4	10	4	3	3	3	3	3	9	1	1	1	1	1	1	1	1	1	1	1	1	1	1	1	1	5	5	1	1	2	2	2	3	6	3	3	1	4	4	1	2	4	6	5	4	2	2	2
SAL0001901	1	3	9	3	2	2	2	2	2	8	1	1	1	1	1	1	1	1	1	1	1	1	1	1	1	1	4	4	1	1	2	2	2	2	5	2	2	1	3	3	1	2	3	5	4	3	2	2	2
SAL0001902	1	4	9	4	3	3	3	3	3	10	1	1	1	1	1	1	1	1	1	1	1	1	1	1	1	1	5	5	1	1	2	2	2	3	6	3	3	1	4	4	1	2	4	6	5	4	2	2	2
SAL0001903	1	5	12	9	3	3	3	3	3	10	1	1	1	1	1	1	1	1	1	1	1	1	1	1	1	1	4	4	1	1	2	2	2	3	6	3	3	1	5	8	1	2	8	6	4	5	2	2	2
SAL0001904	1	3	6	3	1	1	1	1	1	7	1	1	1	1	1	1	1	1	1	1	1	1	1	1	1	1	4	4	1	1	2	2	2	1	5	1	1	1	3	3	1	2	3	5	4	3	2	2	2
SAL0001905	1	4	10	4	3	3	3	3	3	9	1	1	1	1	1	1	1	1	1	1	1	1	1	1	1	1	5	5	1	1	2	2	2	3	6	3	3	1	4	4	1	2	4	6	5	4	2	2	2
SAL0001906	1	4	10	4	3	3	3	3	3	11	1	1	1	1	1	1	1	1	1	1	1	9	1	1	1	1	5	5	1	1	2	2	2	3	6	3	3	1	4	4	1	2	4	6	5	4	2	2	2
SAL0001907	1	4	10	4	3	3	3	3	3	8	1	1	1	1	1	1	1	1	1	1	1	1	1	1	1	1	5	5	1	1	2	2	2	3	6	3	3	1	4	4	1	2	4	6	5	4	2	2	2
SAL0001908	2	1	7	1	1	1	1	1	1	6	2	2	2	2	2	2	2	2	2	2	2	2	2	2	2	2	3	3	2	2	1	1	1	1	4	1	1	2	1	1	2	1	1	4	3	1	1	1	1
SAL0001909	5	4	12	4	3	3	3	3	3	11	1	1	1	1	1	1	1	1	1	1	1	1	1	1	1	1	6	6	5	5	2	2	2	3	7	3	3	5	4	4	5	2	9	7	6	4	2	2	2
SAL0001910	1	4	7	4	3	3	3	3	3	7	1	1	1	1	1	1	1	1	1	1	1	1	1	1	1	1	5	5	1	1	2	2	2	3	6	3	3	1	4	4	1	2	4	6	5	4	2	2	2
SAL0001911	1	4	8	4	3	3	3	3	3	9	1	1	1	1	1	1	1	1	1	1	1	1	1	1	1	1	5	5	1	1	2	2	2	3	6	3	3	1	4	4	1	2	4	6	5	4	2	2	2
SAL0001912	1	4	10	4	3	3	3	3	3	8	1	1	1	1	1	1	1	1	1	1	1	1	1	1	1	1	5	5	1	1	2	2	2	3	6	3	3	1	4	4	1	2	4	6	5	4	2	2	2
SAL0001913	1	1	6	1	1	1	1	1	1	7	1	1	1	1	1	1	1	1	1	1	1	1	1	1	1	1	2	2	1	1	1	1	1	1	3	1	1	1	1	1	1	1	1	3	2	1	1	1	1
SAL0001914	1	4	8	4	3	3	3	3	3	9	1	1	1	1	1	1	1	1	1	1	1	1	1	1	1	1	5	5	1	1	2	2	2	3	6	3	3	1	4	4	1	2	4	6	5	4	2	2	2
SAL0001915	1	4	9	4	3	3	3	3	3	8	1	1	1	1	1	1	1	1	1	1	1	1	1	1	1	1	5	5	1	1	2	2	2	3	6	3	3	1	4	4	1	2	4	6	5	4	2	2	2
SAL0001916	1	4	11	6	3	3	3	3	3	13	1	1	1	1	1	1	1	1	1	1	1	1	1	1	1	1	8	8	10	1	2	2	2	3	5	3	3	1	4	6	10	2	6	5	9	4	2	2	2
SAL0001917	1	4	9	4	3	3	3	3	3	8	1	1	1	1	1	1	1	1	1	1	1	1	1	1	1	1	5	5	1	1	2	2	2	3	6	3	3	1	4	4	1	2	4	6	5	4	2	2	2
SAL0001918	1	4	11	4	3	3	3	3	3	10	1	1	1	1	1	1	1	1	1	1	1	1	1	1	1	1	5	5	8	1	2	2	2	3	6	3	3	1	4	4	1	2	4	6	5	4	2	2	2
SAL0001919	1	4	10	4	3	3	3	3	3	8	1	1	1	1	1	1	1	1	1	1	1	1	1	1	1	1	5	5	1	1	2	2	2	3	6	3	3	1	4	4	1	2	4	6	5	4	2	2	2
SAL0001920	1	4	8	4	3	3	3	3	3	9	1	1	1	1	1	1	1	1	1	1	1	1	1	1	1	1	5	5	1	1	2	2	2	3	6	3	3	1	4	4	1	2	4	6	5	4	2	2	2
SAL0001921	1	4	9	4	3	3	3	3	3	10	1	1	1	1	1	1	1	1	1	1	1	1	1	1	1	1	5	5	1	1	2	2	2	3	6	3	3	1	4	4	1	2	4	6	5	4	2	2	2
SAL0001922	1	12	16	7	3	3	3	3	3	11	1	1	1	1	1	1	1	1	1	1	1	1	1	1	1	1	4	4	1	1	2	2	2	3	6	3	3	1	9	7	1	2	7	6	4	8	2	2	2
SAL0001923	1	4	9	6	3	3	3	3	3	11	1	1	1	1	1	1	1	1	1	1	1	1	1	1	1	1	5	5	1	1	2	2	2	3	7	3	3	1	4	6	1	2	6	7	5	4	2	2	2
SAL0001924	1	4	9	4	3	3	3	3	3	10	1	1	1	1	1	1	1	1	1	1	1	1	1	1	1	1	5	5	1	1	2	2	2	3	6	3	3	1	4	4	1	2	4	6	5	4	2	2	2
SAL0001925	1	5	9	7	3	3	3	3	3	10	1	1	1	1	1	1	1	1	1	1	1	1	1	1	1	1	4	4	1	1	2	2	2	3	6	3	3	1	5	7	1	2	7	6	4	5	2	2	2
SAL0001926	1	4	11	7	3	3	3	3	3	9	1	1	1	1	1	1	1	1	1	1	1	1	1	1	1	1	5	5	1	1	2	2	2	3	6	3	3	1	4	7	1	2	7	6	5	4	2	2	2
SAL0001927	1	4	9	4	3	3	3	3	3	10	1	1	1	1	1	1	1	1	1	1	1	1	1	1	1	1	5	5	1	1	2	2	2	3	6	3	3	1	4	4	1	2	4	6	5	4	2	2	2
SAL0001928	1	4	9	4	3	3	3	3	3	8	1	1	1	1	1	1	1	1	1	1	1	1	1	1	1	1	5	5	1	1	2	2	2	3	6	3	3	1	4	4	1	2	4	6	5	4	2	2	2
SAL0001929	1	4	8	4	3	3	3	3	3	9	1	1	1	1	1	1	1	1	1	1	1	1	1	1	1	1	6	6	1	1	2	2	2	3	5	3	3	1	4	4	1	2	4	5	6	4	2	2	2
SAL0001930	1	4	8	4	3	3	3	3	3	10	1	1	1	1	1	1	1	1	1	1	1	1	1	1	1	1	5	5	1	1	2	2	2	3	6	3	3	1	4	4	1	2	4	6	5	4	2	2	2
SAL0001931	1	5	10	7	3	3	3	3	3	11	1	1	1	1	1	1	1	1	1	1	1	1	1	1	1	1	4	4	1	1	2	2	2	3	6	3	3	1	5	7	1	2	7	6	4	5	2	2	2
SAL0001932	1	4	7	4	3	3	3	3	3	8	1	1	1	1	1	1	1	1	1	1	1	1	1	1	1	1	5	5	1	1	2	2	2	3	6	3	3	1	4	4	1	2	4	6	5	4	2	2	2
SAL0001933	1	4	9	4	3	3	3	3	3	8	1	1	1	1	1	1	1	1	1	1	1	1	1	1	1	1	6	6	1	1	2	2	2	3	5	3	3	1	4	4	1	2	4	5	6	4	2	2	2
SAL0001934	1	4	10	6	3	3	3	3	3	11	1	1	1	1	1	1	1	1	1	1	1	1	1	1	1	1	5	5	9	1	2	2	2	3	7	3	3	1	4	6	1	2	6	7	5	4	2	2	2
SAL0001935	1	4	9	6	3	3	3	3	3	10	1	1	1	1	1	1	1	1	1	1	1	1	1	1	1	1	5	5	1	1	2	2	2	3	7	3	3	1	4	6	1	2	6	7	5	4	2	2	2
SAL0001936	1	1	1	1	3	3	3	3	3	6	1	1	1	1	1	1	1	1	1	1	1	1	1	1	1	1	1	1	1	1	2	2	2	3	4	3	3	1	1	1	1	2	1	4	1	1	2	2	2
SAL0001937	1	5	10	8	3	3	3	3	3	12	1	1	1	1	1	1	1	1	1	1	1	1	1	1	1	1	4	4	1	1	2	2	2	3	6	3	3	1	5	8	1	2	9	6	4	5	2	2	2
SAL0001938	1	4	8	4	3	3	3	3	3	9	1	1	1	1	1	1	1	1	1	1	1	1	1	1	1	1	5	5	1	1	2	2	2	3	6	3	3	1	4	4	1	2	4	6	5	4	2	2	2
SAL0001939	1	4	10	4	3	3	3	3	3	8	1	1	1	1	1	1	1	1	1	1	1	1	1	1	1	1	5	5	1	1	2	2	2	3	6	3	3	1	4	4	1	2	4	6	5	4	2	2	2
SAL0001940	1	4	9	8	3	3	3	3	3	11	1	1	1	1	1	1	1	1	1	1	1	1	1	1	1	1	5	5	1	1	2	2	2	3	6	3	3	1	4	8	1	2	4	6	5	4	2	2	2
SAL0001941	1	4	6	4	3	3	3	3	3	8	1	1	1	1	1	1	1	1	1	1	1	1	1	1	1	1	5	5	1	1	2	2	2	3	7	3	3	1	4	4	1	2	4	7	5	4	2	2	2
SAL0001942	1	4	10	6	3	3	3	3	3	11	1	1	1	1	1	1	1	1	1	1	1	1	1	1	1	1	5	5	1	1	2	2	2	3	7	3	3	1	4	6	1	2	6	7	5	4	2	2	2
SAL0001943	1	4	9	4	3	3	3	3	3	8	1	1	1	1	1	1	1	1	1	1	1	1	1	1	1	1	5	5	1	1	2	2	2	3	6	3	3	1	4	4	1	2	4	6	5	4	2	2	2
SAL0001944	1	4	10	4	3	3	3	3	3	8	1	1	1	1	1	1	1	1	1	1	1	1	1	1	1	1	5	5	1	1	2	2	2	3	6	3	3	1	4	4	1	2	4	6	5	4	2	2	2
SAL0001945	1	13	11	9	3	3	3	3	3	12	1	1	1	1	1	1	1	1	1	1	1	1	1	1	1	1	4	4	1	1	2	2	2	3	5	3	3	1	6	7	1	2	7	5	4	6	2	2	2
SAL0001946	1	4	8	4	3	3	3	3	3	10	1	1	1	1	1	1	1	1	1	1	1	1	1	1	1	1	5	5	1	1	2	2	2	3	6	3	3	1	4	4	1	2	4	6	5	4	2	2	2
SAL0001947	1	4	10	4	3	3	3	3	3	9	1	1	1	1	1	1	1	1	1	1	1	1	1	1	1	1	5	5	1	1	2	2	2	3	6	3	3	1	4	4	1	2	4	6	5	4	2	2	2
SAL0001948	1	4	10	4	3	3	3	3	3	8	1	1	1	1	1	1	1	1	1	1	1	1	1	1	1	1	5	5	1	1	2	2	2	3	6	3	3	1	4	4	1	2	4	6	5	4	2	2	2
SAL0001949	1	4	10	4	3	3	3	3	3	8	1	1	1	1	1	1	1	1	1	1	1	1	1	1	1	1	5	5	1	1	2	2	2	3	6	3	3	1	4	4	1	2	4	6	5	4	2	2	2
SAL0001950	1	4	8	4	3	3	3	3	3	10	1	1	1	1	1	1	1	1	1	1	1	1	1	1	1	1	5	5	1	1	2	2	2	3	6	3	3	1	4	4	12	2	9	6	5	4	2	2	2
SAL0001951	1	4	7	4	3	3	3	3	3	8	1	1	1	1	1	1	1	1	1	1	1	1	1	1	1	1	5	5	1	1	2	2	2	3	6	3	3	1	4	4	1	2	4	6	5	4	2	2	2
SAL0001952	1	4	8	4	3	3	3	3	3	9	1	1	1	1	1	1	1	1	1	1	1	1	1	1	1	1	5	5	1	1	2	2	2	3	6	3	3	1	4	4	1	2	4	6	5	4	2	2	2
SAL0001953	1	3	10	3	4	4	4	4	4	11	1	1	1	1	1	1	1	1	1	1	1	1	1	1	1	1	5	5	1	1	2	2	2	7	6	7	7	1	3	3	1	2	3	6	5	3	2	2	2
SAL0001954	1	4	8	4	3	3	3	3	3	10	1	1	1	1	1	1	1	1	1	1	1	1	1	1	1	1	5	5	1	1	2	2	2	3	6	3	3	1	4	4	11	2	4	6	5	4	2	2	2
SAL0001955	1	3	9	3	4	4	4	4	4	7	1	1	1	1	1	1	1	1	1	1	1	1	1	1	1	1	5	5	1	1	2	2	2	4	6	4	4	1	3	3	1	2	3	6	5	3	2	2	2
SAL0001956	1	4	9	7	3	3	3	3	3	11	1	1	1	1	1	1	1	1	1	1	1	1	1	1	1	1	5	5	1	1	2	2	2	3	6	3	3	1	4	7	1	2	7	6	5	4	2	2	2
SAL0001957	1	4	9	4	3	3	3	3	3	10	1	1	1	1	1	1	1	1	1	1	1	1	1	1	1	1	5	5	1	1	2	2	2	3	6	3	3	1	4	4	1	2	4	6	5	4	2	2	2
SAL0001958	1	4	10	4	3	3	3	3	3	8	1	1	1	1	1	1	1	1	1	1	1	1	1	1	1	1	5	5	1	1	2	2	2	3	6	3	3	1	4	4	1	2	4	6	5	4	2	2	2
SAL0001959	2	1	1	1	1	1	1	1	1	1	2	2	2	2	2	2	2	2	2	2	2	2	2	2	2	2	4	4	2	2	3	3	3	1	1	1	1	2	1	1	2	3	1	1	4	1	3	3	3
SAL0001960	1	4	8	4	3	3	3	3	3	10	1	1	1	1	1	1	1	1	1	1	1	1	1	1	1	1	5	5	1	1	2	2	2	3	6	3	3	1	4	4	1	2	4	6	5	4	2	2	2
SAL0001961	1	2	7	2	2	2	2	2	2	8	1	1	1	1	1	1	1	1	1	1	1	1	1	1	1	1	4	4	1	1	3	3	3	2	5	2	2	1	2	2	1	3	2	5	4	2	3	3	3
SAL0001962	1	4	9	4	3	3	3	3	3	8	1	1	1	1	1	1	1	1	1	1	1	1	1	1	1	1	5	5	1	1	2	2	2	3	6	3	3	1	4	4	1	2	4	6	5	4	2	2	2
SAL0001963	1	4	8	4	3	3	3	3	3	10	1	1	1	1	1	1	1	1	1	1	1	1	1	1	1	1	5	5	1	1	2	2	2	3	6	3	3	1	4	4	1	2	4	6	5	4	2	2	2
SAL0001964	1	4	11	4	3	3	3	3	3	9	1	1	1	1	1	1	1	1	1	1	1	1	1	1	1	1	5	5	1	1	2	2	2	3	6	3	3	1	4	4	1	2	8	6	5	4	2	2	2
SAL0001965	1	4	9	4	3	3	3	3	3	10	1	1	1	1	1	1	1	1	1	1	1	1	1	1	1	1	5	5	1	1	2	2	2	3	6	3	3	1	4	4	1	2	4	6	5	4	2	2	2
SAL0001966	1	4	9	4	3	3	3	3	3	12	1	1	1	1	1	1	1	1	1	1	1	1	1	1	1	1	7	7	1	1	2	2	2	3	5	3	3	1	4	11	1	2	4	5	6	4	2	2	2
SAL0001967	1	4	10	4	3	3	3	3	3	9	1	1	1	1	1	1	1	1	1	1	1	1	1	1	1	1	5	5	1	1	2	2	2	3	6	3	3	1	4	4	1	2	4	6	5	4	2	2	2
SAL0001968	1	3	8	3	4	4	4	4	4	7	1	1	1	1	1	1	1	1	1	1	1	1	1	1	1	1	5	5	1	1	2	2	2	4	3	4	4	1	3	3	1	2	3	3	5	3	2	2	2
SAL0001969	1	4	8	4	3	3	3	3	3	10	1	1	1	1	1	1	1	1	1	1	1	1	1	1	1	1	5	5	1	1	2	2	2	3	6	3	3	1	4	4	1	2	4	6	5	4	2	2	2
SAL0001970	1	3	9	3	4	4	4	4	4	8	1	1	1	1	1	1	1	1	1	1	1	1	1	1	1	1	5	5	1	1	2	2	2	4	6	4	4	1	3	3	1	2	3	6	5	3	2	2	2
SAL0001971	1	4	9	4	3	3	3	3	3	10	1	1	1	1	1	1	1	1	1	1	1	1	1	1	1	1	5	5	1	1	2	2	2	3	6	3	3	1	4	4	1	2	4	6	5	4	2	2	2
SAL0001972	1	4	9	4	3	3	3	3	3	8	1	1	1	1	1	1	1	1	1	1	1	1	1	1	1	1	5	5	1	1	2	2	2	3	6	3	3	1	4	4	1	2	4	6	5	4	2	2	2
SAL0001973	1	4	7	4	3	3	3	3	3	8	1	1	1	1	1	1	1	1	1	1	1	1	1	1	1	1	6	6	1	1	2	2	2	3	5	3	3	1	4	4	1	2	4	5	6	4	2	2	2
SAL0001974	1	4	10	4	3	3	3	3	3	9	1	1	1	1	1	1	1	1	1	1	1	1	1	1	1	1	5	5	1	1	2	2	2	3	6	3	3	1	4	4	1	2	4	6	5	4	2	2	2
SAL0001975	1	4	8	4	3	3	3	3	3	9	1	1	1	1	1	1	1	1	1	1	1	1	1	1	1	1	5	5	1	1	2	2	2	3	6	3	3	1	4	4	1	2	4	6	5	4	2	2	2
SAL0001976	1	4	5	4	3	3	3	3	3	8	1	1	1	1	1	1	1	1	1	1	1	1	1	1	1	1	5	5	1	1	2	2	2	3	3	3	3	1	4	4	1	2	4	3	5	4	2	2	2
SAL0001977	1	4	10	4	3	3	3	3	3	8	1	1	1	1	1	1	1	1	1	1	1	1	1	1	1	1	5	5	1	1	2	2	2	3	6	3	3	1	4	4	1	2	4	6	5	4	2	2	2
SAL0001978	1	2	7	2	2	2	2	2	2	9	1	1	1	1	1	1	1	1	1	1	1	1	1	1	1	1	4	4	1	1	3	3	3	2	5	2	2	1	2	2	1	3	2	5	4	2	3	3	3
SAL0001979	1	4	9	4	3	3	3	3	3	8	1	1	1	1	1	1	1	1	1	1	1	1	1	1	1	1	6	6	1	1	2	2	2	3	5	3	3	1	4	4	1	2	4	5	6	4	2	2	2
SAL0001980	1	5	9	7	3	3	3	3	3	10	1	1	1	1	1	1	1	1	1	1	1	1	1	1	1	1	4	4	1	1	2	2	2	3	6	3	3	1	5	7	1	2	7	6	4	5	2	2	2
SAL0001981	1	4	8	4	3	3	3	3	3	9	1	1	1	1	1	1	1	1	1	1	1	1	1	1	1	1	5	5	1	1	2	2	2	3	6	3	3	1	4	4	1	2	4	6	5	4	2	2	2
SAL0001982	1	4	8	4	3	3	3	3	3	10	1	1	1	1	1	1	1	1	1	1	1	1	1	1	1	1	5	5	1	1	2	2	2	3	6	3	3	1	4	4	1	2	4	6	5	4	2	2	2
SAL0001983	1	4	5	4	3	3	3	3	3	8	1	1	1	1	1	1	1	1	1	1	1	1	1	1	1	1	6	6	1	1	2	2	2	3	5	3	3	1	4	4	1	2	4	5	6	4	2	2	2
SAL0001984	1	4	9	4	3	3	3	3	3	10	1	1	1	1	1	1	1	1	1	1	1	1	1	1	1	1	5	5	1	1	2	2	2	3	6	3	3	8	4	4	1	2	4	6	5	4	2	2	2
SAL0001985	1	4	8	4	3	3	3	3	3	9	1	1	1	1	1	1	1	1	1	1	1	1	1	1	1	1	5	5	1	1	2	2	2	3	6	3	3	1	4	4	1	2	4	6	5	4	2	2	2
SAL0001986	1	4	9	4	3	3	3	3	3	8	1	1	1	1	1	1	1	1	1	1	1	1	1	1	1	1	5	5	1	1	2	2	2	3	6	3	3	1	4	4	1	2	4	6	5	4	2	2	2
SAL0001987	1	4	8	4	3	3	3	3	3	10	1	1	1	1	1	1	1	1	1	1	1	1	1	1	1	1	5	5	1	1	2	2	2	3	6	3	3	1	4	4	1	2	4	6	5	4	2	2	2
SAL0001988	1	4	9	4	3	3	3	3	3	10	1	1	1	1	1	1	1	1	1	1	1	1	1	1	1	1	6	6	1	1	2	2	2	3	5	3	3	1	4	4	1	2	4	5	8	4	2	2	2
SAL0001989	1	4	8	4	3	3	3	3	3	7	1	1	1	1	1	1	1	1	1	1	1	1	1	1	1	1	2	2	1	1	2	2	2	3	5	3	3	1	4	4	1	2	4	5	2	4	2	2	2
SAL0001990	1	3	8	3	1	1	1	1	1	7	1	1	1	1	1	1	1	1	1	1	1	1	1	1	1	1	4	4	1	1	2	2	2	1	5	1	1	1	3	3	1	2	3	5	4	3	2	2	2
SAL0001991	1	4	8	4	3	3	3	3	3	9	1	1	1	1	1	1	1	1	1	1	1	1	1	1	1	1	5	5	1	1	2	2	2	3	6	3	3	1	4	4	1	2	4	6	5	4	2	2	2
SAL0001992	1	4	8	4	3	3	3	3	3	10	1	1	1	1	1	1	1	1	1	1	1	1	1	1	1	1	5	5	1	1	2	2	2	3	6	3	3	1	4	4	1	2	4	6	5	4	2	2	2
SAL0001993	1	4	9	4	3	3	3	3	3	8	1	1	1	1	1	1	1	1	1	1	1	1	1	1	1	1	5	5	1	1	2	2	2	3	6	3	3	1	4	4	1	2	4	6	5	4	2	2	2
SAL0001994	1	1	7	1	3	3	3	3	3	10	1	1	1	1	1	1	1	1	1	1	1	1	1	1	1	1	4	4	1	1	2	2	2	3	5	3	3	1	1	1	1	2	9	5	4	1	2	2	2
SAL0001995	1	4	9	4	3	3	3	3	3	8	1	1	1	1	1	1	1	1	1	1	1	1	1	1	1	1	5	5	1	1	2	2	2	3	6	3	3	1	4	4	1	2	4	6	5	4	2	2	2
SAL0001996	1	4	10	4	3	3	3	3	3	11	1	1	1	1	1	1	1	1	1	1	1	1	1	1	1	1	5	5	1	1	2	2	2	3	6	3	3	1	4	4	1	2	8	6	5	4	2	2	2
SAL0001997	1	4	9	4	3	3	3	3	3	11	1	1	1	1	1	1	1	1	1	1	1	1	1	1	1	1	5	5	1	1	2	2	2	3	6	3	3	1	4	4	1	2	10	6	5	4	2	2	2
SAL0001998	1	1	5	1	1	1	1	1	1	6	1	1	1	1	1	1	1	1	1	1	1	1	1	1	1	1	2	2	1	1	1	1	1	1	3	1	1	1	1	1	1	1	1	3	2	1	1	1	1
[truncated: 13,896 more rows]
[truncated: 12 more columns]

## Sheet: S5
Table S5 Information of samples from different stages of the poultry production chain
Stage	Sample type	Sample Number	Note
Breeding Farm	Fecal swab	146
Slaughterhouse	Immersion water	153
	Fecal swab	18
	Carcass swab	129	Carcass including skin and viscera
	Environmental swab	426	Environment including floor, feather, vehicles, machines, tables
	Worker's hand swab	27
Market	Carcass swab	165	Carcass including skin and viscera
Total		1064

## Sheet: Sheet3
Isolate code	CRISPR1	CRISPR2	sseL	fimH	CST	Strain code	Genus	Serotype	ST
sm100-1a	2	8	28	26	2	Sm100-1a	Salmonella	Indiana	17	728			1634
sm101-1a	7	11	9	33	17	Sm101-1a	Salmonella	Typhimurium	19	297			2912
sm102-1a	19	24	46	41	42	Sm102-1a	Salmonella	Rissen	469	1886			2912
sm103-1a	8	12	15	33	20	Sm103-1a	Salmonella	Typhimurium	34	495			2912
sm106-1a	14	20	34	31	35	Sm106-1a	Salmonella	Cerro	367	1054			3016
sm107-1a	14	20	34	31	35	Sm107-1a	Salmonella	Cerro	367	1054			3016
sm109-1a	15	19	34	31	38	Sm109-1a	Salmonella	Cerro	367	1054			3132
sm110-1a	14	20	34	31	35	Sm110-1a	Salmonella	Cerro	367	1054			3132
sm1509-55	14	20	8	31	36	Sm1509-55	Salmonella	Cerro	367	248			3024
sm16-A	1	1	43	38	1	Sm16-A	Salmonella	Montevideo	4	1634			3024
sm39-1a	2	8	28	26	2	Sm39-1a	Salmonella	Indiana	17	728			3016
sm40-1a	4	7	28	27	11	Sm40-1a	Salmonella	Indiana	17	756			2912
sm41-1a	4	7	28	27	11	Sm41-1a	Salmonella	Indiana	17	756			4524
sm42-1b	4	7	28	26	12	Sm42-1b	Salmonella	Indiana	17	728			3024
sm42-2a	2	8	29	26	3	Sm42-2a	Salmonella	Indiana	17	754			2912
sm43-1a	4	7	28	27	11	Sm43-1a	Salmonella	Indiana	17	756			3024
sm44-2	2	8	29	27	4	Sm44-2	Salmonella	Indiana	17	783			3024
sm45-2a	2	8	28	26	2	Sm45-2a	Salmonella	Indiana	17	728			3024
sm45-3a	3	2	28	27	9	Sm45-3a	Salmonella	Indiana	17	756			2912
sm46-1a	4	7	29	27	13	Sm46-1a	Salmonella	Indiana	17	783			3132
sm47-1b	4	7	29	26	14	Sm47-1b	Salmonella	Indiana	17	754			3132
sm47-2b	2	8	28	27	5	Sm47-2b	Salmonella	Indiana	17	756			3016
sm48-1b	2	8	29	27	4	Sm48-1b	Salmonella	Indiana	17	783			12960
sm49-1b	3	3	28	26	10	Sm49-1b	Salmonella	Indiana	17	728			34848
sm50-1b	2	4	29	26	6	Sm50-1b	Salmonella	Indiana	17	754			42768
sm51-1b	4	7	29	27	13	Sm51-1b	Salmonella	Indiana	17	783			42768
sm53-1a	10	14	30	28	22	Sm53-1a	Salmonella	Kentucky	198	840			195195
sm53-2a	10	14	31	28	23	Sm53-2a	Salmonella	Kentucky	198	868			12168
sm54-1b	2	8	28	27	5	Sm54-1b	Salmonella	Indiana	17	756			97020
sm58-1	2	5	28	26	7	Sm58-1	Salmonella	Indiana	17	728			194880
sm66-1a	9	15	32	29	21	Sm66-1a	Salmonella	Kentucky	314	928			10080
sm68-1a	11	17	33	29	25	Sm68-1a	Salmonella	Kentucky	314	957			10416
sm69-1a	12	15	33	30	29	Sm69-1a	Salmonella	Kentucky	314	990			10416
sm72-2b	13	20	34	31	33	Sm72-2b	Salmonella	Cerro	367	1054			13020
sm73-2a	16	21	44	36	39	Sm73-2a	Salmonella	Apeyeme	1546	1584			19140
sm74-1a	13	20	34	7	34	Sm74-1a	Salmonella	Cerro	367	238			19140
sm75-1a	15	18	34	7	37	Sm75-1a	Salmonella	Cerro	367	238			18560
sm76-1a	2	6	29	26	8	Sm76-1a	Salmonella	Indiana	17	754			19800
sm77-1a	8	13	35	33	18	Sm77-1a	Salmonella	Typhimurium	19	1155			19200
sm78-1a	5	9	36	8	15	Sm78-1a	Salmonella	Typhimurium	34	288			19800
sm79-1a	2	8	29	26	3	Sm79-1a	Salmonella	Indiana	17	754			19800
sm80-1a	11	17	32	29	26	Sm80-1a	Salmonella	Kentucky	314	928			19800
sm82-1a	6	10	36	8	16	Sm82-1a	Salmonella	Typhimurium	19	288			19800
sm83-1a	17	22	44	36	40	Sm83-1a	Salmonella	Apeyeme	1546	1584			18560
sm84-1a	10	14	31	35	24	Sm84-1a	Salmonella	Kentucky	198	1085			22200
sm85-1a	7	11	9	33	17	Sm85-1a	Salmonella	Typhimurium	19	297			19140
sm86-1a	11	17	33	30	27	Sm86-1a	Salmonella	Kentucky	314	990			37944
sm87-1a	12	15	33	30	29	Sm87-1a	Salmonella	Kentucky	314	990			8568
sm87-3b	11	17	33	29	25	Sm87-3b	Salmonella	Kentucky	314	957			31620
sm88-2a	12	15	33	30	29	Sm88-2a	Salmonella	Kentucky	314	990			31620
sm89-1a	12	15	32	29	30	Sm89-1a	Salmonella	Kentucky	314	928			31620
sm89-2a	12	15	37	30	31	Sm89-2a	Salmonella	Kentucky	314	1110			7440
sm90-1a	10	14	31	28	23	Sm90-1a	Salmonella	Kentucky	198	868			8568
sm93-1a	12	16	33	29	32	Sm93-1a	Salmonella	Kentucky	314	957			31620
sm93-2a	11	17	32	30	28	Sm93-2a	Salmonella	Kentucky	314	960			77616
sm94-2a	12	15	33	30	29	Sm94-2a	Salmonella	Kentucky	314	990			77616
sm95-1a	8	13	9	8	19	Sm95-1a	Salmonella	Typhimurium	19	72			68796
sm96-1a	17	22	39	36	41	Sm96-1a	Salmonella	Apeyeme	1546	1404			120704
sm97-1b	20	25	45	39	43	Sm97-1b	Salmonella	Albany	292	1755			142155
sm97-2A	20	25	45	40	44	Sm97-2A	Salmonella	Albany	292	1800			145800
sm99-1a	21	26	40	37	45	Sm99-1a	Salmonella	Anatum	64	1480			148000
